# Supplementary material for: Covalently modified carboxyl side chains on cell surface leads to a novel method toward topology analysis of transmembrane proteins
Source: Sci Rep. 2019 Oct 31;9:15729. doi: 10.1038/s41598-019-52188-4 (PMC6823493; doi:10.1038/s41598-019-52188-4)
Supplement: Supplementary file 3 — Supplement file [file 41598_2019_52188_MOESM3_ESM.xlsx]

## Sheet: raw ms data
Query #:z	Protein Rank	Peptide < ProteinMetrics Confidential >	Glycans NHFAGNa	Modification Type(s)	Observed m/z	z	Observed (M+H)	Calc. mass (M+H)	Off-by-x error	Mass error (ppm)	Starting position	Cleavage	Score	Delta	Delta Mod	|Log Prob|	# of unique peptides	Protein Name	Protein DB number	Comment	Scan #	Scan Time	Fraction
16289:6	1	K.SE[+116.041]IAHRFKDLGEEHFK.G		E[+116]	344.008	6	2059.01	2059.02	0	-2.8	29	Specific	0.77	0.77	0.77	2.15	252	>sp|P02769|ALBU_BOVIN Serum albumin OS=Bos taurus OX=9913 GN=ALB PE=1 SV=4	1	Cmpd 16177, +MS2(344.0080), 14.7eV, 37.1 min #18693	0	37.132	180720_MA_6_RE6_01_8972.mgf
13415:4	1	R.FKD[+116.041]LGEEHFK.G		D[+116]	342.171	4	1365.66	1365.66	0	-0.9	35	Specific	156.52	156.52	95.84	4.13	252	>sp|P02769|ALBU_BOVIN Serum albumin OS=Bos taurus OX=9913 GN=ALB PE=1 SV=4	1	Cmpd 13353, +MS2(342.1706), 14.6eV, 33.3 min #15783	0	33.265	180720_MA_6_RE6_01_8972.mgf
21455:2	1	K.LVNELTE[+116.041]FAK.T		E[+116]	640.335	2	1279.66	1279.67	0	-7.4	66	Specific	234.89	234.89	149.61	5.94	252	>sp|P02769|ALBU_BOVIN Serum albumin OS=Bos taurus OX=9913 GN=ALB PE=1 SV=4	1	Cmpd 21259, +MS2(640.3347), 28.7eV, 44.3 min #23935	0	44.3115	180720_MA_6_RE6_01_8972.mgf
21648:2	1	K.LVNELTE[+116.041]FAK.T		E[+116]	640.335	2	1279.66	1279.67	0	-7.3	66	Specific	281.37	281.37	154.84	6.24	252	>sp|P02769|ALBU_BOVIN Serum albumin OS=Bos taurus OX=9913 GN=ALB PE=1 SV=4	1	Cmpd 21452, +MS2(640.3347), 28.7eV, 44.6 min #24134	0	44.5833	180720_MA_6_RE6_01_8972.mgf
21609:2	1	K.LVNELTE[+116.041]FAK.T		E[+116]	640.335	2	1279.66	1279.67	0	-7	66	Specific	300.68	289.65	118.44	6.07	252	>sp|P02769|ALBU_BOVIN Serum albumin OS=Bos taurus OX=9913 GN=ALB PE=1 SV=4	1	Cmpd 21413, +MS2(640.3349), 28.7eV, 44.5 min #24094	0	44.5338	180720_MA_6_RE6_01_8972.mgf
21518:2	1	K.LVNELTE[+116.041]FAK.T		E[+116]	640.335	2	1279.66	1279.67	0	-6.7	66	Specific	327.04	278.8	174.71	6.09	252	>sp|P02769|ALBU_BOVIN Serum albumin OS=Bos taurus OX=9913 GN=ALB PE=1 SV=4	1	Cmpd 21322, +MS2(640.3351), 28.7eV, 44.4 min #24000	0	44.397	180720_MA_6_RE6_01_8972.mgf
21553:2	1	K.LVNELTE[+116.041]FAK.T		E[+116]	640.336	2	1279.66	1279.67	0	-5.9	66	Specific	334.56	285.23	196.64	7.03	252	>sp|P02769|ALBU_BOVIN Serum albumin OS=Bos taurus OX=9913 GN=ALB PE=1 SV=4	1	Cmpd 21357, +MS2(640.3356), 28.7eV, 44.5 min #24036	0	44.4475	180720_MA_6_RE6_01_8972.mgf
21467:2	1	K.LVNELTE[+116.041]FAK.T		E[+116]	640.335	2	1279.66	1279.67	0	-6.7	66	Specific	334.6	318.24	152.02	6	252	>sp|P02769|ALBU_BOVIN Serum albumin OS=Bos taurus OX=9913 GN=ALB PE=1 SV=4	1	Cmpd 21271, +MS2(640.3351), 28.7eV, 44.3 min #23948	0	44.3373	180720_MA_6_RE6_01_8972.mgf
21572:2	1	K.LVNELTE[+116.041]FAK.T		E[+116]	640.336	2	1279.66	1279.67	0	-6	66	Specific	356.72	279.42	187.12	7.03	252	>sp|P02769|ALBU_BOVIN Serum albumin OS=Bos taurus OX=9913 GN=ALB PE=1 SV=4	1	Cmpd 21376, +MS2(640.3355), 28.7eV, 44.5 min #24056	0	44.4858	180720_MA_6_RE6_01_8972.mgf
21413:3	1	K.SLHTLFGDE[+116.041]LC[+57.021]K.V		C[+57], E[+116]	512.579	3	1535.72	1535.73	0	-8	89	Specific	305.63	305.63	48.78	6.15	252	>sp|P02769|ALBU_BOVIN Serum albumin OS=Bos taurus OX=9913 GN=ALB PE=1 SV=4	1	Cmpd 21217, +MS2(512.5789), 20.3eV, 44.3 min #23892	0	44.2607	180720_MA_6_RE6_01_8972.mgf
12617:2	1	K.DDSPD[+116.041]LPK.L		D[+116]	501.731	2	1002.46	1002.46	0	-0.8	131	Specific	340.78	255.31	186.95	6.28	252	>sp|P02769|ALBU_BOVIN Serum albumin OS=Bos taurus OX=9913 GN=ALB PE=1 SV=4	1	Cmpd 12557, +MS2(501.7313), 23.3eV, 32.2 min #14964	0	32.2087	180720_MA_6_RE6_01_8972.mgf
12588:2	1	K.DDSPD[+116.041]LPK.L		D[+116]	501.731	2	1002.45	1002.46	0	-1.3	131	Specific	359.81	291.37	202.55	6.34	252	>sp|P02769|ALBU_BOVIN Serum albumin OS=Bos taurus OX=9913 GN=ALB PE=1 SV=4	1	Cmpd 12528, +MS2(501.7310), 23.3eV, 32.2 min #14934	0	32.1652	180720_MA_6_RE6_01_8972.mgf
26001:5	1	R.RHPYFYAPELLYYANKYNGVFQEC[+57.021]C[+57.021]QAE[+116.041]DK.G		C[+57]*2, E[+116]	778.75	5	3889.72	3889.76	0	-8.5	168	Specific	195.68	195.68	3.36	3.04	252	>sp|P02769|ALBU_BOVIN Serum albumin OS=Bos taurus OX=9913 GN=ALB PE=1 SV=4	1	Cmpd 25723, +MS2(778.7504), 28.7eV, 50.7 min #28542	0	50.727	180720_MA_6_RE6_01_8972.mgf
23597:3	1	Y.FYAPE[+59.019]LLYYANK.Y		E[+59]	517.594	3	1550.77	1550.77	0	-3.1	172	NRagged	24.38	24.38	24.38	2.15	252	>sp|P02769|ALBU_BOVIN Serum albumin OS=Bos taurus OX=9913 GN=ALB PE=1 SV=4	1	Cmpd 23361, +MS2(517.5936), 20.5eV, 47.3 min #26100	0	47.2615	180720_MA_6_RE6_01_8972.mgf
23559:3	1	Y.FYAPE[+59.019]LLYYANK.Y		E[+59]	517.594	3	1550.77	1550.77	0	-2.8	172	NRagged	46.85	46.85	46.85	2.15	252	>sp|P02769|ALBU_BOVIN Serum albumin OS=Bos taurus OX=9913 GN=ALB PE=1 SV=4	1	Cmpd 23323, +MS2(517.5938), 20.5eV, 47.2 min #26061	0	47.2115	180720_MA_6_RE6_01_8972.mgf
23484:3	1	Y.FYAPE[+59.019]LLYYANK.Y		E[+59]	517.594	3	1550.77	1550.77	0	-2.4	172	NRagged	69.3	69.3	69.3	2.19	252	>sp|P02769|ALBU_BOVIN Serum albumin OS=Bos taurus OX=9913 GN=ALB PE=1 SV=4	1	Cmpd 23248, +MS2(517.5940), 20.5eV, 47.1 min #25984	0	47.1148	180720_MA_6_RE6_01_8972.mgf
23664:3	1	Y.FYAPE[+116.041]LLYYANK.Y		E[+116]	536.601	3	1607.79	1607.79	0	-2.7	172	NRagged	102.34	102.34	102.34	2.42	252	>sp|P02769|ALBU_BOVIN Serum albumin OS=Bos taurus OX=9913 GN=ALB PE=1 SV=4	1	Cmpd 23428, +MS2(536.6009), 21.1eV, 47.4 min #26169	0	47.3535	180720_MA_6_RE6_01_8972.mgf
23454:3	1	Y.FYAPE[+59.019]LLYYANK.Y		E[+59]	517.594	3	1550.77	1550.77	0	-2.6	172	NRagged	107.22	107.22	107.22	2.42	252	>sp|P02769|ALBU_BOVIN Serum albumin OS=Bos taurus OX=9913 GN=ALB PE=1 SV=4	1	Cmpd 23218, +MS2(517.5939), 20.5eV, 47.1 min #25953	0	47.0693	180720_MA_6_RE6_01_8972.mgf
24375:3	1	Y.FYAPE[+116.041]LLYYANK.Y		E[+116]	536.6	3	1607.79	1607.79	0	-3.9	172	NRagged	140.37	140.37	140.37	3.05	252	>sp|P02769|ALBU_BOVIN Serum albumin OS=Bos taurus OX=9913 GN=ALB PE=1 SV=4	1	Cmpd 24133, +MS2(536.6003), 21.1eV, 48.4 min #26900	0	48.4402	180720_MA_6_RE6_01_8972.mgf
15273:2	1	K.YNGVFQEC[+57.021]C[+57.021]QAE[+116.041]DK.G		C[+57]*2, E[+116]	932.371	2	1863.73	1863.75	0	-5.9	184	Specific	128.17	128.17	2	4.96	252	>sp|P02769|ALBU_BOVIN Serum albumin OS=Bos taurus OX=9913 GN=ALB PE=1 SV=4	1	Cmpd 15171, +MS2(932.3711), 40.2eV, 35.7 min #17657	0	35.7418	180720_MA_6_RE6_01_8972.mgf
15275:3	1	K.YNGVFQEC[+57.021]C[+57.021]QAE[+116.041]DK.G		C[+57]*2, E[+116]	621.916	3	1863.73	1863.75	0	-6.3	184	Specific	129.88	129.88	0	4.71	252	>sp|P02769|ALBU_BOVIN Serum albumin OS=Bos taurus OX=9913 GN=ALB PE=1 SV=4	1	Cmpd 15173, +MS2(621.9162), 23.7eV, 35.7 min #17659	0	35.7435	180720_MA_6_RE6_01_8972.mgf
15327:3	1	K.YNGVFQEC[+57.021]C[+57.021]QAE[+116.041]DK.G		C[+57]*2, E[+116]	621.916	3	1863.73	1863.75	0	-6.7	184	Specific	173.04	173.04	0	5.82	252	>sp|P02769|ALBU_BOVIN Serum albumin OS=Bos taurus OX=9913 GN=ALB PE=1 SV=4	1	Cmpd 15225, +MS2(621.9160), 23.8eV, 35.8 min #17712	0	35.8027	180720_MA_6_RE6_01_8972.mgf
15947:2	1	K.AE[+116.041]FVEVTK.L		E[+116]	519.763	2	1038.52	1038.53	0	-9.2	249	Specific	11.05	11.05	11.05	2.15	252	>sp|P02769|ALBU_BOVIN Serum albumin OS=Bos taurus OX=9913 GN=ALB PE=1 SV=4	1	Cmpd 15839, +MS2(519.7633), 24.0eV, 36.7 min #18345	0	36.6527	180720_MA_6_RE6_01_8972.mgf
16040:2	1	K.AE[+116.041]FVEVTK.L		E[+116]	519.763	2	1038.52	1038.53	0	-9	249	Specific	23.48	23.48	23.48	2.15	252	>sp|P02769|ALBU_BOVIN Serum albumin OS=Bos taurus OX=9913 GN=ALB PE=1 SV=4	1	Cmpd 15930, +MS2(519.7634), 24.0eV, 36.8 min #18438	0	36.762	180720_MA_6_RE6_01_8972.mgf
15496:2	1	K.AE[+116.041]FVEVTK.L		E[+116]	519.763	2	1038.52	1038.53	0	-8.9	249	Specific	71.74	71.74	71.74	2.16	252	>sp|P02769|ALBU_BOVIN Serum albumin OS=Bos taurus OX=9913 GN=ALB PE=1 SV=4	1	Cmpd 15394, +MS2(519.7634), 24.0eV, 36.1 min #17886	0	36.0398	180720_MA_6_RE6_01_8972.mgf
15766:2	1	K.AE[+116.041]FVEVTK.L		E[+116]	519.763	2	1038.52	1038.53	0	-9.1	249	Specific	103.18	103.18	103.18	2.5	252	>sp|P02769|ALBU_BOVIN Serum albumin OS=Bos taurus OX=9913 GN=ALB PE=1 SV=4	1	Cmpd 15660, +MS2(519.7633), 24.0eV, 36.4 min #18160	0	36.3945	180720_MA_6_RE6_01_8972.mgf
15613:2	1	K.AE[+116.041]FVEVTK.L		E[+116]	519.763	2	1038.52	1038.53	0	-9.8	249	Specific	116.42	116.42	116.42	2.85	252	>sp|P02769|ALBU_BOVIN Serum albumin OS=Bos taurus OX=9913 GN=ALB PE=1 SV=4	1	Cmpd 15511, +MS2(519.7630), 24.0eV, 36.2 min #18007	0	36.198	180720_MA_6_RE6_01_8972.mgf
15381:1	1	K.AE[+116.041]FVEVTK.L		E[+116]	1038.52	1	1038.52	1038.53	0	-7.9	249	Specific	202.89	183.47	143.24	4	252	>sp|P02769|ALBU_BOVIN Serum albumin OS=Bos taurus OX=9913 GN=ALB PE=1 SV=4	1	Cmpd 15279, +MS2(1038.5206), 36.9eV, 35.9 min #17768	0	35.8883	180720_MA_6_RE6_01_8972.mgf
15520:2	1	K.AE[+116.041]FVEVTK.L		E[+116]	519.764	2	1038.52	1038.53	0	-8.3	249	Specific	206.94	206.94	194.59	4.75	252	>sp|P02769|ALBU_BOVIN Serum albumin OS=Bos taurus OX=9913 GN=ALB PE=1 SV=4	1	Cmpd 15418, +MS2(519.7638), 24.0eV, 36.1 min #17911	0	36.08	180720_MA_6_RE6_01_8972.mgf
15577:2	1	K.AE[+116.041]FVEVTK.L		E[+116]	519.763	2	1038.52	1038.53	0	-9.5	249	Specific	212.9	161.7	161.7	4.62	252	>sp|P02769|ALBU_BOVIN Serum albumin OS=Bos taurus OX=9913 GN=ALB PE=1 SV=4	1	Cmpd 15475, +MS2(519.7631), 24.0eV, 36.2 min #17970	0	36.1497	180720_MA_6_RE6_01_8972.mgf
15456:2	1	K.AE[+116.041]FVEVTK.L		E[+116]	519.764	2	1038.52	1038.53	0	-7.5	249	Specific	261.92	233.37	193.57	5.31	252	>sp|P02769|ALBU_BOVIN Serum albumin OS=Bos taurus OX=9913 GN=ALB PE=1 SV=4	1	Cmpd 15354, +MS2(519.7641), 24.0eV, 36.0 min #17845	0	35.9873	180720_MA_6_RE6_01_8972.mgf
15415:2	1	K.AE[+116.041]FVEVTK.L		E[+116]	519.764	2	1038.52	1038.53	0	-7.8	249	Specific	329.32	212.81	212.81	6.2	252	>sp|P02769|ALBU_BOVIN Serum albumin OS=Bos taurus OX=9913 GN=ALB PE=1 SV=4	1	Cmpd 15313, +MS2(519.7640), 24.0eV, 35.9 min #17803	0	35.9357	180720_MA_6_RE6_01_8972.mgf
15235:2	1	K.AE[+116.041]FVEVTK.L		E[+116]	519.765	2	1038.52	1038.53	0	-6.5	249	Specific	342.44	222.05	217.07	6.2	252	>sp|P02769|ALBU_BOVIN Serum albumin OS=Bos taurus OX=9913 GN=ALB PE=1 SV=4	1	Cmpd 15135, +MS2(519.7647), 24.0eV, 35.7 min #17620	0	35.6917	180720_MA_6_RE6_01_8972.mgf
15269:2	1	K.AE[+116.041]FVEVTK.L		E[+116]	519.764	2	1038.52	1038.53	0	-8	249	Specific	343.63	212.34	212.34	6.2	252	>sp|P02769|ALBU_BOVIN Serum albumin OS=Bos taurus OX=9913 GN=ALB PE=1 SV=4	1	Cmpd 15167, +MS2(519.7639), 24.0eV, 35.7 min #17653	0	35.7397	180720_MA_6_RE6_01_8972.mgf
15301:2	1	K.AE[+116.041]FVEVTK.L		E[+116]	519.765	2	1038.52	1038.53	0	-6.6	249	Specific	371.14	229.43	222.19	6.42	252	>sp|P02769|ALBU_BOVIN Serum albumin OS=Bos taurus OX=9913 GN=ALB PE=1 SV=4	1	Cmpd 15199, +MS2(519.7646), 24.0eV, 35.8 min #17686	0	35.7887	180720_MA_6_RE6_01_8972.mgf
15386:2	1	K.AE[+116.041]FVEVTK.L		E[+116]	519.764	2	1038.52	1038.53	0	-8.7	249	Specific	371.32	265.04	230.4	6.47	252	>sp|P02769|ALBU_BOVIN Serum albumin OS=Bos taurus OX=9913 GN=ALB PE=1 SV=4	1	Cmpd 15284, +MS2(519.7636), 24.0eV, 35.9 min #17773	0	35.8925	180720_MA_6_RE6_01_8972.mgf
15343:2	1	K.AE[+116.041]FVEVTK.L		E[+116]	519.764	2	1038.52	1038.53	0	-7.3	249	Specific	412.29	264.85	260.38	6.52	252	>sp|P02769|ALBU_BOVIN Serum albumin OS=Bos taurus OX=9913 GN=ALB PE=1 SV=4	1	Cmpd 15241, +MS2(519.7643), 24.0eV, 35.8 min #17729	0	35.8398	180720_MA_6_RE6_01_8972.mgf
13761:2	1	K.LVTD[+116.041]LTK.V		D[+116]	453.259	2	905.511	905.513	0	-1.9	257	Specific	346.3	161.26	161.26	5.12	252	>sp|P02769|ALBU_BOVIN Serum albumin OS=Bos taurus OX=9913 GN=ALB PE=1 SV=4	1	Cmpd 13693, +MS2(453.2590), 21.4eV, 33.8 min #16135	0	33.7677	180720_MA_6_RE6_01_8972.mgf
16955:4	1	K.EC[+57.021]C[+57.021]HGDLLEC[+57.021]ADD[+116.041]RADLAK.Y		C[+57]*3, D[+116]	591.747	4	2363.97	2363.98	0	-7.6	267	Specific	219.96	219.96	0.27	4.69	252	>sp|P02769|ALBU_BOVIN Serum albumin OS=Bos taurus OX=9913 GN=ALB PE=1 SV=4	1	Cmpd 16831, +MS2(591.7468), 22.8eV, 38.1 min #19368	0	38.0777	180720_MA_6_RE6_01_8972.mgf
16951:4	1	K.EC[+57.021]C[+57.021]HGDLLEC[+57.021]AD[+116.041]DRADLAK.Y		C[+57]*3, D[+116]	591.747	4	2363.97	2363.98	0	-7.6	267	Specific	275.36	275.36	2.66	5.23	252	>sp|P02769|ALBU_BOVIN Serum albumin OS=Bos taurus OX=9913 GN=ALB PE=1 SV=4	1	Cmpd 16827, +MS2(591.7468), 22.8eV, 38.1 min #19364	0	38.0757	180720_MA_6_RE6_01_8972.mgf
12387:2	1	K.YIC[+57.021]D[+116.041]NQDTISSK.L		C[+57], D[+116]	780.343	2	1559.68	1559.68	0	-2.4	286	Specific	425.18	425.18	127.75	8.24	252	>sp|P02769|ALBU_BOVIN Serum albumin OS=Bos taurus OX=9913 GN=ALB PE=1 SV=4	1	Cmpd 12327, +MS2(780.3432), 34.2eV, 31.9 min #14726	0	31.89	180720_MA_6_RE6_01_8972.mgf
12600:3	1	K.YIC[+57.021]DNQD[+116.041]TISSK.L		C[+57], D[+116]	520.565	3	1559.68	1559.68	0	-0.7	286	Specific	508.8	508.8	205.92	8.29	252	>sp|P02769|ALBU_BOVIN Serum albumin OS=Bos taurus OX=9913 GN=ALB PE=1 SV=4	1	Cmpd 12540, +MS2(520.5654), 20.6eV, 32.2 min #14947	0	32.1983	180720_MA_6_RE6_01_8972.mgf
12599:2	1	K.YIC[+57.021]DNQD[+116.041]TISSK.L		C[+57], D[+116]	780.345	2	1559.68	1559.68	0	-0.3	286	Specific	611.77	611.77	222.77	8.84	252	>sp|P02769|ALBU_BOVIN Serum albumin OS=Bos taurus OX=9913 GN=ALB PE=1 SV=4	1	Cmpd 12539, +MS2(780.3448), 34.2eV, 32.2 min #14946	0	32.1978	180720_MA_6_RE6_01_8972.mgf
11512:4	1	K.LKEC[+57.021]C[+57.021]D[+116.041]KPLLEK.S		C[+57]*2, D[+116]	412.961	4	1648.82	1648.82	0	0.5	298	Specific	203.42	203.42	52.61	4.39	252	>sp|P02769|ALBU_BOVIN Serum albumin OS=Bos taurus OX=9913 GN=ALB PE=1 SV=4	1	Cmpd 11456, +MS2(412.9611), 17.0eV, 30.7 min #13830	0	30.749	180720_MA_6_RE6_01_8972.mgf
11520:4	1	K.LKEC[+57.021]C[+57.021]D[+116.041]KPLLEK.S		C[+57]*2, D[+116]	412.961	4	1648.82	1648.82	0	0.5	298	Specific	295.21	295.21	59.67	5.18	252	>sp|P02769|ALBU_BOVIN Serum albumin OS=Bos taurus OX=9913 GN=ALB PE=1 SV=4	1	Cmpd 11464, +MS2(412.9611), 17.1eV, 30.8 min #13838	0	30.7532	180720_MA_6_RE6_01_8972.mgf
24058:5	1	K.SHC[+57.021]IAEVEKDAIPENLPPLTAD[+116.041]FAEDKDVC[+57.021]K.N		C[+57]*2, D[+116]	726.343	5	3627.68	3627.71	0	-7.9	310	Specific	138.86	138.86	50.54	2.15	252	>sp|P02769|ALBU_BOVIN Serum albumin OS=Bos taurus OX=9913 GN=ALB PE=1 SV=4	1	Cmpd 23822, +MS2(726.3426), 27.0eV, 47.9 min #26576	0	47.9195	180720_MA_6_RE6_01_8972.mgf
26846:2	1	K.DAIPENLPPLTAD[+116.041]FAEDK.D		D[+116]	1036.49	2	2071.98	2072	0	-9.4	319	Specific	65.46	65.46	17.39	2.49	252	>sp|P02769|ALBU_BOVIN Serum albumin OS=Bos taurus OX=9913 GN=ALB PE=1 SV=4	1	Cmpd 26536, +MS2(1036.4941), 44.3eV, 51.8 min #29378	0	51.8037	180720_MA_6_RE6_01_8972.mgf
30530:2	1	K.DAFLGSFLYE[+59.019]YSR.R		E[+59]	813.883	2	1626.76	1626.76	0	-2.5	347	Specific	155.87	155.87	155.28	3.44	252	>sp|P02769|ALBU_BOVIN Serum albumin OS=Bos taurus OX=9913 GN=ALB PE=1 SV=4	1	Cmpd 29952, +MS2(813.8826), 29.9eV, 56.5 min #32900	0	56.5283	180720_MA_6_RE6_01_8972.mgf
30390:2	1	K.D[+59.019]AFLGSFLYEYSR.R		D[+59]	813.882	2	1626.76	1626.76	0	-2.8	347	Specific	211.37	211.37	44.46	4.74	252	>sp|P02769|ALBU_BOVIN Serum albumin OS=Bos taurus OX=9913 GN=ALB PE=1 SV=4	1	Cmpd 29828, +MS2(813.8824), 29.9eV, 56.4 min #32772	0	56.3513	180720_MA_6_RE6_01_8972.mgf
19002:4	1	K.EYEATLEEC[+57.021]C[+57.021]AKD[+116.041]DPHAC[+57.021]YSTVFDK.L		C[+57]*3, D[+116]	789.321	4	3154.26	3154.29	0	-8.6	375	Specific	147.7	147.7	0	3.74	252	>sp|P02769|ALBU_BOVIN Serum albumin OS=Bos taurus OX=9913 GN=ALB PE=1 SV=4	1	Cmpd 18858, +MS2(789.3210), 29.0eV, 40.9 min #21456	0	40.8895	180720_MA_6_RE6_01_8972.mgf
18971:4	1	K.EYEATLE[+116.041]EC[+57.021]C[+57.021]AKDDPHAC[+57.021]YSTVFDK.L		C[+57]*3, E[+116]	789.321	4	3154.26	3154.29	0	-8.7	375	Specific	200.78	200.78	0	4.38	252	>sp|P02769|ALBU_BOVIN Serum albumin OS=Bos taurus OX=9913 GN=ALB PE=1 SV=4	1	Cmpd 18827, +MS2(789.3210), 29.0eV, 40.9 min #21424	0	40.8445	180720_MA_6_RE6_01_8972.mgf
35014:5	1	K.DDPHAC[+57.021]YSTVFD[+59.019]KLKHLVDEPQNLIK.Q		C[+57], D[+59]	629.116	5	3141.55	3141.55	0	0.7	387	Specific	84.01	84.01	8.39	2.14	252	>sp|P02769|ALBU_BOVIN Serum albumin OS=Bos taurus OX=9913 GN=ALB PE=1 SV=4	1	Cmpd 34130, +MS2(629.1162), 24.0eV, 62.4 min #37212	0	62.3522	180720_MA_6_RE6_01_8972.mgf
09994:2	1	K.QNC[+57.021]DQFE[+116.041]K.L		C[+57], E[+116]	592.742	2	1184.48	1184.48	0	-4.5	413	Specific	71.08	71.08	60.17	2.21	252	>sp|P02769|ALBU_BOVIN Serum albumin OS=Bos taurus OX=9913 GN=ALB PE=1 SV=4	1	Cmpd 9946, +MS2(592.7421), 26.9eV, 28.7 min #12274	0	28.6888	180720_MA_6_RE6_01_8972.mgf
09832:2	1	K.QNC[+57.021]DQFE[+116.041]K.L		C[+57], E[+116]	592.745	2	1184.48	1184.48	0	0	413	Specific	205.83	205.83	175.38	3.8	252	>sp|P02769|ALBU_BOVIN Serum albumin OS=Bos taurus OX=9913 GN=ALB PE=1 SV=4	1	Cmpd 9784, +MS2(592.7448), 26.9eV, 28.5 min #12107	0	28.4727	180720_MA_6_RE6_01_8972.mgf
09605:2	1	K.QNC[+57.021]DQFE[+116.041]K.L		C[+57], E[+116]	592.745	2	1184.48	1184.48	0	0.8	413	Specific	264.03	229.3	211.13	4.53	252	>sp|P02769|ALBU_BOVIN Serum albumin OS=Bos taurus OX=9913 GN=ALB PE=1 SV=4	1	Cmpd 9557, +MS2(592.7453), 26.9eV, 28.2 min #11874	0	28.1815	180720_MA_6_RE6_01_8972.mgf
09641:2	1	K.QNC[+57.021]DQFE[+116.041]K.L		C[+57], E[+116]	592.746	2	1184.48	1184.48	0	2	413	Specific	331.99	331.99	252.53	5.22	252	>sp|P02769|ALBU_BOVIN Serum albumin OS=Bos taurus OX=9913 GN=ALB PE=1 SV=4	1	Cmpd 9593, +MS2(592.7460), 26.9eV, 28.2 min #11911	0	28.2287	180720_MA_6_RE6_01_8972.mgf
09554:2	1	K.QNC[+57.021]DQFE[+116.041]K.L		C[+57], E[+116]	592.746	2	1184.48	1184.48	0	1.4	413	Specific	387.27	335.7	233.68	5.28	252	>sp|P02769|ALBU_BOVIN Serum albumin OS=Bos taurus OX=9913 GN=ALB PE=1 SV=4	1	Cmpd 9506, +MS2(592.7456), 26.9eV, 28.1 min #11822	0	28.1255	180720_MA_6_RE6_01_8972.mgf
09479:2	1	K.QNC[+57.021]DQFE[+116.041]K.L		C[+57], E[+116]	592.746	2	1184.48	1184.48	0	2	413	Specific	420.53	326.17	271.65	5.23	252	>sp|P02769|ALBU_BOVIN Serum albumin OS=Bos taurus OX=9913 GN=ALB PE=1 SV=4	1	Cmpd 9431, +MS2(592.7459), 26.9eV, 28.0 min #11744	0	28.0185	180720_MA_6_RE6_01_8972.mgf
09440:2	1	K.QNC[+57.021]DQFE[+116.041]K.L		C[+57], E[+116]	592.745	2	1184.48	1184.48	0	1.1	413	Specific	445.37	392.92	298.24	6.17	252	>sp|P02769|ALBU_BOVIN Serum albumin OS=Bos taurus OX=9913 GN=ALB PE=1 SV=4	1	Cmpd 9392, +MS2(592.7454), 26.9eV, 28.0 min #11704	0	27.9673	180720_MA_6_RE6_01_8972.mgf
09520:2	1	K.QNC[+57.021]DQFE[+116.041]K.L		C[+57], E[+116]	592.745	2	1184.48	1184.48	0	1.2	413	Specific	454.4	341.28	263.57	5.24	252	>sp|P02769|ALBU_BOVIN Serum albumin OS=Bos taurus OX=9913 GN=ALB PE=1 SV=4	1	Cmpd 9472, +MS2(592.7455), 26.9eV, 28.1 min #11786	0	28.0688	180720_MA_6_RE6_01_8972.mgf
10242:2	1	K.QN[+0.984]C[+57.021]DQFE[+116.041]K.L		C[+57], E[+116], N[+1]	593.239	2	1185.47	1185.47	0	4.4	413	Specific	191.72	177.37	50.42	2.5	252	>sp|P02769|ALBU_BOVIN Serum albumin OS=Bos taurus OX=9913 GN=ALB PE=1 SV=4	1	Cmpd 10190, +MS2(593.2394), 22.8eV, 29.0 min #12525	0	29.0118	180720_MA_6_RE6_01_8972.mgf
10255:2	1	K.QN[+0.984]C[+57.021]DQFE[+116.041]K.L		C[+57], E[+116], N[+1]	593.237	2	1185.47	1185.47	0	0.6	413	Specific	238.13	238.13	58.24	4.3	252	>sp|P02769|ALBU_BOVIN Serum albumin OS=Bos taurus OX=9913 GN=ALB PE=1 SV=4	1	Cmpd 10203, +MS2(593.2372), 26.9eV, 29.1 min #12539	0	29.0467	180720_MA_6_RE6_01_8972.mgf
06297:4	1	K.VGTRC[+57.021]C[+57.021]TKPE[+116.041]SER.M		C[+57]*2, E[+116]	424.698	4	1695.77	1695.77	0	-1.4	456	Specific	16.51	16.51	16.51	2.2	252	>sp|P02769|ALBU_BOVIN Serum albumin OS=Bos taurus OX=9913 GN=ALB PE=1 SV=4	1	Cmpd 6255, +MS2(424.6980), 17.4eV, 21.8 min #8362	0	21.8438	180720_MA_6_RE6_01_8972.mgf
06261:4	1	K.VGTRC[+57.021]C[+57.021]TKPE[+116.041]SER.M		C[+57]*2, E[+116]	424.699	4	1695.77	1695.77	0	-0.1	456	Specific	19.92	19.92	19.92	2.15	252	>sp|P02769|ALBU_BOVIN Serum albumin OS=Bos taurus OX=9913 GN=ALB PE=1 SV=4	1	Cmpd 6219, +MS2(424.6985), 17.4eV, 21.8 min #8323	0	21.7672	180720_MA_6_RE6_01_8972.mgf
06281:4	1	K.VGTRC[+57.021]C[+57.021]TKPE[+116.041]SER.M		C[+57]*2, E[+116]	424.698	4	1695.77	1695.77	0	-0.8	456	Specific	38.67	38.67	38.67	2.2	252	>sp|P02769|ALBU_BOVIN Serum albumin OS=Bos taurus OX=9913 GN=ALB PE=1 SV=4	1	Cmpd 6239, +MS2(424.6982), 17.5eV, 21.8 min #8344	0	21.8002	180720_MA_6_RE6_01_8972.mgf
06277:4	1	K.VGTRC[+57.021]C[+57.021]TKPE[+116.041]SER.M		C[+57]*2, E[+116]	424.698	4	1695.77	1695.77	0	-0.8	456	Specific	67.41	67.41	62.56	2.41	252	>sp|P02769|ALBU_BOVIN Serum albumin OS=Bos taurus OX=9913 GN=ALB PE=1 SV=4	1	Cmpd 6235, +MS2(424.6982), 17.4eV, 21.8 min #8340	0	21.7978	180720_MA_6_RE6_01_8972.mgf
25480:3	1	K.LFTFHAD[+59.019]IC[+57.021]TLPDTEK.Q		C[+57], D[+59]	656.312	3	1966.92	1966.94	0	-9.6	529	Specific	59.84	59.84	59.84	2.15	252	>sp|P02769|ALBU_BOVIN Serum albumin OS=Bos taurus OX=9913 GN=ALB PE=1 SV=4	1	Cmpd 25224, +MS2(656.3119), 24.8eV, 50.0 min #28027	0	50.0032	180720_MA_6_RE6_01_8972.mgf
08557:2	1	K.ATEE[+116.041]QLK.T		E[+116]	467.737	2	934.467	934.466	0	0.6	562	Specific	174.61	174.61	105.15	3.29	252	>sp|P02769|ALBU_BOVIN Serum albumin OS=Bos taurus OX=9913 GN=ALB PE=1 SV=4	1	Cmpd 8511, +MS2(467.7370), 21.9eV, 26.5 min #10786	0	26.5088	180720_MA_6_RE6_01_8972.mgf
08520:2	1	K.ATEE[+116.041]QLK.T		E[+116]	467.737	2	934.467	934.466	0	1.1	562	Specific	360.29	300.64	64.53	5.1	252	>sp|P02769|ALBU_BOVIN Serum albumin OS=Bos taurus OX=9913 GN=ALB PE=1 SV=4	1	Cmpd 8474, +MS2(467.7373), 21.9eV, 26.5 min #10748	0	26.4558	180720_MA_6_RE6_01_8972.mgf
13456:4	1	R.FKD[+116.041]LGEEHFK.G		D[+116]	342.171	4	1365.66	1365.66	0	0.7	35	Specific	7.57	7.57	7.57	2.25	233	>sp|P02769|ALBU_BOVIN Serum albumin OS=Bos taurus OX=9913 GN=ALB PE=1 SV=4	1	Cmpd 13362, +MS2(342.1712), 14.6eV, 33.6 min #15906	0	33.6098	180720_MA_8_RE8_01_8976.mgf
22033:2	1	K.LVNELTE[+116.041]FAK.T		E[+116]	640.335	2	1279.66	1279.67	0	-7.6	66	Specific	272.92	272.92	108.23	6.8	233	>sp|P02769|ALBU_BOVIN Serum albumin OS=Bos taurus OX=9913 GN=ALB PE=1 SV=4	1	Cmpd 21827, +MS2(640.3345), 28.7eV, 45.2 min #24628	0	45.218	180720_MA_8_RE8_01_8976.mgf
22210:2	1	K.LVNELTE[+116.041]FAK.T		E[+116]	640.336	2	1279.66	1279.67	0	-6.1	66	Specific	311.6	311.6	154	6.95	233	>sp|P02769|ALBU_BOVIN Serum albumin OS=Bos taurus OX=9913 GN=ALB PE=1 SV=4	1	Cmpd 22002, +MS2(640.3354), 28.7eV, 45.5 min #24809	0	45.4672	180720_MA_8_RE8_01_8976.mgf
22166:2	1	K.LVNELTE[+116.041]FAK.T		E[+116]	640.336	2	1279.66	1279.67	0	-5.4	66	Specific	378.23	307.44	184.57	6.93	233	>sp|P02769|ALBU_BOVIN Serum albumin OS=Bos taurus OX=9913 GN=ALB PE=1 SV=4	1	Cmpd 21958, +MS2(640.3359), 28.7eV, 45.4 min #24763	0	45.3938	180720_MA_8_RE8_01_8976.mgf
22070:2	1	K.LVNELTE[+116.041]FAK.T		E[+116]	640.336	2	1279.66	1279.67	0	-6.1	66	Specific	386.9	289.59	186.85	6.93	233	>sp|P02769|ALBU_BOVIN Serum albumin OS=Bos taurus OX=9913 GN=ALB PE=1 SV=4	1	Cmpd 21864, +MS2(640.3355), 28.7eV, 45.3 min #24666	0	45.2662	180720_MA_8_RE8_01_8976.mgf
22090:2	1	K.LVNELTE[+116.041]FAK.T		E[+116]	640.336	2	1279.67	1279.67	0	-4.9	66	Specific	441.56	333.91	200.05	7	233	>sp|P02769|ALBU_BOVIN Serum albumin OS=Bos taurus OX=9913 GN=ALB PE=1 SV=4	1	Cmpd 21882, +MS2(640.3362), 28.7eV, 45.3 min #24685	0	45.2925	180720_MA_8_RE8_01_8976.mgf
12515:2	1	K.DDSPD[+116.041]LPK.L		D[+116]	501.731	2	1002.46	1002.46	0	-0.5	131	Specific	104.12	104.12	98.87	2.29	233	>sp|P02769|ALBU_BOVIN Serum albumin OS=Bos taurus OX=9913 GN=ALB PE=1 SV=4	1	Cmpd 12425, +MS2(501.7314), 23.3eV, 32.4 min #14940	0	32.3385	180720_MA_8_RE8_01_8976.mgf
12463:2	1	K.DDSPD[+116.041]LPK.L		D[+116]	501.731	2	1002.45	1002.46	0	-1.2	131	Specific	328.46	285.19	202.07	6.34	233	>sp|P02769|ALBU_BOVIN Serum albumin OS=Bos taurus OX=9913 GN=ALB PE=1 SV=4	1	Cmpd 12373, +MS2(501.7311), 23.3eV, 32.3 min #14887	0	32.2825	180720_MA_8_RE8_01_8976.mgf
12400:2	1	K.DDSPD[+116.041]LPK.L		D[+116]	501.731	2	1002.46	1002.46	0	-0.6	131	Specific	330.42	330.42	156.59	6.42	233	>sp|P02769|ALBU_BOVIN Serum albumin OS=Bos taurus OX=9913 GN=ALB PE=1 SV=4	1	Cmpd 12310, +MS2(501.7314), 23.3eV, 32.2 min #14822	0	32.1907	180720_MA_8_RE8_01_8976.mgf
12427:2	1	K.DDSPD[+116.041]LPK.L		D[+116]	501.731	2	1002.46	1002.46	0	-0.3	131	Specific	346.6	319.34	155.14	5.37	233	>sp|P02769|ALBU_BOVIN Serum albumin OS=Bos taurus OX=9913 GN=ALB PE=1 SV=4	1	Cmpd 12337, +MS2(501.7315), 23.3eV, 32.2 min #14850	0	32.2348	180720_MA_8_RE8_01_8976.mgf
26904:5	1	R.RHPYFYAPELLYYANKYNGVFQEC[+57.021]C[+57.021]QAE[+116.041]DK.G		C[+57]*2, E[+116]	778.752	5	3889.73	3889.76	0	-6.4	168	Specific	246.98	246.98	21.95	2.76	233	>sp|P02769|ALBU_BOVIN Serum albumin OS=Bos taurus OX=9913 GN=ALB PE=1 SV=4	1	Cmpd 26592, +MS2(778.7520), 28.7eV, 51.9 min #29544	0	51.9388	180720_MA_8_RE8_01_8976.mgf
24308:3	1	Y.FYAPE[+59.019]LLYYANK.Y		E[+59]	517.595	3	1550.77	1550.77	0	-1.3	172	NRagged	108.21	108.21	108.21	2.25	233	>sp|P02769|ALBU_BOVIN Serum albumin OS=Bos taurus OX=9913 GN=ALB PE=1 SV=4	1	Cmpd 24056, +MS2(517.5946), 20.5eV, 48.3 min #26927	0	48.3277	180720_MA_8_RE8_01_8976.mgf
24258:3	1	Y.FYAPE[+59.019]LLYYANK.Y		E[+59]	517.595	3	1550.77	1550.77	0	-1.3	172	NRagged	135.22	135.22	135.22	2.39	233	>sp|P02769|ALBU_BOVIN Serum albumin OS=Bos taurus OX=9913 GN=ALB PE=1 SV=4	1	Cmpd 24006, +MS2(517.5946), 20.5eV, 48.3 min #26876	0	48.2692	180720_MA_8_RE8_01_8976.mgf
15393:2	1	K.YNGVFQEC[+57.021]C[+57.021]QAE[+116.041]DK.G		C[+57]*2, E[+116]	932.375	2	1863.74	1863.75	0	-2.2	184	Specific	239.3	239.3	2	6.08	233	>sp|P02769|ALBU_BOVIN Serum albumin OS=Bos taurus OX=9913 GN=ALB PE=1 SV=4	1	Cmpd 15283, +MS2(932.3745), 40.2eV, 36.2 min #17883	0	36.1672	180720_MA_8_RE8_01_8976.mgf
15817:2	1	K.AE[+116.041]FVEVTK.L		E[+116]	519.766	2	1038.53	1038.53	0	-3	249	Specific	140.93	140.93	140.93	2.62	233	>sp|P02769|ALBU_BOVIN Serum albumin OS=Bos taurus OX=9913 GN=ALB PE=1 SV=4	1	Cmpd 15699, +MS2(519.7665), 24.0eV, 36.7 min #18310	0	36.706	180720_MA_8_RE8_01_8976.mgf
15434:1	1	K.AE[+116.041]FVEVTK.L		E[+116]	1038.53	1	1038.53	1038.53	0	-3.2	249	Specific	147.98	147.98	131.26	2.4	233	>sp|P02769|ALBU_BOVIN Serum albumin OS=Bos taurus OX=9913 GN=ALB PE=1 SV=4	1	Cmpd 15322, +MS2(1038.5255), 36.9eV, 36.2 min #17923	0	36.2182	180720_MA_8_RE8_01_8976.mgf
15656:2	1	K.AE[+116.041]FVEVTK.L		E[+116]	519.766	2	1038.53	1038.53	0	-3.3	249	Specific	180.58	180.58	180.58	3.67	233	>sp|P02769|ALBU_BOVIN Serum albumin OS=Bos taurus OX=9913 GN=ALB PE=1 SV=4	1	Cmpd 15538, +MS2(519.7664), 24.0eV, 36.5 min #18145	0	36.5052	180720_MA_8_RE8_01_8976.mgf
15706:2	1	K.AE[+116.041]FVEVTK.L		E[+116]	519.765	2	1038.52	1038.53	0	-5.9	249	Specific	192.61	192.61	160.08	4.79	233	>sp|P02769|ALBU_BOVIN Serum albumin OS=Bos taurus OX=9913 GN=ALB PE=1 SV=4	1	Cmpd 15588, +MS2(519.7650), 24.0eV, 36.6 min #18196	0	36.5617	180720_MA_8_RE8_01_8976.mgf
15767:2	1	K.AE[+116.041]FVEVTK.L		E[+116]	519.766	2	1038.52	1038.53	0	-4.3	249	Specific	218.4	186.56	99.3	3.9	233	>sp|P02769|ALBU_BOVIN Serum albumin OS=Bos taurus OX=9913 GN=ALB PE=1 SV=4	1	Cmpd 15649, +MS2(519.7658), 20.6eV, 36.7 min #18259	0	36.6507	180720_MA_8_RE8_01_8976.mgf
15625:2	1	K.AE[+116.041]FVEVTK.L		E[+116]	519.765	2	1038.52	1038.53	0	-5	249	Specific	243.36	234.95	234.95	5.38	233	>sp|P02769|ALBU_BOVIN Serum albumin OS=Bos taurus OX=9913 GN=ALB PE=1 SV=4	1	Cmpd 15507, +MS2(519.7655), 24.0eV, 36.5 min #18113	0	36.4607	180720_MA_8_RE8_01_8976.mgf
15586:2	1	K.AE[+116.041]FVEVTK.L		E[+116]	519.767	2	1038.53	1038.53	0	-1.8	249	Specific	256	222.08	183.53	4.33	233	>sp|P02769|ALBU_BOVIN Serum albumin OS=Bos taurus OX=9913 GN=ALB PE=1 SV=4	1	Cmpd 15470, +MS2(519.7671), 24.0eV, 36.4 min #18075	0	36.4122	180720_MA_8_RE8_01_8976.mgf
15551:2	1	K.AE[+116.041]FVEVTK.L		E[+116]	519.768	2	1038.53	1038.53	0	-0.4	249	Specific	379.8	273.27	227.21	6.32	233	>sp|P02769|ALBU_BOVIN Serum albumin OS=Bos taurus OX=9913 GN=ALB PE=1 SV=4	1	Cmpd 15437, +MS2(519.7678), 24.0eV, 36.4 min #18041	0	36.3648	180720_MA_8_RE8_01_8976.mgf
15423:2	1	K.AE[+116.041]FVEVTK.L		E[+116]	519.768	2	1038.53	1038.53	0	-0.9	249	Specific	402.42	233.54	233.54	6.3	233	>sp|P02769|ALBU_BOVIN Serum albumin OS=Bos taurus OX=9913 GN=ALB PE=1 SV=4	1	Cmpd 15313, +MS2(519.7676), 24.0eV, 36.2 min #17914	0	36.2128	180720_MA_8_RE8_01_8976.mgf
15511:2	1	K.AE[+116.041]FVEVTK.L		E[+116]	519.768	2	1038.53	1038.53	0	-0.2	249	Specific	408.78	273.2	246.83	6.36	233	>sp|P02769|ALBU_BOVIN Serum albumin OS=Bos taurus OX=9913 GN=ALB PE=1 SV=4	1	Cmpd 15397, +MS2(519.7679), 24.0eV, 36.3 min #18000	0	36.3152	180720_MA_8_RE8_01_8976.mgf
15470:2	1	K.AE[+116.041]FVEVTK.L		E[+116]	519.768	2	1038.53	1038.53	0	-0.8	249	Specific	459.14	280.78	263.53	6.37	233	>sp|P02769|ALBU_BOVIN Serum albumin OS=Bos taurus OX=9913 GN=ALB PE=1 SV=4	1	Cmpd 15356, +MS2(519.7676), 24.0eV, 36.3 min #17958	0	36.265	180720_MA_8_RE8_01_8976.mgf
29153:3	1	K.AE[+116.041]FVEVTKLVTDLTK.V		E[+116]	603.663	3	1808.97	1808.98	0	-4.2	249	Specific	118.64	118.64	75.37	3.48	233	>sp|P02769|ALBU_BOVIN Serum albumin OS=Bos taurus OX=9913 GN=ALB PE=1 SV=4	1	Cmpd 28719, +MS2(603.6632), 23.2eV, 54.8 min #31734	0	54.8177	180720_MA_8_RE8_01_8976.mgf
29135:3	1	K.AE[+116.041]FVEVTKLVTDLTK.V		E[+116]	603.663	3	1808.97	1808.98	0	-4.2	249	Specific	263.22	263.22	124.05	6.45	233	>sp|P02769|ALBU_BOVIN Serum albumin OS=Bos taurus OX=9913 GN=ALB PE=1 SV=4	1	Cmpd 28701, +MS2(603.6632), 23.2eV, 54.8 min #31716	0	54.8075	180720_MA_8_RE8_01_8976.mgf
13950:2	1	K.LVTD[+116.041]LTK.V		D[+116]	453.26	2	905.514	905.513	0	1.3	257	Specific	255.64	172.29	172.29	4.93	233	>sp|P02769|ALBU_BOVIN Serum albumin OS=Bos taurus OX=9913 GN=ALB PE=1 SV=4	1	Cmpd 13854, +MS2(453.2605), 21.4eV, 34.3 min #16415	0	34.3093	180720_MA_8_RE8_01_8976.mgf
13871:2	1	K.LVTD[+116.041]LTK.V		D[+116]	453.26	2	905.513	905.513	0	0.6	257	Specific	327.37	162.57	162.57	4.95	233	>sp|P02769|ALBU_BOVIN Serum albumin OS=Bos taurus OX=9913 GN=ALB PE=1 SV=4	1	Cmpd 13777, +MS2(453.2601), 21.4eV, 34.2 min #16336	0	34.2088	180720_MA_8_RE8_01_8976.mgf
13838:2	1	K.LVTD[+116.041]LTK.V		D[+116]	453.26	2	905.513	905.513	0	0.3	257	Specific	365.6	192.21	192.21	6.2	233	>sp|P02769|ALBU_BOVIN Serum albumin OS=Bos taurus OX=9913 GN=ALB PE=1 SV=4	1	Cmpd 13744, +MS2(453.2600), 21.4eV, 34.2 min #16301	0	34.1587	180720_MA_8_RE8_01_8976.mgf
17191:4	1	K.EC[+57.021]C[+57.021]HGDLLEC[+57.021]AD[+116.041]DRADLAK.Y		C[+57]*3, D[+116]	591.748	4	2363.97	2363.98	0	-5.2	267	Specific	250.4	250.4	16.99	4.79	233	>sp|P02769|ALBU_BOVIN Serum albumin OS=Bos taurus OX=9913 GN=ALB PE=1 SV=4	1	Cmpd 17049, +MS2(591.7483), 22.8eV, 38.6 min #19703	0	38.629	180720_MA_8_RE8_01_8976.mgf
17162:4	1	K.EC[+57.021]C[+57.021]HGDLLEC[+57.021]ADDRAD[+116.041]LAK.Y		C[+57]*3, D[+116]	591.748	4	2363.97	2363.98	0	-6.1	267	Specific	355.16	355.16	14.48	6.32	233	>sp|P02769|ALBU_BOVIN Serum albumin OS=Bos taurus OX=9913 GN=ALB PE=1 SV=4	1	Cmpd 17020, +MS2(591.7477), 22.8eV, 38.6 min #19673	0	38.5955	180720_MA_8_RE8_01_8976.mgf
12257:2	1	K.YIC[+57.021]D[+116.041]NQDTISSK.L		C[+57], D[+116]	780.345	2	1559.68	1559.68	0	-0.7	286	Specific	378.31	378.31	173.46	7.66	233	>sp|P02769|ALBU_BOVIN Serum albumin OS=Bos taurus OX=9913 GN=ALB PE=1 SV=4	1	Cmpd 12169, +MS2(780.3445), 34.2eV, 32.0 min #14678	0	32.0295	180720_MA_8_RE8_01_8976.mgf
12520:2	1	K.YIC[+57.021]DNQD[+116.041]TISSK.L		C[+57], D[+116]	780.344	2	1559.68	1559.68	0	-1.3	286	Specific	626.61	626.61	152.63	9.54	233	>sp|P02769|ALBU_BOVIN Serum albumin OS=Bos taurus OX=9913 GN=ALB PE=1 SV=4	1	Cmpd 12428, +MS2(780.3440), 34.2eV, 32.4 min #14944	0	32.3672	180720_MA_8_RE8_01_8976.mgf
11538:4	1	K.LKEC[+57.021]C[+57.021]D[+116.041]KPLLEK.S		C[+57]*2, D[+116]	412.962	4	1648.83	1648.82	0	2	298	Specific	154.06	154.06	24.05	3.38	233	>sp|P02769|ALBU_BOVIN Serum albumin OS=Bos taurus OX=9913 GN=ALB PE=1 SV=4	1	Cmpd 11450, +MS2(412.9618), 17.1eV, 31.1 min #13937	0	31.0763	180720_MA_8_RE8_01_8976.mgf
11571:4	1	K.LKEC[+57.021]C[+57.021]D[+116.041]KPLLEK.S		C[+57]*2, D[+116]	412.962	4	1648.83	1648.82	0	2	298	Specific	192.1	192.1	20.51	3.96	233	>sp|P02769|ALBU_BOVIN Serum albumin OS=Bos taurus OX=9913 GN=ALB PE=1 SV=4	1	Cmpd 11483, +MS2(412.9618), 17.1eV, 31.1 min #13970	0	31.0945	180720_MA_8_RE8_01_8976.mgf
11522:4	1	K.LKEC[+57.021]C[+57.021]D[+116.041]KPLLEK.S		C[+57]*2, D[+116]	412.962	4	1648.83	1648.82	0	2.1	298	Specific	291.31	291.31	52.05	5.87	233	>sp|P02769|ALBU_BOVIN Serum albumin OS=Bos taurus OX=9913 GN=ALB PE=1 SV=4	1	Cmpd 11434, +MS2(412.9618), 17.0eV, 31.1 min #13920	0	31.041	180720_MA_8_RE8_01_8976.mgf
11534:4	1	K.LKEC[+57.021]C[+57.021]D[+116.041]KPLLEK.S		C[+57]*2, D[+116]	412.962	4	1648.83	1648.82	0	2	298	Specific	343.51	343.51	100.34	6.08	233	>sp|P02769|ALBU_BOVIN Serum albumin OS=Bos taurus OX=9913 GN=ALB PE=1 SV=4	1	Cmpd 11446, +MS2(412.9618), 17.0eV, 31.1 min #13933	0	31.0742	180720_MA_8_RE8_01_8976.mgf
11701:3	1	K.E[+116.041]C[+57.021]C[+57.021]DKPLLEK.S		C[+57]*2, E[+116]	469.885	3	1407.64	1407.64	0	-2.4	300	Specific	308.14	266.2	27.96	5.75	233	>sp|P02769|ALBU_BOVIN Serum albumin OS=Bos taurus OX=9913 GN=ALB PE=1 SV=4	1	Cmpd 11613, +MS2(469.8847), 18.9eV, 31.3 min #14105	0	31.2848	180720_MA_8_RE8_01_8976.mgf
27513:2	1	K.DAIPENLPPLTAD[+116.041]FAEDK.D		D[+116]	1036.5	2	2071.98	2072	0	-8.3	319	Specific	174.3	174.3	29.59	5.15	233	>sp|P02769|ALBU_BOVIN Serum albumin OS=Bos taurus OX=9913 GN=ALB PE=1 SV=4	1	Cmpd 27179, +MS2(1036.4953), 44.3eV, 52.7 min #30147	0	52.7087	180720_MA_8_RE8_01_8976.mgf
31192:2	1	K.DAFLGSFLYE[+59.019]YSR.R		E[+59]	813.885	2	1626.76	1626.76	0	0.3	347	Specific	166.05	166.05	21.32	3.93	233	>sp|P02769|ALBU_BOVIN Serum albumin OS=Bos taurus OX=9913 GN=ALB PE=1 SV=4	1	Cmpd 30604, +MS2(813.8849), 29.9eV, 57.4 min #33678	0	57.3937	180720_MA_8_RE8_01_8976.mgf
19220:4	1	K.EYEATLEEC[+57.021]C[+57.021]AKD[+116.041]DPHAC[+57.021]YSTVFDK.L		C[+57]*3, D[+116]	789.322	4	3154.27	3154.29	0	-7.1	375	Specific	157.24	157.24	0	4.53	233	>sp|P02769|ALBU_BOVIN Serum albumin OS=Bos taurus OX=9913 GN=ALB PE=1 SV=4	1	Cmpd 19056, +MS2(789.3222), 29.0eV, 41.4 min #21775	0	41.4278	180720_MA_8_RE8_01_8976.mgf
09370:2	1	K.QNC[+57.021]D[+116.041]QFEK.L		C[+57], D[+116]	592.744	2	1184.48	1184.48	0	-1.5	413	Specific	95.91	95.91	24.71	2.87	233	>sp|P02769|ALBU_BOVIN Serum albumin OS=Bos taurus OX=9913 GN=ALB PE=1 SV=4	1	Cmpd 9298, +MS2(592.7439), 26.9eV, 28.1 min #11720	0	28.072	180720_MA_8_RE8_01_8976.mgf
09663:2	1	K.QNC[+57.021]DQFE[+116.041]K.L		C[+57], E[+116]	592.743	2	1184.48	1184.48	0	-3.1	413	Specific	103.56	103.56	74.03	2.33	233	>sp|P02769|ALBU_BOVIN Serum albumin OS=Bos taurus OX=9913 GN=ALB PE=1 SV=4	1	Cmpd 9591, +MS2(592.7430), 26.9eV, 28.5 min #12021	0	28.4553	180720_MA_8_RE8_01_8976.mgf
09451:2	1	K.QNC[+57.021]DQFE[+116.041]K.L		C[+57], E[+116]	592.744	2	1184.48	1184.48	0	-1.8	413	Specific	120.37	120.37	32.99	2.74	233	>sp|P02769|ALBU_BOVIN Serum albumin OS=Bos taurus OX=9913 GN=ALB PE=1 SV=4	1	Cmpd 9379, +MS2(592.7437), 26.9eV, 28.2 min #11803	0	28.1712	180720_MA_8_RE8_01_8976.mgf
09338:2	1	K.QNC[+57.021]D[+116.041]QFEK.L		C[+57], D[+116]	592.745	2	1184.48	1184.48	0	0.3	413	Specific	134.75	134.75	4.6	3.58	233	>sp|P02769|ALBU_BOVIN Serum albumin OS=Bos taurus OX=9913 GN=ALB PE=1 SV=4	1	Cmpd 9266, +MS2(592.7449), 26.9eV, 28.0 min #11687	0	28.0265	180720_MA_8_RE8_01_8976.mgf
09411:2	1	K.QNC[+57.021]D[+116.041]QFEK.L		C[+57], D[+116]	592.744	2	1184.48	1184.48	0	-1.4	413	Specific	149.26	149.26	101.96	3.58	233	>sp|P02769|ALBU_BOVIN Serum albumin OS=Bos taurus OX=9913 GN=ALB PE=1 SV=4	1	Cmpd 9339, +MS2(592.7439), 26.9eV, 28.1 min #11762	0	28.121	180720_MA_8_RE8_01_8976.mgf
09709:2	1	K.QNC[+57.021]D[+116.041]QFEK.L		C[+57], D[+116]	592.744	2	1184.48	1184.48	0	-0.9	413	Specific	167.98	167.98	42.71	4.24	233	>sp|P02769|ALBU_BOVIN Serum albumin OS=Bos taurus OX=9913 GN=ALB PE=1 SV=4	1	Cmpd 9637, +MS2(592.7442), 26.9eV, 28.5 min #12068	0	28.5112	180720_MA_8_RE8_01_8976.mgf
09483:2	1	K.QNC[+57.021]DQFE[+116.041]K.L		C[+57], E[+116]	592.745	2	1184.48	1184.48	0	0.2	413	Specific	208.08	208.08	120.32	4.72	233	>sp|P02769|ALBU_BOVIN Serum albumin OS=Bos taurus OX=9913 GN=ALB PE=1 SV=4	1	Cmpd 9411, +MS2(592.7449), 26.9eV, 28.2 min #11836	0	28.2172	180720_MA_8_RE8_01_8976.mgf
09291:2	1	K.QNC[+57.021]DQFE[+116.041]K.L		C[+57], E[+116]	592.746	2	1184.48	1184.48	0	1.9	413	Specific	347.38	347.38	210.3	6.16	233	>sp|P02769|ALBU_BOVIN Serum albumin OS=Bos taurus OX=9913 GN=ALB PE=1 SV=4	1	Cmpd 9219, +MS2(592.7459), 26.9eV, 28.0 min #11639	0	27.9698	180720_MA_8_RE8_01_8976.mgf
09071:2	1	K.QNC[+57.021]DQFE[+116.041]K.L		C[+57], E[+116]	592.746	2	1184.48	1184.48	0	1.6	413	Specific	415.79	319.54	247.49	6.14	233	>sp|P02769|ALBU_BOVIN Serum albumin OS=Bos taurus OX=9913 GN=ALB PE=1 SV=4	1	Cmpd 9003, +MS2(592.7457), 26.9eV, 27.7 min #11416	0	27.6677	180720_MA_8_RE8_01_8976.mgf
09217:2	1	K.QNC[+57.021]DQFE[+116.041]K.L		C[+57], E[+116]	592.745	2	1184.48	1184.48	0	1.2	413	Specific	431.85	273.21	235.61	6.36	233	>sp|P02769|ALBU_BOVIN Serum albumin OS=Bos taurus OX=9913 GN=ALB PE=1 SV=4	1	Cmpd 9145, +MS2(592.7455), 26.9eV, 27.9 min #11563	0	27.8735	180720_MA_8_RE8_01_8976.mgf
09109:2	1	K.QNC[+57.021]DQFE[+116.041]K.L		C[+57], E[+116]	592.746	2	1184.49	1184.48	0	2.5	413	Specific	438.63	345.7	307.55	6.25	233	>sp|P02769|ALBU_BOVIN Serum albumin OS=Bos taurus OX=9913 GN=ALB PE=1 SV=4	1	Cmpd 9041, +MS2(592.7463), 26.9eV, 27.7 min #11455	0	27.7177	180720_MA_8_RE8_01_8976.mgf
09148:2	1	K.QNC[+57.021]DQFE[+116.041]K.L		C[+57], E[+116]	592.746	2	1184.48	1184.48	0	1.9	413	Specific	443.33	413.42	273.92	7.13	233	>sp|P02769|ALBU_BOVIN Serum albumin OS=Bos taurus OX=9913 GN=ALB PE=1 SV=4	1	Cmpd 9078, +MS2(592.7459), 26.9eV, 27.8 min #11494	0	27.7763	180720_MA_8_RE8_01_8976.mgf
09259:2	1	K.QNC[+57.021]DQFE[+116.041]K.L		C[+57], E[+116]	592.746	2	1184.48	1184.48	0	1.5	413	Specific	446.38	434.24	314.21	7.13	233	>sp|P02769|ALBU_BOVIN Serum albumin OS=Bos taurus OX=9913 GN=ALB PE=1 SV=4	1	Cmpd 9187, +MS2(592.7457), 26.9eV, 27.9 min #11606	0	27.9252	180720_MA_8_RE8_01_8976.mgf
09186:2	1	K.QNC[+57.021]DQFE[+116.041]K.L		C[+57], E[+116]	592.746	2	1184.48	1184.48	0	2.1	413	Specific	452.74	385.84	308.16	7.13	233	>sp|P02769|ALBU_BOVIN Serum albumin OS=Bos taurus OX=9913 GN=ALB PE=1 SV=4	1	Cmpd 9114, +MS2(592.7460), 26.9eV, 27.8 min #11531	0	27.827	180720_MA_8_RE8_01_8976.mgf
09976:2	1	K.QN[+0.984]C[+57.021]DQFE[+116.041]K.L		C[+57], E[+116], N[+1]	593.238	2	1185.47	1185.47	0	1.3	413	Specific	122.33	122.33	20.79	3.29	233	>sp|P02769|ALBU_BOVIN Serum albumin OS=Bos taurus OX=9913 GN=ALB PE=1 SV=4	1	Cmpd 9896, +MS2(593.2376), 26.9eV, 28.9 min #12335	0	28.885	180720_MA_8_RE8_01_8976.mgf
09897:2	1	K.QNC[+57.021]DQ[+0.984]FE[+116.041]K.L		C[+57], E[+116], Q[+1]	593.238	2	1185.47	1185.47	0	2.3	413	Specific	125.48	116.33	40.01	2.97	233	>sp|P02769|ALBU_BOVIN Serum albumin OS=Bos taurus OX=9913 GN=ALB PE=1 SV=4	1	Cmpd 9821, +MS2(593.2382), 26.9eV, 28.8 min #12258	0	28.7858	180720_MA_8_RE8_01_8976.mgf
10316:2	1	K.QN[+0.984]C[+57.021]D[+116.041]QFEK.L		C[+57], D[+116], N[+1]	593.238	2	1185.47	1185.47	0	1.9	413	Specific	156	156	42.47	3.46	233	>sp|P02769|ALBU_BOVIN Serum albumin OS=Bos taurus OX=9913 GN=ALB PE=1 SV=4	1	Cmpd 10236, +MS2(593.2379), 26.9eV, 29.4 min #12686	0	29.4	180720_MA_8_RE8_01_8976.mgf
09941:2	1	K.QN[+0.984]C[+57.021]DQFE[+116.041]K.L		C[+57], E[+116], N[+1]	593.238	2	1185.47	1185.47	0	2.1	413	Specific	172.13	172.13	104.6	3.88	233	>sp|P02769|ALBU_BOVIN Serum albumin OS=Bos taurus OX=9913 GN=ALB PE=1 SV=4	1	Cmpd 9861, +MS2(593.2380), 26.9eV, 28.9 min #12299	0	28.8393	180720_MA_8_RE8_01_8976.mgf
09879:2	1	K.QNC[+57.021]DQ[+0.984]FE[+116.041]K.L		C[+57], E[+116], Q[+1]	593.24	2	1185.47	1185.47	0	5.6	413	Specific	258.7	258.7	123.25	3.36	233	>sp|P02769|ALBU_BOVIN Serum albumin OS=Bos taurus OX=9913 GN=ALB PE=1 SV=4	1	Cmpd 9803, +MS2(593.2401), 26.9eV, 28.8 min #12239	0	28.7483	180720_MA_8_RE8_01_8976.mgf
04281:3	1	R.C[+57.021]C[+57.021]TKPE[+116.041]SER.M		C[+57]*2, E[+116]	428.185	3	1282.54	1282.53	0	4.3	460	Specific	84.94	84.94	66.98	2.35	233	>sp|P02769|ALBU_BOVIN Serum albumin OS=Bos taurus OX=9913 GN=ALB PE=1 SV=4	1	Cmpd 4219, +MS2(428.1846), 17.5eV, 20.0 min #6438	0	19.9837	180720_MA_8_RE8_01_8976.mgf
32997:4	1	R.MPC[+57.021]TED[+59.019]YLSLILNRLC[+57.021]VLHEK.T		C[+57]*2, D[+59]	666.583	4	2663.31	2663.32	0	-2.4	469	Specific	111.12	111.12	2.08	2.29	233	>sp|P02769|ALBU_BOVIN Serum albumin OS=Bos taurus OX=9913 GN=ALB PE=1 SV=4	1	Cmpd 32211, +MS2(666.5833), 25.2eV, 59.6 min #35332	0	59.5767	180720_MA_8_RE8_01_8976.mgf
26054:3	1	K.LFTFHAD[+59.019]IC[+57.021]TLPDTEK.Q		C[+57], D[+59]	656.312	3	1966.92	1966.94	0	-9.2	529	Specific	6.98	6.98	6.98	2.28	233	>sp|P02769|ALBU_BOVIN Serum albumin OS=Bos taurus OX=9913 GN=ALB PE=1 SV=4	1	Cmpd 25776, +MS2(656.3122), 29.5eV, 50.8 min #28701	0	50.7397	180720_MA_8_RE8_01_8976.mgf
26196:3	1	K.LFTFHAD[+59.019]IC[+57.021]TLPDTEK.Q		C[+57], D[+59]	656.312	3	1966.92	1966.94	0	-9.9	529	Specific	100.04	100.04	100.04	2.28	233	>sp|P02769|ALBU_BOVIN Serum albumin OS=Bos taurus OX=9913 GN=ALB PE=1 SV=4	1	Cmpd 25916, +MS2(656.3117), 24.8eV, 51.0 min #28846	0	50.9658	180720_MA_8_RE8_01_8976.mgf
25999:3	1	K.LFTFHAD[+59.019]IC[+57.021]TLPDTEK.Q		C[+57], D[+59]	656.312	3	1966.92	1966.94	0	-8.9	529	Specific	159.64	159.64	159.64	2.64	233	>sp|P02769|ALBU_BOVIN Serum albumin OS=Bos taurus OX=9913 GN=ALB PE=1 SV=4	1	Cmpd 25721, +MS2(656.3124), 24.8eV, 50.7 min #28644	0	50.6708	180720_MA_8_RE8_01_8976.mgf
08147:2	1	K.ATEE[+116.041]QLK.T		E[+116]	467.738	2	934.468	934.466	0	2.5	562	Specific	85.58	85.58	14.06	2.25	233	>sp|P02769|ALBU_BOVIN Serum albumin OS=Bos taurus OX=9913 GN=ALB PE=1 SV=4	1	Cmpd 8079, +MS2(467.7379), 18.8eV, 26.3 min #10463	0	26.3342	180720_MA_8_RE8_01_8976.mgf
08104:2	1	K.ATE[+116.041]EQLK.T		E[+116]	467.738	2	934.468	934.466	0	1.9	562	Specific	99.37	99.37	48.68	2.43	233	>sp|P02769|ALBU_BOVIN Serum albumin OS=Bos taurus OX=9913 GN=ALB PE=1 SV=4	1	Cmpd 8040, +MS2(467.7377), 21.9eV, 26.3 min #10423	0	26.2832	180720_MA_8_RE8_01_8976.mgf
07931:2	1	K.ATEE[+116.041]QLK.T		E[+116]	467.737	2	934.467	934.466	0	0.7	562	Specific	133	133	38.03	3.12	233	>sp|P02769|ALBU_BOVIN Serum albumin OS=Bos taurus OX=9913 GN=ALB PE=1 SV=4	1	Cmpd 7867, +MS2(467.7371), 21.9eV, 26.0 min #10244	0	26.0277	180720_MA_8_RE8_01_8976.mgf
07889:2	1	K.ATEE[+116.041]QLK.T		E[+116]	467.738	2	934.468	934.466	0	1.8	562	Specific	210.95	210.95	29.21	4.04	233	>sp|P02769|ALBU_BOVIN Serum albumin OS=Bos taurus OX=9913 GN=ALB PE=1 SV=4	1	Cmpd 7825, +MS2(467.7376), 21.9eV, 26.0 min #10201	0	25.9743	180720_MA_8_RE8_01_8976.mgf
07782:2	1	K.ATEE[+116.041]QLK.T		E[+116]	467.738	2	934.469	934.466	0	2.7	562	Specific	252.51	252.51	27.9	4.69	233	>sp|P02769|ALBU_BOVIN Serum albumin OS=Bos taurus OX=9913 GN=ALB PE=1 SV=4	1	Cmpd 7718, +MS2(467.7380), 18.8eV, 25.8 min #10089	0	25.796	180720_MA_8_RE8_01_8976.mgf
08062:2	1	K.ATE[+116.041]EQLK.T		E[+116]	467.738	2	934.468	934.466	0	1.8	562	Specific	252.65	252.65	81.94	4.69	233	>sp|P02769|ALBU_BOVIN Serum albumin OS=Bos taurus OX=9913 GN=ALB PE=1 SV=4	1	Cmpd 7998, +MS2(467.7376), 21.9eV, 26.2 min #10380	0	26.225	180720_MA_8_RE8_01_8976.mgf
07853:2	1	K.ATEE[+116.041]QLK.T		E[+116]	467.737	2	934.467	934.466	0	1	562	Specific	288.65	250.04	55.67	5.13	233	>sp|P02769|ALBU_BOVIN Serum albumin OS=Bos taurus OX=9913 GN=ALB PE=1 SV=4	1	Cmpd 7789, +MS2(467.7372), 21.9eV, 25.9 min #10164	0	25.9257	180720_MA_8_RE8_01_8976.mgf
07803:2	1	K.ATEE[+116.041]QLK.T		E[+116]	467.738	2	934.468	934.466	0	2.1	562	Specific	411.26	295.05	79.33	6.06	233	>sp|P02769|ALBU_BOVIN Serum albumin OS=Bos taurus OX=9913 GN=ALB PE=1 SV=4	1	Cmpd 7739, +MS2(467.7377), 21.9eV, 25.8 min #10111	0	25.8373	180720_MA_8_RE8_01_8976.mgf
