# Supplementary material for: Covalently modified carboxyl side chains on cell surface leads to a novel method toward topology analysis of transmembrane proteins
Source: Sci Rep. 2019 Oct 31;9:15729. doi: 10.1038/s41598-019-52188-4 (PMC6823493; doi:10.1038/s41598-019-52188-4)
Supplement: Supplementary file 4 — Supplement file [file 41598_2019_52188_MOESM4_ESM.xlsx]

## Sheet: raw ms data
Query #:z	Protein Rank	Peptide < ProteinMetrics Confidential >	Glycans NHFAGNa	Modification Type(s)	Observed m/z	z	Observed (M+H)	Calc. mass (M+H)	Off-by-x error	Mass error (ppm)	Starting position	Cleavage	Score	Delta	Delta Mod	|Log Prob|	# of unique peptides	Protein Name	Protein DB number	Comment	Scan #	Scan Time	Fraction
27727:3	4	K.VTATE[+116.041]C[+57.021]IQEQSFVIR.A		C[+57], E[+116]	632.983	3	1896.94	1896.93	0	2.6	415	Specific	235.58	234.36	162.37	6.93	12	>sp|P05107|ITB2_HUMAN Integrin beta-2 OS=Homo sapiens GN=ITGB2 PE=1 SV=2	4044	Cmpd 27211, +MS2(632.9834), 24.1eV, 64.4 min #32113	0	64.397	190603_MA1_RC1_01_9381.mgf
25519:2	8	K.NIETFTC[+57.021]D[+116.041]TQN[+0.984]ITYR.F		C[+57], D[+116], N[+1]	996.945	2	1992.88	1992.88	0	2	325	Specific	216.04	203.24	22.44	7.97	7	>sp|P08575|PTPRC_HUMAN Receptor-type tyrosine-protein phosphatase C OS=Homo sapiens GN=PTPRC PE=1 SV=2	4256	Cmpd 25071, +MS2(996.9452), 42.8eV, 61.6 min #29904	0	61.5637	190603_MA1_RC1_01_9381.mgf
25478:2	8	K.NIETFTC[+57.021]D[+116.041]TQN[+0.984]ITYR.F		C[+57], D[+116], N[+1]	996.946	2	1992.88	1992.88	0	2.8	325	Specific	228.87	228.87	22.59	9.31	7	>sp|P08575|PTPRC_HUMAN Receptor-type tyrosine-protein phosphatase C OS=Homo sapiens GN=PTPRC PE=1 SV=2	4256	Cmpd 25032, +MS2(996.9459), 42.8eV, 61.5 min #29864	0	61.5242	190603_MA1_RC1_01_9381.mgf
08001:2	9	K.LDQE[+116.041]VQEETQGR.F		E[+116]	774.364	2	1547.72	1547.71	0	5.5	78	Specific	164.7	129.35	63.35	4.18	8	>sp|P20138|CD33_HUMAN Myeloid cell surface antigen CD33 OS=Homo sapiens GN=CD33 PE=1 SV=2	5234	Cmpd 7937, +MS2(774.3638), 34.0eV, 38.0 min #12191	0	38.0353	190603_MA1_RC1_01_9381.mgf
07948:2	9	K.LDQE[+116.041]VQEETQGR.F		E[+116]	774.362	2	1547.72	1547.71	0	3.7	78	Specific	297.1	169.68	47.51	8.82	8	>sp|P20138|CD33_HUMAN Myeloid cell surface antigen CD33 OS=Homo sapiens GN=CD33 PE=1 SV=2	5234	Cmpd 7884, +MS2(774.3624), 34.0eV, 37.9 min #12134	0	37.9323	190603_MA1_RC1_01_9381.mgf
07570:2	9	K.LDQEVQE[+116.041]ETQGR.F		E[+116]	774.363	2	1547.72	1547.71	0	4.9	78	Specific	328.89	236.58	25.38	8.88	8	>sp|P20138|CD33_HUMAN Myeloid cell surface antigen CD33 OS=Homo sapiens GN=CD33 PE=1 SV=2	5234	Cmpd 7508, +MS2(774.3633), 34.0eV, 37.2 min #11730	0	37.1982	190603_MA1_RC1_01_9381.mgf
07967:2	9	K.LDQE[+116.041]VQEETQGR.F		E[+116]	774.364	2	1547.72	1547.71	0	5.7	78	Specific	400.31	259.11	56.45	8.86	8	>sp|P20138|CD33_HUMAN Myeloid cell surface antigen CD33 OS=Homo sapiens GN=CD33 PE=1 SV=2	5234	Cmpd 7903, +MS2(774.3640), 34.0eV, 38.0 min #12155	0	37.9805	190603_MA1_RC1_01_9381.mgf
07961:2	9	K.LDQE[+116.041]VQEETQGR.F		E[+116]	774.364	2	1547.72	1547.71	0	5.1	78	Specific	475.86	322.15	91.11	9.07	8	>sp|P20138|CD33_HUMAN Myeloid cell surface antigen CD33 OS=Homo sapiens GN=CD33 PE=1 SV=2	5234	Cmpd 7897, +MS2(774.3635), 34.0eV, 38.0 min #12148	0	37.9702	190603_MA1_RC1_01_9381.mgf
05446:2	9	L.D[+116.041]QEVQEETQGR.F		D[+116]	717.82	2	1434.63	1434.63	0	3.5	79	NRagged	199.37	118.16	25.92	5.23	8	>sp|P20138|CD33_HUMAN Myeloid cell surface antigen CD33 OS=Homo sapiens GN=CD33 PE=1 SV=2	5234	Cmpd 5390, +MS2(717.8200), 26.8eV, 31.7 min #9287	0	31.655	190603_MA1_RC1_01_9381.mgf
05439:2	9	L.DQE[+116.041]VQEETQGR.F		E[+116]	717.82	2	1434.63	1434.63	0	3.4	79	NRagged	257.9	165.19	43.14	8.72	8	>sp|P20138|CD33_HUMAN Myeloid cell surface antigen CD33 OS=Homo sapiens GN=CD33 PE=1 SV=2	5234	Cmpd 5383, +MS2(717.8200), 31.8eV, 31.6 min #9279	0	31.6357	190603_MA1_RC1_01_9381.mgf
05431:2	9	L.DQE[+116.041]VQEETQGR.F		E[+116]	717.82	2	1434.63	1434.63	0	3.5	79	NRagged	340.58	197.34	31.67	9.21	8	>sp|P20138|CD33_HUMAN Myeloid cell surface antigen CD33 OS=Homo sapiens GN=CD33 PE=1 SV=2	5234	Cmpd 5375, +MS2(717.8200), 26.8eV, 31.6 min #9270	0	31.6138	190603_MA1_RC1_01_9381.mgf
22254:3	11	D.D[+116.041]TQFVRFDSDAASPR.E		D[+116]	609.952	3	1827.84	1827.84	0	-1.7	54	NRagged	109.96	109.96	109.96	3	9	>sp|Q31612|1B73_HUMAN HLA class I histocompatibility antigen, B-73 alpha chain OS=Homo sapiens GN=HLA-B PE=1 SV=1	9413	Cmpd 21898, +MS2(609.9519), 23.4eV, 57.3 min #26624	0	57.317	190603_MA1_RC1_01_9381.mgf
07856:2	11	G.YN[+0.984]QFAYD[+116.041]GK.D		D[+116], N[+1]	611.765	2	1222.52	1222.52	0	3	137	NRagged	60.66	52.36	52.36	2.26	9	>sp|Q31612|1B73_HUMAN HLA class I histocompatibility antigen, B-73 alpha chain OS=Homo sapiens GN=HLA-B PE=1 SV=1	9413	Cmpd 7794, +MS2(611.7654), 23.4eV, 37.7 min #12035	0	37.736	190603_MA1_RC1_01_9381.mgf
23457:3	11	Y.DGKDYIALNE[+116.041]DLR.S		E[+116]	546.605	3	1637.8	1637.8	0	3.4	143	NRagged	247.17	135.74	0.32	6.68	9	>sp|Q31612|1B73_HUMAN HLA class I histocompatibility antigen, B-73 alpha chain OS=Homo sapiens GN=HLA-B PE=1 SV=1	9413	Cmpd 23075, +MS2(546.6051), 21.4eV, 58.9 min #27842	0	58.8903	190603_MA1_RC1_01_9381.mgf
13799:2	11	R.DGEDQTQDTE[+116.041]LVETR.P		E[+116]	926.41	2	1851.81	1851.8	0	5.1	244	Specific	266.26	236.77	68.66	8.98	9	>sp|Q31612|1B73_HUMAN HLA class I histocompatibility antigen, B-73 alpha chain OS=Homo sapiens GN=HLA-B PE=1 SV=1	9413	Cmpd 13659, +MS2(926.4096), 40.0eV, 46.5 min #18127	0	46.4682	190603_MA1_RC1_01_9381.mgf
13426:2	11	R.DGEDQTQD[+116.041]TELVETR.P		D[+116]	926.411	2	1851.81	1851.8	0	6.2	244	Specific	306.49	306.49	59.4	9.41	9	>sp|Q31612|1B73_HUMAN HLA class I histocompatibility antigen, B-73 alpha chain OS=Homo sapiens GN=HLA-B PE=1 SV=1	9413	Cmpd 13296, +MS2(926.4106), 40.0eV, 46.0 min #17753	0	45.9987	190603_MA1_RC1_01_9381.mgf
13457:2	11	R.DGEDQTQD[+116.041]TELVETR.P		D[+116]	926.41	2	1851.81	1851.8	0	5.2	244	Specific	315.67	311.87	68.13	9.33	9	>sp|Q31612|1B73_HUMAN HLA class I histocompatibility antigen, B-73 alpha chain OS=Homo sapiens GN=HLA-B PE=1 SV=1	9413	Cmpd 13327, +MS2(926.4097), 40.0eV, 46.0 min #17785	0	46.035	190603_MA1_RC1_01_9381.mgf
18712:3	11	R.DGEDQTQD[+116.041]TELVETRPAGDGTFQK.W		D[+116]	918.418	3	2753.24	2753.23	0	3.2	244	Specific	37.62	37.62	26.46	3.91	9	>sp|Q31612|1B73_HUMAN HLA class I histocompatibility antigen, B-73 alpha chain OS=Homo sapiens GN=HLA-B PE=1 SV=1	9413	Cmpd 18462, +MS2(918.4184), 33.1eV, 52.8 min #23080	0	52.8122	190603_MA1_RC1_01_9381.mgf
19050:3	11	R.DGE[+116.041]DQTQDTELVETRPAGDGTFQK.W		E[+116]	918.418	3	2753.24	2753.23	0	3.2	244	Specific	40.74	40.74	2	3.42	9	>sp|Q31612|1B73_HUMAN HLA class I histocompatibility antigen, B-73 alpha chain OS=Homo sapiens GN=HLA-B PE=1 SV=1	9413	Cmpd 18778, +MS2(918.4184), 33.1eV, 53.2 min #23406	0	53.2285	190603_MA1_RC1_01_9381.mgf
18661:3	11	R.DGEDQTQD[+116.041]TELVETRPAGDGTFQK.W		D[+116]	918.418	3	2753.24	2753.23	0	3.2	244	Specific	115.42	115.42	25.54	5.12	9	>sp|Q31612|1B73_HUMAN HLA class I histocompatibility antigen, B-73 alpha chain OS=Homo sapiens GN=HLA-B PE=1 SV=1	9413	Cmpd 18413, +MS2(918.4184), 33.1eV, 52.8 min #23030	0	52.7583	190603_MA1_RC1_01_9381.mgf
18872:3	11	R.DGEDQTQDTE[+116.041]LVETRPAGDGTFQK.W		E[+116]	918.419	3	2753.24	2753.23	0	3.7	244	Specific	146.93	146.93	9.63	6.07	9	>sp|Q31612|1B73_HUMAN HLA class I histocompatibility antigen, B-73 alpha chain OS=Homo sapiens GN=HLA-B PE=1 SV=1	9413	Cmpd 18610, +MS2(918.4188), 33.1eV, 53.0 min #23232	0	53.0047	190603_MA1_RC1_01_9381.mgf
18847:4	11	R.DGEDQTQDTE[+116.041]LVETRPAGDGTFQK.W		E[+116]	689.066	4	2753.24	2753.23	0	3.5	244	Specific	197.6	197.6	73.32	7.2	9	>sp|Q31612|1B73_HUMAN HLA class I histocompatibility antigen, B-73 alpha chain OS=Homo sapiens GN=HLA-B PE=1 SV=1	9413	Cmpd 18585, +MS2(689.0658), 25.9eV, 53.0 min #23206	0	52.9635	190603_MA1_RC1_01_9381.mgf
18578:4	11	R.DGEDQTQD[+116.041]TELVETRPAGDGTFQK.W		D[+116]	689.066	4	2753.24	2753.23	0	3.3	244	Specific	217.98	217.98	45.49	7.35	9	>sp|Q31612|1B73_HUMAN HLA class I histocompatibility antigen, B-73 alpha chain OS=Homo sapiens GN=HLA-B PE=1 SV=1	9413	Cmpd 18332, +MS2(689.0657), 25.9eV, 52.7 min #22947	0	52.6585	190603_MA1_RC1_01_9381.mgf
18840:3	11	R.DGEDQTQDTE[+116.041]LVETRPAGDGTFQK.W		E[+116]	918.419	3	2753.24	2753.23	0	3.6	244	Specific	239.11	239.11	41.48	10.29	9	>sp|Q31612|1B73_HUMAN HLA class I histocompatibility antigen, B-73 alpha chain OS=Homo sapiens GN=HLA-B PE=1 SV=1	9413	Cmpd 18578, +MS2(918.4188), 33.1eV, 53.0 min #23199	0	52.96	190603_MA1_RC1_01_9381.mgf
18619:4	11	R.DGEDQTQD[+116.041]TELVETRPAGDGTFQK.W		D[+116]	689.066	4	2753.24	2753.23	0	3.3	244	Specific	354.51	354.51	108.08	10.86	9	>sp|Q31612|1B73_HUMAN HLA class I histocompatibility antigen, B-73 alpha chain OS=Homo sapiens GN=HLA-B PE=1 SV=1	9413	Cmpd 18373, +MS2(689.0657), 25.9eV, 52.7 min #22989	0	52.7093	190603_MA1_RC1_01_9381.mgf
18616:3	11	R.DGEDQTQD[+116.041]TELVETRPAGDGTFQK.W		D[+116]	918.419	3	2753.24	2753.23	0	3.9	244	Specific	426.93	426.93	75.53	11.29	9	>sp|Q31612|1B73_HUMAN HLA class I histocompatibility antigen, B-73 alpha chain OS=Homo sapiens GN=HLA-B PE=1 SV=1	9413	Cmpd 18370, +MS2(918.4191), 33.1eV, 52.7 min #22986	0	52.7078	190603_MA1_RC1_01_9381.mgf
18577:3	11	R.DGEDQTQD[+116.041]TELVETRPAGDGTFQK.W		D[+116]	918.419	3	2753.24	2753.23	0	4.1	244	Specific	462.97	462.97	82.73	11.36	9	>sp|Q31612|1B73_HUMAN HLA class I histocompatibility antigen, B-73 alpha chain OS=Homo sapiens GN=HLA-B PE=1 SV=1	9413	Cmpd 18331, +MS2(918.4192), 33.1eV, 52.7 min #22946	0	52.658	190603_MA1_RC1_01_9381.mgf
12390:2	11	D.GEDQTQDTE[+116.041]LVETR.P		E[+116]	868.896	2	1736.79	1736.78	0	5.6	245	NRagged	264.07	264.07	39.18	8.7	9	>sp|Q31612|1B73_HUMAN HLA class I histocompatibility antigen, B-73 alpha chain OS=Homo sapiens GN=HLA-B PE=1 SV=1	9413	Cmpd 12268, +MS2(868.8963), 31.5eV, 44.6 min #16692	0	44.6192	190603_MA1_RC1_01_9381.mgf
36928:3	12	R.VEPQNPVLSAGGSLFVN[+0.984]C[+57.021]STDC[+57.021]PSSE[+116.041]K.I		C[+57]*2, E[+116], N[+1]	999.454	3	2996.35	2996.34	0	1.7	36	Specific	241.14	241.14	99.38	10.14	8	>sp|P32942|ICAM3_HUMAN Intercellular adhesion molecule 3 OS=Homo sapiens GN=ICAM3 PE=1 SV=2	5878	Cmpd 36058, +MS2(999.4544), 35.6eV, 76.1 min #41236	0	76.1387	190603_MA1_RC1_01_9381.mgf
36886:3	12	R.VEPQNPVLSAGGSLFVN[+0.984]C[+57.021]STDC[+57.021]PSSE[+116.041]K.I		C[+57]*2, E[+116], N[+1]	999.454	3	2996.35	2996.34	0	1.6	36	Specific	387.86	387.86	140.17	11.44	8	>sp|P32942|ICAM3_HUMAN Intercellular adhesion molecule 3 OS=Homo sapiens GN=ICAM3 PE=1 SV=2	5878	Cmpd 36016, +MS2(999.4543), 35.6eV, 76.1 min #41193	0	76.0885	190603_MA1_RC1_01_9381.mgf
36852:3	12	R.VEPQNPVLSAGGSLFVN[+0.984]C[+57.021]STDC[+57.021]PSSE[+116.041]K.I		C[+57]*2, E[+116], N[+1]	999.453	3	2996.35	2996.34	0	0.7	36	Specific	506.32	506.32	141.19	11.66	8	>sp|P32942|ICAM3_HUMAN Intercellular adhesion molecule 3 OS=Homo sapiens GN=ICAM3 PE=1 SV=2	5878	Cmpd 35982, +MS2(999.4533), 35.6eV, 76.1 min #41158	0	76.0428	190603_MA1_RC1_01_9381.mgf
31698:2	12	R.QPAVE[+116.041]EPAEVTATVLASR.D		E[+116]	992.512	2	1984.02	1984.02	0	-0.1	164	Specific	224.49	224.49	24.67	8.33	8	>sp|P32942|ICAM3_HUMAN Intercellular adhesion molecule 3 OS=Homo sapiens GN=ICAM3 PE=1 SV=2	5878	Cmpd 31064, +MS2(992.5119), 42.6eV, 69.5 min #36085	0	69.4978	190603_MA1_RC1_01_9381.mgf
13669:2	12	R.GNPYPE[+116.041]LR.C		E[+116]	531.265	2	1061.52	1061.52	0	3.6	427	Specific	161.67	116.12	116.12	3.44	8	>sp|P32942|ICAM3_HUMAN Intercellular adhesion molecule 3 OS=Homo sapiens GN=ICAM3 PE=1 SV=2	5878	Cmpd 13531, +MS2(531.2654), 24.4eV, 46.3 min #17996	0	46.316	190603_MA1_RC1_01_9381.mgf
13711:2	12	R.GNPYPE[+116.041]LR.C		E[+116]	531.266	2	1061.52	1061.52	0	4.2	427	Specific	181.46	120.79	120.79	3.91	8	>sp|P32942|ICAM3_HUMAN Intercellular adhesion molecule 3 OS=Homo sapiens GN=ICAM3 PE=1 SV=2	5878	Cmpd 13573, +MS2(531.2657), 24.4eV, 46.4 min #18039	0	46.3658	190603_MA1_RC1_01_9381.mgf
07745:2	18	F.TTVED[+116.041]LGSK.I		D[+116]	533.268	2	1065.53	1065.52	0	4	144	NRagged	150.47	106.53	23.1	3.41	6	>sp|P35613|BASI_HUMAN Basigin OS=Homo sapiens GN=BSG PE=1 SV=2	6001	Cmpd 7683, +MS2(533.2680), 24.5eV, 37.5 min #11919	0	37.5388	190603_MA1_RC1_01_9381.mgf
07766:2	18	F.TTVED[+116.041]LGSK.I		D[+116]	533.268	2	1065.53	1065.52	0	3	144	NRagged	161.89	115.82	33.5	3.72	6	>sp|P35613|BASI_HUMAN Basigin OS=Homo sapiens GN=BSG PE=1 SV=2	6001	Cmpd 7704, +MS2(533.2675), 24.5eV, 37.6 min #11941	0	37.583	190603_MA1_RC1_01_9381.mgf
27733:3	18	K.ILLTC[+57.021]SLN[+0.984]DSATE[+116.041]VTGHR.W		C[+57], E[+116], N[+1]	702.011	3	2104.02	2104.02	0	1.4	153	Specific	318.21	278.14	160.95	9.02	6	>sp|P35613|BASI_HUMAN Basigin OS=Homo sapiens GN=BSG PE=1 SV=2	6001	Cmpd 27217, +MS2(702.0112), 26.3eV, 64.4 min #32119	0	64.4015	190603_MA1_RC1_01_9381.mgf
27626:3	18	K.ILLTC[+57.021]SLN[+0.984]DSATE[+116.041]VTGHR.W		C[+57], E[+116], N[+1]	702.011	3	2104.02	2104.02	0	1.6	153	Specific	372	287.44	162.22	10.2	6	>sp|P35613|BASI_HUMAN Basigin OS=Homo sapiens GN=BSG PE=1 SV=2	6001	Cmpd 27116, +MS2(702.0113), 26.3eV, 64.3 min #32015	0	64.2748	190603_MA1_RC1_01_9381.mgf
27667:3	18	K.ILLTC[+57.021]SLN[+0.984]DSATE[+116.041]VTGHR.W		C[+57], E[+116], N[+1]	702.011	3	2104.02	2104.02	0	1.1	153	Specific	450.61	362	109.08	10.57	6	>sp|P35613|BASI_HUMAN Basigin OS=Homo sapiens GN=BSG PE=1 SV=2	6001	Cmpd 27155, +MS2(702.0110), 26.3eV, 64.3 min #32055	0	64.3235	190603_MA1_RC1_01_9381.mgf
27686:3	18	K.ILLTC[+57.021]SLN[+0.984]DSATE[+116.041]VTGHR.W		C[+57], E[+116], N[+1]	702.011	3	2104.02	2104.02	0	1.2	153	Specific	555.31	427.31	204.73	11.45	6	>sp|P35613|BASI_HUMAN Basigin OS=Homo sapiens GN=BSG PE=1 SV=2	6001	Cmpd 27172, +MS2(702.0111), 26.3eV, 64.4 min #32073	0	64.3487	190603_MA1_RC1_01_9381.mgf
05144:3	18	L.N[+0.984]DSATE[+116.041]VTGHR.W		E[+116], N[+1]	435.196	3	1303.57	1303.57	0	3.4	160	NRagged	159.6	159.6	112.52	4.76	6	>sp|P35613|BASI_HUMAN Basigin OS=Homo sapiens GN=BSG PE=1 SV=2	6001	Cmpd 5088, +MS2(435.1962), 17.8eV, 30.7 min #8916	0	30.6917	190603_MA1_RC1_01_9381.mgf
10938:3	23	T.E[+116.041]FTPTEKDEYAC[+57.021]R.V		C[+57], E[+116]	587.927	3	1761.77	1761.76	0	5.2	89	NRagged	229.98	229.98	175.89	5.59	3	>sp|P61769|B2MG_HUMAN Beta-2-microglobulin OS=Homo sapiens GN=B2M PE=1 SV=1	7308	Cmpd 10838, +MS2(587.9269), 22.7eV, 42.7 min #15219	0	42.7115	190603_MA1_RC1_01_9381.mgf
08325:4	24	K.TFKNESE[+59.019]NTC[+57.021]QDVDEC[+57.021]QQNPR.L		C[+57]*2, E[+59]	665.284	4	2658.11	2658.1	0	6.4	105	Specific	47.7	47.7	0	2.39	4	>sp|P48960|CD97_HUMAN CD97 antigen OS=Homo sapiens GN=CD97 PE=1 SV=4	6479	Cmpd 8257, +MS2(665.2841), 25.1eV, 38.7 min #12534	0	38.6802	190603_MA1_RC1_01_9381.mgf
31914:4	29	K.ADLLLSTQPGREEGSPLELE[+116.041]R.L		E[+116]	607.314	4	2426.23	2426.23	0	-0.5	593	Specific	156.48	156.48	46.35	6.93	7	>sp|P08195|4F2_HUMAN 4F2 cell-surface antigen heavy chain OS=Homo sapiens GN=SLC3A2 PE=1 SV=3	4228	Cmpd 31270, +MS2(607.3137), 23.3eV, 69.8 min #36298	0	69.79	190603_MA1_RC1_01_9381.mgf
31970:4	29	K.ADLLLSTQPGREEGSPLELE[+116.041]R.L		E[+116]	607.314	4	2426.24	2426.23	0	0.8	593	Specific	190.58	190.58	49.24	7.52	7	>sp|P08195|4F2_HUMAN 4F2 cell-surface antigen heavy chain OS=Homo sapiens GN=SLC3A2 PE=1 SV=3	4228	Cmpd 31326, +MS2(607.3145), 23.3eV, 69.9 min #36355	0	69.8483	190603_MA1_RC1_01_9381.mgf
32124:3	29	K.ADLLLSTQPGREE[+116.041]GSPLELER.L		E[+116]	809.416	3	2426.23	2426.23	0	-0.3	593	Specific	287.48	283.05	0	10.66	7	>sp|P08195|4F2_HUMAN 4F2 cell-surface antigen heavy chain OS=Homo sapiens GN=SLC3A2 PE=1 SV=3	4228	Cmpd 31476, +MS2(809.4160), 29.6eV, 70.1 min #36512	0	70.068	190603_MA1_RC1_01_9381.mgf
31961:3	29	K.ADLLLSTQPGREEGSPLELE[+116.041]R.L		E[+116]	809.416	3	2426.23	2426.23	0	-0.1	593	Specific	334.4	334.4	31.02	10.71	7	>sp|P08195|4F2_HUMAN 4F2 cell-surface antigen heavy chain OS=Homo sapiens GN=SLC3A2 PE=1 SV=3	4228	Cmpd 31317, +MS2(809.4163), 29.7eV, 69.8 min #36346	0	69.8432	190603_MA1_RC1_01_9381.mgf
31933:3	29	K.ADLLLSTQPGREEGSPLELE[+116.041]R.L		E[+116]	809.417	3	2426.24	2426.23	0	0.8	593	Specific	433.02	381.56	30.2	11.69	7	>sp|P08195|4F2_HUMAN 4F2 cell-surface antigen heavy chain OS=Homo sapiens GN=SLC3A2 PE=1 SV=3	4228	Cmpd 31289, +MS2(809.4170), 29.6eV, 69.8 min #36317	0	69.8008	190603_MA1_RC1_01_9381.mgf
31969:3	29	K.ADLLLSTQPGREEGSPLELE[+116.041]R.L		E[+116]	809.416	3	2426.23	2426.23	0	-0.1	593	Specific	449.66	449.66	28.86	11.62	7	>sp|P08195|4F2_HUMAN 4F2 cell-surface antigen heavy chain OS=Homo sapiens GN=SLC3A2 PE=1 SV=3	4228	Cmpd 31325, +MS2(809.4163), 29.6eV, 69.9 min #36354	0	69.8478	190603_MA1_RC1_01_9381.mgf
18709:2	29	R.EE[+116.041]GSPLELER.L		E[+116]	637.807	2	1274.61	1274.6	0	2	604	Specific	106.57	69.24	2.4	2.42	7	>sp|P08195|4F2_HUMAN 4F2 cell-surface antigen heavy chain OS=Homo sapiens GN=SLC3A2 PE=1 SV=3	4228	Cmpd 18459, +MS2(637.8072), 28.6eV, 52.8 min #23077	0	52.8105	190603_MA1_RC1_01_9381.mgf
18315:2	29	R.EEGSPLELE[+116.041]R.L		E[+116]	637.807	2	1274.61	1274.6	0	1.6	604	Specific	137.25	106.35	59.23	3.74	7	>sp|P08195|4F2_HUMAN 4F2 cell-surface antigen heavy chain OS=Homo sapiens GN=SLC3A2 PE=1 SV=3	4228	Cmpd 18077, +MS2(637.8069), 28.6eV, 52.3 min #22683	0	52.3053	190603_MA1_RC1_01_9381.mgf
18630:2	29	R.E[+116.041]EGSPLELER.L		E[+116]	637.807	2	1274.61	1274.6	0	2.1	604	Specific	208.16	130.03	51.74	5.01	7	>sp|P08195|4F2_HUMAN 4F2 cell-surface antigen heavy chain OS=Homo sapiens GN=SLC3A2 PE=1 SV=3	4228	Cmpd 18384, +MS2(637.8073), 28.6eV, 52.7 min #23000	0	52.7153	190603_MA1_RC1_01_9381.mgf
18665:2	29	R.E[+116.041]EGSPLELER.L		E[+116]	637.807	2	1274.61	1274.6	0	1.8	604	Specific	243.12	129.84	27.25	7.28	7	>sp|P08195|4F2_HUMAN 4F2 cell-surface antigen heavy chain OS=Homo sapiens GN=SLC3A2 PE=1 SV=3	4228	Cmpd 18417, +MS2(637.8070), 28.6eV, 52.8 min #23034	0	52.7605	190603_MA1_RC1_01_9381.mgf
07839:2	33	L.WEEE[+116.041]GTPR.D		E[+116]	560.251	2	1119.5	1119.49	0	5.7	734	NRagged	142.13	111.06	32.51	3.02	5	>sp|P20701|ITAL_HUMAN Integrin alpha-L OS=Homo sapiens GN=ITGAL PE=1 SV=3	5269	Cmpd 7777, +MS2(560.2512), 21.8eV, 37.7 min #12018	0	37.724	190603_MA1_RC1_01_9381.mgf
08913:2	33	V.SC[+57.021]E[+116.041]ELPEESR.L		C[+57], E[+116]	676.289	2	1351.57	1351.56	0	6.5	844	NRagged	109.37	106.07	51.14	2.42	5	>sp|P20701|ITAL_HUMAN Integrin alpha-L OS=Homo sapiens GN=ITGAL PE=1 SV=3	5269	Cmpd 8837, +MS2(676.2889), 25.5eV, 39.7 min #13142	0	39.6838	190603_MA1_RC1_01_9381.mgf
08866:2	33	V.SC[+57.021]E[+116.041]ELPEESR.L		C[+57], E[+116]	676.289	2	1351.57	1351.56	0	6.9	844	NRagged	285.12	221.48	61.88	8.16	5	>sp|P20701|ITAL_HUMAN Integrin alpha-L OS=Homo sapiens GN=ITGAL PE=1 SV=3	5269	Cmpd 8792, +MS2(676.2891), 25.5eV, 39.6 min #13096	0	39.6282	190603_MA1_RC1_01_9381.mgf
16467:2	35	V.TEE[+116.041]FQPVYK.E		E[+116]	628.805	2	1256.6	1256.6	0	3.1	338	NRagged	243.89	215.08	37.15	7.88	6	>sp|P05556|ITB1_HUMAN Integrin beta-1 OS=Homo sapiens GN=ITGB1 PE=1 SV=2	4089	Cmpd 16285, +MS2(628.8046), 28.3eV, 49.9 min #20832	0	49.9177	190603_MA1_RC1_01_9381.mgf
16427:2	35	V.TEE[+116.041]FQPVYK.E		E[+116]	628.804	2	1256.6	1256.6	0	2	338	NRagged	300.44	247.52	17.32	9.51	6	>sp|P05556|ITB1_HUMAN Integrin beta-1 OS=Homo sapiens GN=ITGB1 PE=1 SV=2	4089	Cmpd 16247, +MS2(628.8039), 28.3eV, 49.9 min #20792	0	49.8602	190603_MA1_RC1_01_9381.mgf
22853:2	42	R.LLE[+116.041]SSLSSSEGEEPVEYK.S		E[+116]	1050	2	2098.99	2098.98	0	3.3	120	Specific	262.27	262.27	203.89	9.85	3	>sp|P08648|ITA5_HUMAN Integrin alpha-5 OS=Homo sapiens GN=ITGA5 PE=1 SV=2	4267	Cmpd 22479, +MS2(1049.9996), 37.4eV, 58.1 min #27224	0	58.0878	190603_MA1_RC1_01_9381.mgf
27913:2	42	V.GEFSGD[+116.041]DTEDFVAGVPK.G		D[+116]	943.42	2	1885.83	1885.83	0	2.6	279	NRagged	51.58	47.32	2.23	3.63	3	>sp|P08648|ITA5_HUMAN Integrin alpha-5 OS=Homo sapiens GN=ITGA5 PE=1 SV=2	4267	Cmpd 27395, +MS2(943.4197), 33.8eV, 64.6 min #32302	0	64.6392	190603_MA1_RC1_01_9381.mgf
27867:2	42	V.GEFSGDD[+116.041]TEDFVAGVPK.G		D[+116]	943.42	2	1885.83	1885.83	0	2.8	279	NRagged	162.1	162.1	17.06	5.9	3	>sp|P08648|ITA5_HUMAN Integrin alpha-5 OS=Homo sapiens GN=ITGA5 PE=1 SV=2	4267	Cmpd 27349, +MS2(943.4199), 40.7eV, 64.6 min #32255	0	64.5843	190603_MA1_RC1_01_9381.mgf
11197:3	64	R.STYN[+0.984]DTE[+116.041]DVSQASPSESEAR.F		E[+116], N[+1]	763.99	3	2289.96	2289.94	0	6.1	66	Specific	215.97	215.97	10.59	6.4	1	>sp|Q6GTX8|LAIR1_HUMAN Leukocyte-associated immunoglobulin-like receptor 1 OS=Homo sapiens GN=LAIR1 PE=1 SV=1	10732	Cmpd 11095, +MS2(763.9899), 28.2eV, 43.1 min #15484	0	43.0563	190603_MA1_RC1_01_9381.mgf
11182:2	64	R.STYN[+0.984]DTE[+116.041]DVSQASPSESEAR.F		E[+116], N[+1]	1145.48	2	2289.96	2289.94	0	6.5	66	Specific	372.22	372.22	41.08	10.2	1	>sp|Q6GTX8|LAIR1_HUMAN Leukocyte-associated immunoglobulin-like receptor 1 OS=Homo sapiens GN=LAIR1 PE=1 SV=1	10732	Cmpd 11080, +MS2(1145.4816), 48.7eV, 43.1 min #15469	0	43.0482	190603_MA1_RC1_01_9381.mgf
05338:2	68	A.SVGAAGSAE[+116.041]NAPSK.E		E[+116]	681.328	2	1361.65	1361.65	0	1	165	NRagged	146.56	118.24	118.24	4.18	2	>sp|Q15758|AAAT_HUMAN Neutral amino acid transporter B(0) OS=Homo sapiens GN=SLC1A5 PE=1 SV=2	9022	Cmpd 5282, +MS2(681.3282), 30.3eV, 31.3 min #9158	0	31.3353	190603_MA1_RC1_01_9381.mgf
05309:2	68	A.SVGAAGSAE[+116.041]NAPSK.E		E[+116]	681.33	2	1361.65	1361.65	0	3.8	165	NRagged	382.1	228.15	228.15	9.4	2	>sp|Q15758|AAAT_HUMAN Neutral amino acid transporter B(0) OS=Homo sapiens GN=SLC1A5 PE=1 SV=2	9022	Cmpd 5253, +MS2(681.3301), 30.3eV, 31.2 min #9122	0	31.247	190603_MA1_RC1_01_9381.mgf
05328:2	68	A.SVGAAGSAE[+116.041]NAPSK.E		E[+116]	681.329	2	1361.65	1361.65	0	2.7	165	NRagged	424.93	227.59	227.59	9.43	2	>sp|Q15758|AAAT_HUMAN Neutral amino acid transporter B(0) OS=Homo sapiens GN=SLC1A5 PE=1 SV=2	9022	Cmpd 5272, +MS2(681.3294), 30.3eV, 31.3 min #9147	0	31.3152	190603_MA1_RC1_01_9381.mgf
05312:2	68	A.SVGAAGSAE[+116.041]NAPSK.E		E[+116]	681.329	2	1361.65	1361.65	0	2.5	165	NRagged	467.69	282.99	282.99	9.63	2	>sp|Q15758|AAAT_HUMAN Neutral amino acid transporter B(0) OS=Homo sapiens GN=SLC1A5 PE=1 SV=2	9022	Cmpd 5256, +MS2(681.3292), 30.3eV, 31.3 min #9127	0	31.2632	190603_MA1_RC1_01_9381.mgf
05319:2	68	A.SVGAAGSAE[+116.041]NAPSK.E		E[+116]	681.329	2	1361.65	1361.65	0	2.8	165	NRagged	521.64	298.07	298.07	9.82	2	>sp|Q15758|AAAT_HUMAN Neutral amino acid transporter B(0) OS=Homo sapiens GN=SLC1A5 PE=1 SV=2	9022	Cmpd 5263, +MS2(681.3294), 30.3eV, 31.3 min #9136	0	31.2863	190603_MA1_RC1_01_9381.mgf
31799:2	82	R.SDPTSYAGYIED[+116.041]LK.K		D[+116]	837.889	2	1674.77	1674.77	0	1.8	98	Specific	232.01	232.01	2.81	6.71	1	>sp|P54709|AT1B3_HUMAN Sodium/potassium-transporting ATPase subunit beta-3 OS=Homo sapiens GN=ATP1B3 PE=1 SV=1	6903	Cmpd 31159, +MS2(837.8891), 30.5eV, 69.6 min #36184	0	69.6457	190603_MA1_RC1_01_9381.mgf
31865:2	82	R.SDPTSYAGYIED[+116.041]LK.K		D[+116]	837.888	2	1674.77	1674.77	0	0.7	98	Specific	261.12	261.12	8.89	9.26	1	>sp|P54709|AT1B3_HUMAN Sodium/potassium-transporting ATPase subunit beta-3 OS=Homo sapiens GN=ATP1B3 PE=1 SV=1	6903	Cmpd 31221, +MS2(837.8882), 36.5eV, 69.7 min #36247	0	69.7085	190603_MA1_RC1_01_9381.mgf
17385:2	83	K.FFPASAD[+59.019]R.T		D[+59]	485.236	2	969.464	969.461	0	2.9	445	Specific	84.17	40.03	40.03	2.21	2	>sp|P07237|PDIA1_HUMAN Protein disulfide-isomerase OS=Homo sapiens GN=P4HB PE=1 SV=3	4157	Cmpd 17157, +MS2(485.2356), 22.6eV, 51.1 min #21731	0	51.0435	190603_MA1_RC1_01_9381.mgf
21164:2	113	L.DLSLNPSGE[+116.041]VTR.Q		E[+116]	702.353	2	1403.7	1403.69	0	3.4	333	NRagged	284.63	151.73	151.73	7.32	2	>sp|Q13740|CD166_HUMAN CD166 antigen OS=Homo sapiens GN=ALCAM PE=1 SV=2	8478	Cmpd 20834, +MS2(702.3534), 26.3eV, 56.0 min #25530	0	55.9598	190603_MA1_RC1_01_9381.mgf
09476:2	10	F.TTVE[+116.041]DLGSK.I		E[+116]	533.267	2	1065.53	1065.52	0	2.7	144	NRagged	142.91	100.39	42.49	2.52	8	>sp|P35613|BASI_HUMAN Basigin OS=Homo sapiens GN=BSG PE=1 SV=2	6001	Cmpd 9420, +MS2(533.2673), 24.5eV, 40.5 min #13777	0	40.5225	190606_MA4_RC1_01_9405.mgf
08187:2	10	F.TTVED[+116.041]LGSK.I		D[+116]	533.268	2	1065.53	1065.52	0	4.3	144	NRagged	225.79	147.95	100.88	4.63	8	>sp|P35613|BASI_HUMAN Basigin OS=Homo sapiens GN=BSG PE=1 SV=2	6001	Cmpd 8133, +MS2(533.2682), 24.5eV, 38.3 min #12430	0	38.3272	190606_MA4_RC1_01_9405.mgf
28194:3	10	K.ILLTC[+57.021]SLN[+0.984]DSATE[+116.041]VTGHR.W		C[+57], E[+116], N[+1]	702.011	3	2104.02	2104.02	0	0.5	153	Specific	90.41	90.41	64.26	3.74	8	>sp|P35613|BASI_HUMAN Basigin OS=Homo sapiens GN=BSG PE=1 SV=2	6001	Cmpd 27768, +MS2(702.0106), 26.3eV, 65.3 min #32720	0	65.3237	190606_MA4_RC1_01_9405.mgf
28100:3	10	K.ILLTC[+57.021]SLN[+0.984]DSATE[+116.041]VTGHR.W		C[+57], E[+116], N[+1]	702.011	3	2104.02	2104.02	0	0.7	153	Specific	393.11	320.56	180.88	9.18	8	>sp|P35613|BASI_HUMAN Basigin OS=Homo sapiens GN=BSG PE=1 SV=2	6001	Cmpd 27676, +MS2(702.0108), 26.3eV, 65.2 min #32625	0	65.2038	190606_MA4_RC1_01_9405.mgf
28138:3	10	K.ILLTC[+57.021]SLN[+0.984]DSATE[+116.041]VTGHR.W		C[+57], E[+116], N[+1]	702.011	3	2104.02	2104.02	0	0.8	153	Specific	495.68	334.38	152.5	10.56	8	>sp|P35613|BASI_HUMAN Basigin OS=Homo sapiens GN=BSG PE=1 SV=2	6001	Cmpd 27712, +MS2(702.0108), 26.3eV, 65.3 min #32662	0	65.2548	190606_MA4_RC1_01_9405.mgf
08476:2	11	K.LDQE[+116.041]VQEETQGR.F		E[+116]	774.361	2	1547.71	1547.71	0	2.1	78	Specific	119.35	106.04	19.77	3.94	7	>sp|P20138|CD33_HUMAN Myeloid cell surface antigen CD33 OS=Homo sapiens GN=CD33 PE=1 SV=2	5234	Cmpd 8422, +MS2(774.3612), 28.5eV, 38.8 min #12731	0	38.7893	190606_MA4_RC1_01_9405.mgf
08014:2	11	K.LDQEVQE[+116.041]ETQGR.F		E[+116]	774.362	2	1547.72	1547.71	0	3.5	78	Specific	157.77	146.37	21.25	4.61	7	>sp|P20138|CD33_HUMAN Myeloid cell surface antigen CD33 OS=Homo sapiens GN=CD33 PE=1 SV=2	5234	Cmpd 7962, +MS2(774.3622), 34.0eV, 38.0 min #12244	0	37.9837	190606_MA4_RC1_01_9405.mgf
08433:2	11	K.LDQE[+116.041]VQEETQGR.F		E[+116]	774.363	2	1547.72	1547.71	0	4.1	78	Specific	381.17	271.3	52.74	9.14	7	>sp|P20138|CD33_HUMAN Myeloid cell surface antigen CD33 OS=Homo sapiens GN=CD33 PE=1 SV=2	5234	Cmpd 8379, +MS2(774.3627), 34.0eV, 38.7 min #12687	0	38.7343	190606_MA4_RC1_01_9405.mgf
08405:2	11	K.LDQE[+116.041]VQEETQGR.F		E[+116]	774.362	2	1547.72	1547.71	0	3.8	78	Specific	387.29	237.23	55.28	8.99	7	>sp|P20138|CD33_HUMAN Myeloid cell surface antigen CD33 OS=Homo sapiens GN=CD33 PE=1 SV=2	5234	Cmpd 8351, +MS2(774.3625), 34.0eV, 38.7 min #12658	0	38.6892	190606_MA4_RC1_01_9405.mgf
07976:2	11	K.LDQEVQE[+116.041]ETQGR.F		E[+116]	774.362	2	1547.72	1547.71	0	3.1	78	Specific	389.27	304.8	36.49	9.12	7	>sp|P20138|CD33_HUMAN Myeloid cell surface antigen CD33 OS=Homo sapiens GN=CD33 PE=1 SV=2	5234	Cmpd 7924, +MS2(774.3620), 34.0eV, 37.9 min #12204	0	37.929	190606_MA4_RC1_01_9405.mgf
05875:2	11	L.D[+116.041]QEVQEETQGR.F		D[+116]	717.82	2	1434.63	1434.63	0	4	79	NRagged	237.42	124.65	14.66	6.55	7	>sp|P20138|CD33_HUMAN Myeloid cell surface antigen CD33 OS=Homo sapiens GN=CD33 PE=1 SV=2	5234	Cmpd 5841, +MS2(717.8204), 31.8eV, 32.5 min #9792	0	32.4592	190606_MA4_RC1_01_9405.mgf
05873:2	11	L.D[+116.041]QEVQEETQGR.F		D[+116]	717.819	2	1434.63	1434.63	0	2.2	79	NRagged	295.28	150.43	17.11	8.79	7	>sp|P20138|CD33_HUMAN Myeloid cell surface antigen CD33 OS=Homo sapiens GN=CD33 PE=1 SV=2	5234	Cmpd 5839, +MS2(717.8191), 31.8eV, 32.5 min #9789	0	32.4508	190606_MA4_RC1_01_9405.mgf
06656:2	12	R.FDSD[+116.041]AASPR.E		D[+116]	541.242	2	1081.48	1081.47	0	2.7	60	Specific	224.83	180.28	67.14	5.45	8	>sp|Q31612|1B73_HUMAN HLA class I histocompatibility antigen, B-73 alpha chain OS=Homo sapiens GN=HLA-B PE=1 SV=1	9413	Cmpd 6616, +MS2(541.2417), 21.2eV, 35.1 min #10773	0	35.1402	190606_MA4_RC1_01_9405.mgf
24026:3	12	Y.DGKDYIALNE[+116.041]DLR.S		E[+116]	546.604	3	1637.8	1637.8	0	1.3	143	NRagged	177.45	120.85	18.84	4.73	8	>sp|Q31612|1B73_HUMAN HLA class I histocompatibility antigen, B-73 alpha chain OS=Homo sapiens GN=HLA-B PE=1 SV=1	9413	Cmpd 23696, +MS2(546.6039), 21.4eV, 59.9 min #28519	0	59.8547	190606_MA4_RC1_01_9405.mgf
23985:3	12	Y.DGKDYIALNE[+116.041]DLR.S		E[+116]	546.604	3	1637.8	1637.8	0	1.7	143	NRagged	252.45	135.8	26.65	8.17	8	>sp|Q31612|1B73_HUMAN HLA class I histocompatibility antigen, B-73 alpha chain OS=Homo sapiens GN=HLA-B PE=1 SV=1	9413	Cmpd 23657, +MS2(546.6042), 21.4eV, 59.8 min #28478	0	59.7947	190606_MA4_RC1_01_9405.mgf
14173:2	12	R.DGEDQTQD[+116.041]TELVETR.P		D[+116]	926.407	2	1851.81	1851.8	0	2	244	Specific	72.07	70.9	35.34	2.49	8	>sp|Q31612|1B73_HUMAN HLA class I histocompatibility antigen, B-73 alpha chain OS=Homo sapiens GN=HLA-B PE=1 SV=1	9413	Cmpd 14069, +MS2(926.4068), 40.0eV, 47.0 min #18581	0	47.008	190606_MA4_RC1_01_9405.mgf
14462:3	12	R.DGEDQTQDTE[+116.041]LVETR.P		E[+116]	617.941	3	1851.81	1851.8	0	3.8	244	Specific	126.55	126.55	46.27	4.63	8	>sp|Q31612|1B73_HUMAN HLA class I histocompatibility antigen, B-73 alpha chain OS=Homo sapiens GN=HLA-B PE=1 SV=1	9413	Cmpd 14352, +MS2(617.9414), 23.6eV, 47.4 min #18874	0	47.4057	190606_MA4_RC1_01_9405.mgf
14449:2	12	R.DGEDQTQDTE[+116.041]LVETR.P		E[+116]	926.408	2	1851.81	1851.8	0	3.2	244	Specific	334.9	334.9	37.15	9.69	8	>sp|Q31612|1B73_HUMAN HLA class I histocompatibility antigen, B-73 alpha chain OS=Homo sapiens GN=HLA-B PE=1 SV=1	9413	Cmpd 14339, +MS2(926.4079), 40.0eV, 47.4 min #18860	0	47.3717	190606_MA4_RC1_01_9405.mgf
14087:2	12	R.DGEDQTQD[+116.041]TELVETR.P		D[+116]	926.409	2	1851.81	1851.8	0	4.7	244	Specific	378.78	354.23	80.57	9.35	8	>sp|Q31612|1B73_HUMAN HLA class I histocompatibility antigen, B-73 alpha chain OS=Homo sapiens GN=HLA-B PE=1 SV=1	9413	Cmpd 13985, +MS2(926.4092), 40.0eV, 46.9 min #18495	0	46.9183	190606_MA4_RC1_01_9405.mgf
14117:2	12	R.DGEDQTQD[+116.041]TELVETR.P		D[+116]	926.409	2	1851.81	1851.8	0	4.1	244	Specific	387.39	367.42	62.82	9.73	8	>sp|Q31612|1B73_HUMAN HLA class I histocompatibility antigen, B-73 alpha chain OS=Homo sapiens GN=HLA-B PE=1 SV=1	9413	Cmpd 14015, +MS2(926.4087), 40.0eV, 47.0 min #18526	0	46.9508	190606_MA4_RC1_01_9405.mgf
19249:3	12	R.DGEDQTQD[+116.041]TELVETRPAGDGTFQK.W		D[+116]	918.418	3	2753.24	2753.23	0	2.6	244	Specific	95.59	95.59	11.92	5.46	8	>sp|Q31612|1B73_HUMAN HLA class I histocompatibility antigen, B-73 alpha chain OS=Homo sapiens GN=HLA-B PE=1 SV=1	9413	Cmpd 19009, +MS2(918.4178), 33.1eV, 53.7 min #23685	0	53.6735	190606_MA4_RC1_01_9405.mgf
19214:4	12	R.DGEDQTQD[+116.041]TELVETRPAGDGTFQK.W		D[+116]	689.065	4	2753.24	2753.23	0	2.1	244	Specific	134.3	134.3	16.31	5.4	8	>sp|Q31612|1B73_HUMAN HLA class I histocompatibility antigen, B-73 alpha chain OS=Homo sapiens GN=HLA-B PE=1 SV=1	9413	Cmpd 18974, +MS2(689.0649), 25.9eV, 53.6 min #23649	0	53.627	190606_MA4_RC1_01_9405.mgf
19570:3	12	R.DGE[+116.041]DQTQDTELVETRPAGDGTFQK.W		E[+116]	918.418	3	2753.24	2753.23	0	3.1	244	Specific	146.84	146.84	2	7.14	8	>sp|Q31612|1B73_HUMAN HLA class I histocompatibility antigen, B-73 alpha chain OS=Homo sapiens GN=HLA-B PE=1 SV=1	9413	Cmpd 19326, +MS2(918.4183), 33.1eV, 54.1 min #24015	0	54.1223	190606_MA4_RC1_01_9405.mgf
19377:3	12	R.DGEDQTQDTE[+116.041]LVETRPAGDGTFQK.W		E[+116]	918.419	3	2753.24	2753.23	0	3.4	244	Specific	272.5	272.5	32.71	10.62	8	>sp|Q31612|1B73_HUMAN HLA class I histocompatibility antigen, B-73 alpha chain OS=Homo sapiens GN=HLA-B PE=1 SV=1	9413	Cmpd 19137, +MS2(918.4186), 33.1eV, 53.9 min #23818	0	53.8537	190606_MA4_RC1_01_9405.mgf
19169:4	12	R.DGEDQTQD[+116.041]TELVETRPAGDGTFQK.W		D[+116]	689.065	4	2753.24	2753.23	0	2.4	244	Specific	273.17	273.17	55.06	10.81	8	>sp|Q31612|1B73_HUMAN HLA class I histocompatibility antigen, B-73 alpha chain OS=Homo sapiens GN=HLA-B PE=1 SV=1	9413	Cmpd 18929, +MS2(689.0650), 25.9eV, 53.6 min #23603	0	53.575	190606_MA4_RC1_01_9405.mgf
19210:3	12	R.DGEDQTQD[+116.041]TELVETRPAGDGTFQK.W		D[+116]	918.418	3	2753.24	2753.23	0	2.9	244	Specific	300.82	300.82	74.88	10.8	8	>sp|Q31612|1B73_HUMAN HLA class I histocompatibility antigen, B-73 alpha chain OS=Homo sapiens GN=HLA-B PE=1 SV=1	9413	Cmpd 18970, +MS2(918.4181), 33.1eV, 53.6 min #23645	0	53.6248	190606_MA4_RC1_01_9405.mgf
19153:3	12	R.DGEDQTQD[+116.041]TELVETRPAGDGTFQK.W		D[+116]	918.418	3	2753.24	2753.23	0	2.8	244	Specific	338.32	338.32	42.33	10.88	8	>sp|Q31612|1B73_HUMAN HLA class I histocompatibility antigen, B-73 alpha chain OS=Homo sapiens GN=HLA-B PE=1 SV=1	9413	Cmpd 18913, +MS2(918.4181), 33.1eV, 53.6 min #23586	0	53.5507	190606_MA4_RC1_01_9405.mgf
19164:3	12	R.DGEDQTQD[+116.041]TELVETRPAGDGTFQK.W		D[+116]	918.418	3	2753.24	2753.23	0	2.7	244	Specific	549.58	549.58	113.72	12.05	8	>sp|Q31612|1B73_HUMAN HLA class I histocompatibility antigen, B-73 alpha chain OS=Homo sapiens GN=HLA-B PE=1 SV=1	9413	Cmpd 18924, +MS2(918.4179), 33.1eV, 53.6 min #23598	0	53.5723	190606_MA4_RC1_01_9405.mgf
37146:3	19	R.VEPQNPVLSAGGSLFVN[+0.984]C[+57.021]STDC[+57.021]PSSE[+116.041]K.I		C[+57]*2, E[+116], N[+1]	999.453	3	2996.34	2996.34	0	0.3	36	Specific	190.51	190.51	105.8	8.44	7	>sp|P32942|ICAM3_HUMAN Intercellular adhesion molecule 3 OS=Homo sapiens GN=ICAM3 PE=1 SV=2	5878	Cmpd 36480, +MS2(999.4530), 35.6eV, 76.9 min #41693	0	76.8865	190606_MA4_RC1_01_9405.mgf
37110:3	19	R.VEPQNPVLSAGGSLFVN[+0.984]C[+57.021]STDC[+57.021]PSSE[+116.041]K.I		C[+57]*2, E[+116], N[+1]	999.453	3	2996.35	2996.34	0	0.8	36	Specific	269.33	269.33	115.6	10.52	7	>sp|P32942|ICAM3_HUMAN Intercellular adhesion molecule 3 OS=Homo sapiens GN=ICAM3 PE=1 SV=2	5878	Cmpd 36444, +MS2(999.4535), 35.6eV, 76.9 min #41656	0	76.8398	190606_MA4_RC1_01_9405.mgf
13158:2	19	R.WEE[+116.041]ELSR.Q		E[+116]	532.746	2	1064.49	1064.48	0	2.2	157	Specific	180.32	122.21	48.83	3.02	7	>sp|P32942|ICAM3_HUMAN Intercellular adhesion molecule 3 OS=Homo sapiens GN=ICAM3 PE=1 SV=2	5878	Cmpd 13064, +MS2(532.7463), 24.5eV, 45.7 min #17546	0	45.6868	190606_MA4_RC1_01_9405.mgf
32044:2	19	R.QPAVE[+116.041]EPAEVTATVLASR.D		E[+116]	992.512	2	1984.02	1984.02	0	-0.1	164	Specific	120.13	120.13	14.63	4.82	7	>sp|P32942|ICAM3_HUMAN Intercellular adhesion molecule 3 OS=Homo sapiens GN=ICAM3 PE=1 SV=2	5878	Cmpd 31540, +MS2(992.5119), 42.6eV, 70.3 min #36607	0	70.3288	190606_MA4_RC1_01_9405.mgf
31974:2	19	R.QPAVE[+116.041]EPAEVTATVLASR.D		E[+116]	992.512	2	1984.02	1984.02	0	0.2	164	Specific	178.11	178.11	42.26	6.66	7	>sp|P32942|ICAM3_HUMAN Intercellular adhesion molecule 3 OS=Homo sapiens GN=ICAM3 PE=1 SV=2	5878	Cmpd 31472, +MS2(992.5123), 42.6eV, 70.3 min #36538	0	70.2627	190606_MA4_RC1_01_9405.mgf
24189:3	19	A.TLEVDGE[+116.041]FLHR.N		E[+116]	477.907	3	1431.71	1431.7	0	1	378	NRagged	135.88	116.81	66.02	4.11	7	>sp|P32942|ICAM3_HUMAN Intercellular adhesion molecule 3 OS=Homo sapiens GN=ICAM3 PE=1 SV=2	5878	Cmpd 23853, +MS2(477.9070), 19.2eV, 60.1 min #28682	0	60.076	190606_MA4_RC1_01_9405.mgf
26082:2	29	K.NIETFTC[+57.021]D[+116.041]TQN[+0.984]ITYR.F		C[+57], D[+116], N[+1]	996.945	2	1992.88	1992.88	0	1.8	325	Specific	138.13	81.9	18.86	4.8	5	>sp|P08575|PTPRC_HUMAN Receptor-type tyrosine-protein phosphatase C OS=Homo sapiens GN=PTPRC PE=1 SV=2	4256	Cmpd 25714, +MS2(996.9449), 42.8eV, 62.5 min #30599	0	62.5447	190606_MA4_RC1_01_9405.mgf
11704:3	37	T.E[+116.041]FTPTEKDEYAC[+57.021]R.V		C[+57], E[+116]	587.926	3	1761.76	1761.76	0	3.5	89	NRagged	153.85	153.85	153.85	3.87	3	>sp|P61769|B2MG_HUMAN Beta-2-microglobulin OS=Homo sapiens GN=B2M PE=1 SV=1	7308	Cmpd 11632, +MS2(587.9259), 22.7eV, 43.7 min #16066	0	43.7248	190606_MA4_RC1_01_9405.mgf
11666:3	37	T.E[+116.041]FTPTEKDEYAC[+57.021]R.V		C[+57], E[+116]	587.926	3	1761.76	1761.76	0	3.8	89	NRagged	223.1	223.1	203.88	4.76	3	>sp|P61769|B2MG_HUMAN Beta-2-microglobulin OS=Homo sapiens GN=B2M PE=1 SV=1	7308	Cmpd 11594, +MS2(587.9261), 22.7eV, 43.7 min #16027	0	43.6752	190606_MA4_RC1_01_9405.mgf
11641:3	37	T.E[+116.041]FTPTEKDEYAC[+57.021]R.V		C[+57], E[+116]	587.926	3	1761.76	1761.76	0	3.4	89	NRagged	226.12	224.44	169.81	4.09	3	>sp|P61769|B2MG_HUMAN Beta-2-microglobulin OS=Homo sapiens GN=B2M PE=1 SV=1	7308	Cmpd 11569, +MS2(587.9259), 22.7eV, 43.6 min #16001	0	43.634	190606_MA4_RC1_01_9405.mgf
05802:2	43	A.SVGAAGSAE[+116.041]NAPSK.E		E[+116]	681.33	2	1361.65	1361.65	0	3	165	NRagged	221.75	168.63	168.63	5.45	3	>sp|Q15758|AAAT_HUMAN Neutral amino acid transporter B(0) OS=Homo sapiens GN=SLC1A5 PE=1 SV=2	9022	Cmpd 5768, +MS2(681.3296), 30.3eV, 32.2 min #9694	0	32.1647	190606_MA4_RC1_01_9405.mgf
05813:2	43	A.SVGAAGSAE[+116.041]NAPSK.E		E[+116]	681.329	2	1361.65	1361.65	0	2.3	165	NRagged	320.22	232.42	232.42	9.22	3	>sp|Q15758|AAAT_HUMAN Neutral amino acid transporter B(0) OS=Homo sapiens GN=SLC1A5 PE=1 SV=2	9022	Cmpd 5779, +MS2(681.3291), 25.6eV, 32.2 min #9707	0	32.199	190606_MA4_RC1_01_9405.mgf
05808:2	43	A.SVGAAGSAE[+116.041]NAPSK.E		E[+116]	681.329	2	1361.65	1361.65	0	1.7	165	NRagged	353.79	144.29	144.29	8.67	3	>sp|Q15758|AAAT_HUMAN Neutral amino acid transporter B(0) OS=Homo sapiens GN=SLC1A5 PE=1 SV=2	9022	Cmpd 5774, +MS2(681.3287), 25.6eV, 32.2 min #9701	0	32.1842	190606_MA4_RC1_01_9405.mgf
05779:2	43	A.SVGAAGSAE[+116.041]NAPSK.E		E[+116]	681.329	2	1361.65	1361.65	0	2.4	165	NRagged	376.94	239.95	239.95	9.25	3	>sp|Q15758|AAAT_HUMAN Neutral amino acid transporter B(0) OS=Homo sapiens GN=SLC1A5 PE=1 SV=2	9022	Cmpd 5745, +MS2(681.3291), 30.3eV, 32.1 min #9666	0	32.099	190606_MA4_RC1_01_9405.mgf
05776:2	43	A.SVGAAGSAE[+116.041]NAPSK.E		E[+116]	681.329	2	1361.65	1361.65	0	2	165	NRagged	399.49	268.08	268.08	9.33	3	>sp|Q15758|AAAT_HUMAN Neutral amino acid transporter B(0) OS=Homo sapiens GN=SLC1A5 PE=1 SV=2	9022	Cmpd 5742, +MS2(681.3289), 30.3eV, 32.1 min #9661	0	32.0818	190606_MA4_RC1_01_9405.mgf
05794:2	43	A.SVGAAGSAE[+116.041]NAPSK.E		E[+116]	681.33	2	1361.65	1361.65	0	3.3	165	NRagged	469.82	296.95	296.95	9.02	3	>sp|Q15758|AAAT_HUMAN Neutral amino acid transporter B(0) OS=Homo sapiens GN=SLC1A5 PE=1 SV=2	9022	Cmpd 5760, +MS2(681.3298), 30.3eV, 32.1 min #9684	0	32.1412	190606_MA4_RC1_01_9405.mgf
05789:2	43	A.SVGAAGSAE[+116.041]NAPSK.E		E[+116]	681.329	2	1361.65	1361.65	0	2.5	165	NRagged	476.71	260.83	260.83	9.29	3	>sp|Q15758|AAAT_HUMAN Neutral amino acid transporter B(0) OS=Homo sapiens GN=SLC1A5 PE=1 SV=2	9022	Cmpd 5755, +MS2(681.3292), 30.3eV, 32.1 min #9678	0	32.128	190606_MA4_RC1_01_9405.mgf
05783:2	43	A.SVGAAGSAE[+116.041]NAPSK.E		E[+116]	681.329	2	1361.65	1361.65	0	2.1	165	NRagged	520.72	304.31	304.31	9.46	3	>sp|Q15758|AAAT_HUMAN Neutral amino acid transporter B(0) OS=Homo sapiens GN=SLC1A5 PE=1 SV=2	9022	Cmpd 5749, +MS2(681.3289), 30.3eV, 32.1 min #9671	0	32.1115	190606_MA4_RC1_01_9405.mgf
07008:2	43	R.SYSTTYEE[+116.041]R.N		E[+116]	626.271	2	1251.53	1251.53	0	3	203	Specific	211.69	158.46	0	5.51	3	>sp|Q15758|AAAT_HUMAN Neutral amino acid transporter B(0) OS=Homo sapiens GN=SLC1A5 PE=1 SV=2	9022	Cmpd 6968, +MS2(626.2710), 28.2eV, 36.0 min #11171	0	36	190606_MA4_RC1_01_9405.mgf
07045:2	43	R.SYSTTYE[+116.041]ER.N		E[+116]	626.272	2	1251.54	1251.53	0	4.4	203	Specific	213.39	201.5	25.46	5.5	3	>sp|Q15758|AAAT_HUMAN Neutral amino acid transporter B(0) OS=Homo sapiens GN=SLC1A5 PE=1 SV=2	9022	Cmpd 7005, +MS2(626.2719), 28.2eV, 36.1 min #11211	0	36.0757	190606_MA4_RC1_01_9405.mgf
07032:2	43	R.SYSTTYE[+116.041]ER.N		E[+116]	626.271	2	1251.54	1251.53	0	3.5	203	Specific	217.23	201.56	5.15	5.89	3	>sp|Q15758|AAAT_HUMAN Neutral amino acid transporter B(0) OS=Homo sapiens GN=SLC1A5 PE=1 SV=2	9022	Cmpd 6992, +MS2(626.2713), 28.2eV, 36.0 min #11196	0	36.0435	190606_MA4_RC1_01_9405.mgf
32260:4	47	K.ADLLLSTQPGREEGSPLELE[+116.041]R.L		E[+116]	607.314	4	2426.23	2426.23	0	-0.2	593	Specific	162.66	162.66	54.71	6.32	3	>sp|P08195|4F2_HUMAN 4F2 cell-surface antigen heavy chain OS=Homo sapiens GN=SLC3A2 PE=1 SV=3	4228	Cmpd 31750, +MS2(607.3139), 23.3eV, 70.6 min #36823	0	70.611	190606_MA4_RC1_01_9405.mgf
32454:3	47	K.ADLLLSTQPGREE[+116.041]GSPLELER.L		E[+116]	809.417	3	2426.24	2426.23	0	0.5	593	Specific	179.38	129.07	0	5.86	3	>sp|P08195|4F2_HUMAN 4F2 cell-surface antigen heavy chain OS=Homo sapiens GN=SLC3A2 PE=1 SV=3	4228	Cmpd 31944, +MS2(809.4167), 29.6eV, 70.9 min #37022	0	70.86	190606_MA4_RC1_01_9405.mgf
32302:3	47	K.ADLLLSTQPGREEGSPLELE[+116.041]R.L		E[+116]	809.417	3	2426.23	2426.23	0	0.2	593	Specific	192.6	192.6	14.22	6.42	3	>sp|P08195|4F2_HUMAN 4F2 cell-surface antigen heavy chain OS=Homo sapiens GN=SLC3A2 PE=1 SV=3	4228	Cmpd 31792, +MS2(809.4165), 29.6eV, 70.7 min #36866	0	70.6633	190606_MA4_RC1_01_9405.mgf
32256:3	47	K.ADLLLSTQPGREEGSPLELE[+116.041]R.L		E[+116]	809.417	3	2426.24	2426.23	0	0.9	593	Specific	345.26	312.38	11.58	10.14	3	>sp|P08195|4F2_HUMAN 4F2 cell-surface antigen heavy chain OS=Homo sapiens GN=SLC3A2 PE=1 SV=3	4228	Cmpd 31746, +MS2(809.4170), 29.6eV, 70.6 min #36819	0	70.6088	190606_MA4_RC1_01_9405.mgf
19280:2	47	R.E[+116.041]EGSPLELER.L		E[+116]	637.807	2	1274.61	1274.6	0	1.7	604	Specific	161.17	100.46	24.59	3.73	3	>sp|P08195|4F2_HUMAN 4F2 cell-surface antigen heavy chain OS=Homo sapiens GN=SLC3A2 PE=1 SV=3	4228	Cmpd 19040, +MS2(637.8070), 28.6eV, 53.7 min #23717	0	53.7172	190606_MA4_RC1_01_9405.mgf
19343:2	47	R.E[+116.041]EGSPLELER.L		E[+116]	637.807	2	1274.61	1274.6	0	1.9	604	Specific	193.44	154.79	35.11	5.3	3	>sp|P08195|4F2_HUMAN 4F2 cell-surface antigen heavy chain OS=Homo sapiens GN=SLC3A2 PE=1 SV=3	4228	Cmpd 19103, +MS2(637.8071), 28.6eV, 53.8 min #23783	0	53.807	190606_MA4_RC1_01_9405.mgf
19301:2	47	R.E[+116.041]EGSPLELER.L		E[+116]	637.807	2	1274.61	1274.6	0	2.2	604	Specific	214.19	115.74	24.37	4.98	3	>sp|P08195|4F2_HUMAN 4F2 cell-surface antigen heavy chain OS=Homo sapiens GN=SLC3A2 PE=1 SV=3	4228	Cmpd 19061, +MS2(637.8073), 28.6eV, 53.8 min #23739	0	53.7432	190606_MA4_RC1_01_9405.mgf
23320:2	58	R.LLE[+116.041]SSLSSSEGEEPVEYK.S		E[+116]	1050	2	2098.99	2098.98	0	1.9	120	Specific	372.16	366.05	233.22	10.42	2	>sp|P08648|ITA5_HUMAN Integrin alpha-5 OS=Homo sapiens GN=ITGA5 PE=1 SV=2	4267	Cmpd 23006, +MS2(1049.9981), 37.4eV, 59.0 min #27809	0	58.983	190606_MA4_RC1_01_9405.mgf
11769:3	83	R.STYN[+0.984]DTED[+116.041]VSQASPSESEAR.F		D[+116], N[+1]	763.989	3	2289.95	2289.94	0	4.7	66	Specific	205.76	205.76	24.18	5.39	2	>sp|Q6GTX8|LAIR1_HUMAN Leukocyte-associated immunoglobulin-like receptor 1 OS=Homo sapiens GN=LAIR1 PE=1 SV=1	10732	Cmpd 11697, +MS2(763.9888), 28.2eV, 43.8 min #16133	0	43.8185	190606_MA4_RC1_01_9405.mgf
11841:2	83	R.STYN[+0.984]DTE[+116.041]DVSQASPSESEAR.F		E[+116], N[+1]	1145.48	2	2289.95	2289.94	0	5.6	66	Specific	443.8	443.8	32.09	10.12	2	>sp|Q6GTX8|LAIR1_HUMAN Leukocyte-associated immunoglobulin-like receptor 1 OS=Homo sapiens GN=LAIR1 PE=1 SV=1	10732	Cmpd 11769, +MS2(1145.4806), 48.6eV, 43.9 min #16208	0	43.9257	190606_MA4_RC1_01_9405.mgf
32080:2	106	R.SDPTSYAGYIED[+116.041]LK.K		D[+116]	837.888	2	1674.77	1674.77	0	-0.2	98	Specific	305.14	260.94	0.32	8.34	1	>sp|P54709|AT1B3_HUMAN Sodium/potassium-transporting ATPase subunit beta-3 OS=Homo sapiens GN=ATP1B3 PE=1 SV=1	6903	Cmpd 31576, +MS2(837.8875), 36.5eV, 70.4 min #36645	0	70.4043	190606_MA4_RC1_01_9405.mgf
26308:2	137	V.TVIEGE[+116.041]VATISC[+57.021]QVN[+0.984]K.S		C[+57], E[+116], N[+1]	932.962	2	1864.92	1864.91	0	1.3	53	NRagged	210.59	126.92	0	3.36	2	>sp|Q9BY67|CADM1_HUMAN Cell adhesion molecule 1 OS=Homo sapiens GN=CADM1 PE=1 SV=2	17264	Cmpd 25940, +MS2(932.9620), 33.5eV, 62.8 min #30831	0	62.838	190606_MA4_RC1_01_9405.mgf
31044:2	138	E.VGFLPD[+116.041]LR.A		D[+116]	516.787	2	1032.57	1032.57	0	0.2	2490	NRagged	231.94	103.75	103.75	3.75	2	>sp|Q92736|RYR2_HUMAN Ryanodine receptor 2 OS=Homo sapiens GN=RYR2 PE=1 SV=3	15077	Cmpd 30560, +MS2(516.7867), 20.4eV, 69.0 min #35597	0	69.0037	190606_MA4_RC1_01_9405.mgf
17164:2	160	V.TEE[+116.041]FQPVYK.E		E[+116]	628.803	2	1256.6	1256.6	0	1.2	338	NRagged	198.41	159.11	43.78	2.36	3	>sp|P05556|ITB1_HUMAN Integrin beta-1 OS=Homo sapiens GN=ITGB1 PE=1 SV=2	4089	Cmpd 16972, +MS2(628.8034), 28.3eV, 50.9 min #21579	0	50.904	190606_MA4_RC1_01_9405.mgf
24333:2	8	K.NIETFTC[+57.021]D[+116.041]TQ[+0.984]NITYR.F		C[+57], D[+116], Q[+1]	996.94	2	1992.87	1992.88	0	-3.3	325	Specific	350.16	335.29	0	9.89	7	>sp|P08575|PTPRC_HUMAN Receptor-type tyrosine-protein phosphatase C OS=Homo sapiens GN=PTPRC PE=1 SV=2	4256	Cmpd 23813, +MS2(996.9399), 42.8eV, 60.3 min #28648	0	60.3427	190621_MA6_RD4_01_7983.mgf
35746:3	11	R.VEPQNPVLSAGGSLFVN[+0.984]C[+57.021]STDC[+57.021]PSSE[+116.041]K.I		C[+57]*2, E[+116], N[+1]	999.45	3	2996.34	2996.34	0	-2.5	36	Specific	90.79	90.79	59.78	5.2	7	>sp|P32942|ICAM3_HUMAN Intercellular adhesion molecule 3 OS=Homo sapiens GN=ICAM3 PE=1 SV=2	5878	Cmpd 34850, +MS2(999.4501), 35.6eV, 74.9 min #40024	0	74.92	190621_MA6_RD4_01_7983.mgf
35599:3	11	R.VEPQNPVLSAGGSLFVN[+0.984]C[+57.021]STDC[+57.021]PSSE[+116.041]K.I		C[+57]*2, E[+116], N[+1]	999.449	3	2996.33	2996.34	0	-3.7	36	Specific	112.18	112.18	51.95	5.97	7	>sp|P32942|ICAM3_HUMAN Intercellular adhesion molecule 3 OS=Homo sapiens GN=ICAM3 PE=1 SV=2	5878	Cmpd 34715, +MS2(999.4489), 35.6eV, 74.8 min #39885	0	74.7345	190621_MA6_RD4_01_7983.mgf
35662:3	11	R.VEPQNPVLSAGGSLFVN[+0.984]C[+57.021]STDC[+57.021]PSSE[+116.041]K.I		C[+57]*2, E[+116], N[+1]	999.448	3	2996.33	2996.34	0	-4.5	36	Specific	235.4	235.4	83.69	10.12	7	>sp|P32942|ICAM3_HUMAN Intercellular adhesion molecule 3 OS=Homo sapiens GN=ICAM3 PE=1 SV=2	5878	Cmpd 34770, +MS2(999.4481), 35.6eV, 74.8 min #39942	0	74.8198	190621_MA6_RD4_01_7983.mgf
35696:3	11	R.VEPQNPVLSAGGSLFVN[+0.984]C[+57.021]STDC[+57.021]PSSE[+116.041]K.I		C[+57]*2, E[+116], N[+1]	999.448	3	2996.33	2996.34	0	-5.1	36	Specific	241.09	241.09	95.74	10.3	7	>sp|P32942|ICAM3_HUMAN Intercellular adhesion molecule 3 OS=Homo sapiens GN=ICAM3 PE=1 SV=2	5878	Cmpd 34804, +MS2(999.4476), 35.6eV, 74.9 min #39977	0	74.866	190621_MA6_RD4_01_7983.mgf
35629:3	11	R.VEPQNPVLSAGGSLFVN[+0.984]C[+57.021]STDC[+57.021]PSSE[+116.041]K.I		C[+57]*2, E[+116], N[+1]	999.449	3	2996.33	2996.34	0	-3.7	36	Specific	261.14	261.14	83.53	10.28	7	>sp|P32942|ICAM3_HUMAN Intercellular adhesion molecule 3 OS=Homo sapiens GN=ICAM3 PE=1 SV=2	5878	Cmpd 34739, +MS2(999.4490), 35.6eV, 74.8 min #39910	0	74.7742	190621_MA6_RD4_01_7983.mgf
11287:2	11	R.WEE[+116.041]ELSR.Q		E[+116]	532.746	2	1064.48	1064.48	0	1.1	157	Specific	186.75	111.12	41.69	3.91	7	>sp|P32942|ICAM3_HUMAN Intercellular adhesion molecule 3 OS=Homo sapiens GN=ICAM3 PE=1 SV=2	5878	Cmpd 11177, +MS2(532.7457), 24.5eV, 43.3 min #15601	0	43.3077	190621_MA6_RD4_01_7983.mgf
30370:2	11	R.QPAVE[+116.041]EPAEVTATVLASR.D		E[+116]	992.508	2	1984.01	1984.02	0	-4.3	164	Specific	90.42	90.42	21.71	5.26	7	>sp|P32942|ICAM3_HUMAN Intercellular adhesion molecule 3 OS=Homo sapiens GN=ICAM3 PE=1 SV=2	5878	Cmpd 29704, +MS2(992.5077), 42.6eV, 68.1 min #34714	0	68.0588	190621_MA6_RD4_01_7983.mgf
20741:2	11	R.EIVC[+57.021]N[+0.984]VTLGGE[+116.041]R.R		C[+57], E[+116], N[+1]	732.353	2	1463.7	1463.7	0	-0.1	291	Specific	184.05	143.1	143.1	6	7	>sp|P32942|ICAM3_HUMAN Intercellular adhesion molecule 3 OS=Homo sapiens GN=ICAM3 PE=1 SV=2	5878	Cmpd 20383, +MS2(732.3526), 27.2eV, 55.8 min #25112	0	55.7928	190621_MA6_RD4_01_7983.mgf
22348:3	11	A.TLEVDGE[+116.041]FLHR.N		E[+116]	477.906	3	1431.7	1431.7	0	-1.7	378	NRagged	210.9	162.23	59.11	7.21	7	>sp|P32942|ICAM3_HUMAN Intercellular adhesion molecule 3 OS=Homo sapiens GN=ICAM3 PE=1 SV=2	5878	Cmpd 21926, +MS2(477.9057), 19.2eV, 57.8 min #26702	0	57.8227	190621_MA6_RD4_01_7983.mgf
22364:3	11	A.TLEVDGE[+116.041]FLHR.N		E[+116]	477.906	3	1431.7	1431.7	0	-1.4	378	NRagged	225.43	158.84	102.81	7.67	7	>sp|P32942|ICAM3_HUMAN Intercellular adhesion molecule 3 OS=Homo sapiens GN=ICAM3 PE=1 SV=2	5878	Cmpd 21940, +MS2(477.9058), 19.2eV, 57.8 min #26717	0	57.8438	190621_MA6_RD4_01_7983.mgf
08130:2	12	F.TTVE[+116.041]DLGSK.I		E[+116]	533.266	2	1065.53	1065.52	0	1	144	NRagged	105.92	69.13	60.09	2.8	5	>sp|P35613|BASI_HUMAN Basigin OS=Homo sapiens GN=BSG PE=1 SV=2	6001	Cmpd 8056, +MS2(533.2664), 24.5eV, 38.3 min #12340	0	38.315	190621_MA6_RD4_01_7983.mgf
08104:2	12	F.TTVE[+116.041]DLGSK.I		E[+116]	533.266	2	1065.52	1065.52	0	0.1	144	NRagged	181.51	97.74	37.18	5.27	5	>sp|P35613|BASI_HUMAN Basigin OS=Homo sapiens GN=BSG PE=1 SV=2	6001	Cmpd 8030, +MS2(533.2659), 24.5eV, 38.3 min #12312	0	38.2647	190621_MA6_RD4_01_7983.mgf
26416:3	12	K.ILLTC[+57.021]SLN[+0.984]DSATE[+116.041]VTGHR.W		C[+57], E[+116], N[+1]	702.008	3	2104.01	2104.02	0	-3.5	153	Specific	376.03	326.06	167.35	10.77	5	>sp|P35613|BASI_HUMAN Basigin OS=Homo sapiens GN=BSG PE=1 SV=2	6001	Cmpd 25836, +MS2(702.0077), 26.3eV, 63.0 min #30732	0	62.9948	190621_MA6_RD4_01_7983.mgf
26452:3	12	K.ILLTC[+57.021]SLN[+0.984]DSATE[+116.041]VTGHR.W		C[+57], E[+116], N[+1]	702.008	3	2104.01	2104.02	0	-3.1	153	Specific	472.12	394.27	145.44	11.27	5	>sp|P35613|BASI_HUMAN Basigin OS=Homo sapiens GN=BSG PE=1 SV=2	6001	Cmpd 25872, +MS2(702.0080), 26.3eV, 63.0 min #30769	0	63.0425	190621_MA6_RD4_01_7983.mgf
26472:3	12	K.ILLTC[+57.021]SLN[+0.984]DSATE[+116.041]VTGHR.W		C[+57], E[+116], N[+1]	702.008	3	2104.01	2104.02	0	-3.1	153	Specific	474.14	367.04	184.25	10.43	5	>sp|P35613|BASI_HUMAN Basigin OS=Homo sapiens GN=BSG PE=1 SV=2	6001	Cmpd 25892, +MS2(702.0081), 26.3eV, 63.1 min #30790	0	63.0708	190621_MA6_RD4_01_7983.mgf
34956:2	12	K.SESVPPVTD[+116.041]WAWYK.I		D[+116]	890.916	2	1780.82	1780.84	0	-6.4	244	Specific	80.59	80.59	80.59	4.04	5	>sp|P35613|BASI_HUMAN Basigin OS=Homo sapiens GN=BSG PE=1 SV=2	6001	Cmpd 34112, +MS2(890.9161), 32.2eV, 74.0 min #39265	0	73.9638	190621_MA6_RD4_01_7983.mgf
07102:2	13	K.LDQEVQE[+116.041]ETQGR.F		E[+116]	774.361	2	1547.71	1547.71	0	1.6	78	Specific	260.01	203.25	35.93	8.91	6	>sp|P20138|CD33_HUMAN Myeloid cell surface antigen CD33 OS=Homo sapiens GN=CD33 PE=1 SV=2	5234	Cmpd 7032, +MS2(774.3608), 28.5eV, 35.8 min #11192	0	35.824	190621_MA6_RD4_01_7983.mgf
07093:2	13	K.LDQEVQE[+116.041]ETQGR.F		E[+116]	774.361	2	1547.71	1547.71	0	1.8	78	Specific	327.01	276.85	34.94	9.45	6	>sp|P20138|CD33_HUMAN Myeloid cell surface antigen CD33 OS=Homo sapiens GN=CD33 PE=1 SV=2	5234	Cmpd 7023, +MS2(774.3609), 34.0eV, 35.8 min #11181	0	35.7905	190621_MA6_RD4_01_7983.mgf
07409:2	13	K.LDQE[+116.041]VQEETQGR.F		E[+116]	774.36	2	1547.71	1547.71	0	1	78	Specific	336.92	256.58	28.59	9.78	6	>sp|P20138|CD33_HUMAN Myeloid cell surface antigen CD33 OS=Homo sapiens GN=CD33 PE=1 SV=2	5234	Cmpd 7337, +MS2(774.3603), 34.0eV, 36.6 min #11534	0	36.584	190621_MA6_RD4_01_7983.mgf
07088:2	13	K.LDQEVQE[+116.041]ETQGR.F		E[+116]	774.36	2	1547.71	1547.71	0	0.8	78	Specific	337.48	226.07	43.16	9.62	6	>sp|P20138|CD33_HUMAN Myeloid cell surface antigen CD33 OS=Homo sapiens GN=CD33 PE=1 SV=2	5234	Cmpd 7018, +MS2(774.3602), 34.0eV, 35.8 min #11175	0	35.7798	190621_MA6_RD4_01_7983.mgf
07429:2	13	K.LDQE[+116.041]VQEETQGR.F		E[+116]	774.361	2	1547.71	1547.71	0	1.6	78	Specific	342.95	223.52	85.97	9.37	6	>sp|P20138|CD33_HUMAN Myeloid cell surface antigen CD33 OS=Homo sapiens GN=CD33 PE=1 SV=2	5234	Cmpd 7355, +MS2(774.3608), 34.0eV, 36.6 min #11554	0	36.6208	190621_MA6_RD4_01_7983.mgf
07396:2	13	K.LDQE[+116.041]VQEETQGR.F		E[+116]	774.361	2	1547.71	1547.71	0	1.3	78	Specific	387.64	272.91	58.81	9.42	6	>sp|P20138|CD33_HUMAN Myeloid cell surface antigen CD33 OS=Homo sapiens GN=CD33 PE=1 SV=2	5234	Cmpd 7324, +MS2(774.3606), 34.0eV, 36.5 min #11519	0	36.5428	190621_MA6_RD4_01_7983.mgf
07406:2	13	K.LDQE[+116.041]VQEETQGR.F		E[+116]	774.36	2	1547.71	1547.71	0	0.8	78	Specific	451.06	300.23	63.25	9.63	6	>sp|P20138|CD33_HUMAN Myeloid cell surface antigen CD33 OS=Homo sapiens GN=CD33 PE=1 SV=2	5234	Cmpd 7334, +MS2(774.3602), 34.0eV, 36.6 min #11530	0	36.5753	190621_MA6_RD4_01_7983.mgf
08101:2	14	V.SC[+57.021]E[+116.041]ELPEESR.L		C[+57], E[+116]	676.286	2	1351.57	1351.56	0	2.5	844	NRagged	283.82	280.49	76.14	8.47	6	>sp|P20701|ITAL_HUMAN Integrin alpha-L OS=Homo sapiens GN=ITGAL PE=1 SV=3	5269	Cmpd 8027, +MS2(676.2861), 25.5eV, 38.3 min #12309	0	38.2632	190621_MA6_RD4_01_7983.mgf
22175:3	16	Y.DGKDYIALNE[+116.041]DLR.S		E[+116]	546.602	3	1637.79	1637.8	0	-1.9	143	NRagged	205.95	104.2	0.32	5.64	9	>sp|P01893|HLAH_HUMAN Putative HLA class I histocompatibility antigen, alpha chain H OS=Homo sapiens GN=HLA-H PE=5 SV=3	3868	Cmpd 21761, +MS2(546.6022), 21.4eV, 57.6 min #26532	0	57.6097	190621_MA6_RD4_01_7983.mgf
12217:2	16	R.DGEDQTQD[+116.041]TELVETR.P		D[+116]	926.406	2	1851.81	1851.8	0	1.5	244	Specific	430.32	373.24	114.68	10.01	9	>sp|P01893|HLAH_HUMAN Putative HLA class I histocompatibility antigen, alpha chain H OS=Homo sapiens GN=HLA-H PE=5 SV=3	3868	Cmpd 12091, +MS2(926.4062), 33.3eV, 44.6 min #16548	0	44.6052	190621_MA6_RD4_01_7983.mgf
17628:4	16	R.DGEDQTQDTE[+116.041]LVETRPAGDGTFQK.W		E[+116]	689.063	4	2753.23	2753.23	0	-0.1	244	Specific	18.64	18.64	16.42	2.98	9	>sp|P01893|HLAH_HUMAN Putative HLA class I histocompatibility antigen, alpha chain H OS=Homo sapiens GN=HLA-H PE=5 SV=3	3868	Cmpd 17370, +MS2(689.0633), 25.9eV, 51.9 min #22008	0	51.8443	190621_MA6_RD4_01_7983.mgf
17794:3	16	R.DGE[+116.041]DQTQDTELVETRPAGDGTFQK.W		E[+116]	918.416	3	2753.23	2753.23	0	0.7	244	Specific	38.18	38.18	2	3.35	9	>sp|P01893|HLAH_HUMAN Putative HLA class I histocompatibility antigen, alpha chain H OS=Homo sapiens GN=HLA-H PE=5 SV=3	3868	Cmpd 17530, +MS2(918.4161), 33.1eV, 52.1 min #22173	0	52.0628	190621_MA6_RD4_01_7983.mgf
17450:3	16	R.DGEDQTQD[+116.041]TELVETRPAGDGTFQK.W		D[+116]	918.415	3	2753.23	2753.23	0	-0.3	244	Specific	55.7	55.7	15.89	4.16	9	>sp|P01893|HLAH_HUMAN Putative HLA class I histocompatibility antigen, alpha chain H OS=Homo sapiens GN=HLA-H PE=5 SV=3	3868	Cmpd 17194, +MS2(918.4152), 33.1eV, 51.6 min #21826	0	51.6075	190621_MA6_RD4_01_7983.mgf
17583:3	16	R.DGEDQTQDTE[+116.041]LVETRPAGDGTFQK.W		E[+116]	918.415	3	2753.23	2753.23	0	-0.1	244	Specific	87.81	87.81	5.21	5.22	9	>sp|P01893|HLAH_HUMAN Putative HLA class I histocompatibility antigen, alpha chain H OS=Homo sapiens GN=HLA-H PE=5 SV=3	3868	Cmpd 17325, +MS2(918.4154), 33.1eV, 51.8 min #21962	0	51.7918	190621_MA6_RD4_01_7983.mgf
17623:3	16	R.DGEDQTQDTE[+116.041]LVETRPAGDGTFQK.W		E[+116]	918.416	3	2753.23	2753.23	0	0.6	244	Specific	166.07	166.07	23.42	8.46	9	>sp|P01893|HLAH_HUMAN Putative HLA class I histocompatibility antigen, alpha chain H OS=Homo sapiens GN=HLA-H PE=5 SV=3	3868	Cmpd 17365, +MS2(918.4161), 33.1eV, 51.9 min #22003	0	51.8417	190621_MA6_RD4_01_7983.mgf
17584:4	16	R.DGEDQTQDTE[+116.041]LVETRPAGDGTFQK.W		E[+116]	689.063	4	2753.23	2753.23	0	-0.3	244	Specific	208.91	208.91	18.35	8.47	9	>sp|P01893|HLAH_HUMAN Putative HLA class I histocompatibility antigen, alpha chain H OS=Homo sapiens GN=HLA-H PE=5 SV=3	3868	Cmpd 17326, +MS2(689.0632), 25.9eV, 51.8 min #21963	0	51.7923	190621_MA6_RD4_01_7983.mgf
17405:3	16	R.DGEDQTQD[+116.041]TELVETRPAGDGTFQK.W		D[+116]	918.416	3	2753.23	2753.23	0	0.7	244	Specific	461.76	461.76	114.58	11.19	9	>sp|P01893|HLAH_HUMAN Putative HLA class I histocompatibility antigen, alpha chain H OS=Homo sapiens GN=HLA-H PE=5 SV=3	3868	Cmpd 17149, +MS2(918.4161), 33.1eV, 51.6 min #21779	0	51.5472	190621_MA6_RD4_01_7983.mgf
17362:3	16	R.DGEDQTQD[+116.041]TELVETRPAGDGTFQK.W		D[+116]	918.416	3	2753.23	2753.23	0	0.3	244	Specific	510.02	510.02	96.08	11.3	9	>sp|P01893|HLAH_HUMAN Putative HLA class I histocompatibility antigen, alpha chain H OS=Homo sapiens GN=HLA-H PE=5 SV=3	3868	Cmpd 17106, +MS2(918.4157), 33.1eV, 51.5 min #21735	0	51.4948	190621_MA6_RD4_01_7983.mgf
30654:4	27	K.ADLLLSTQPGREEGSPLELE[+116.041]R.L		E[+116]	607.311	4	2426.22	2426.23	0	-4.8	593	Specific	86.64	86.64	48.64	5.15	6	>sp|P08195|4F2_HUMAN 4F2 cell-surface antigen heavy chain OS=Homo sapiens GN=SLC3A2 PE=1 SV=3	4228	Cmpd 29982, +MS2(607.3112), 23.3eV, 68.5 min #35002	0	68.4465	190621_MA6_RD4_01_7983.mgf
30658:3	27	K.ADLLLSTQPGREEGSPLELE[+116.041]R.L		E[+116]	809.412	3	2426.22	2426.23	0	-4.9	593	Specific	106.61	106.61	15.77	5.48	6	>sp|P08195|4F2_HUMAN 4F2 cell-surface antigen heavy chain OS=Homo sapiens GN=SLC3A2 PE=1 SV=3	4228	Cmpd 29986, +MS2(809.4123), 29.6eV, 68.5 min #35006	0	68.4487	190621_MA6_RD4_01_7983.mgf
30842:3	27	K.ADLLLSTQPGREE[+116.041]GSPLELER.L		E[+116]	809.413	3	2426.23	2426.23	0	-3.6	593	Specific	109.96	109.96	0	5.38	6	>sp|P08195|4F2_HUMAN 4F2 cell-surface antigen heavy chain OS=Homo sapiens GN=SLC3A2 PE=1 SV=3	4228	Cmpd 30170, +MS2(809.4134), 29.6eV, 68.7 min #35196	0	68.6875	190621_MA6_RD4_01_7983.mgf
30620:4	27	K.ADLLLSTQPGREEGSPLELE[+116.041]R.L		E[+116]	607.312	4	2426.22	2426.23	0	-4	593	Specific	164.89	164.89	47.67	7.45	6	>sp|P08195|4F2_HUMAN 4F2 cell-surface antigen heavy chain OS=Homo sapiens GN=SLC3A2 PE=1 SV=3	4228	Cmpd 29948, +MS2(607.3116), 23.3eV, 68.4 min #34967	0	68.4008	190621_MA6_RD4_01_7983.mgf
30621:3	27	K.ADLLLSTQPGREEGSPLE[+116.041]LER.L		E[+116]	809.413	3	2426.22	2426.23	0	-4.3	593	Specific	240.35	223	0.2	9.27	6	>sp|P08195|4F2_HUMAN 4F2 cell-surface antigen heavy chain OS=Homo sapiens GN=SLC3A2 PE=1 SV=3	4228	Cmpd 29949, +MS2(809.4128), 29.6eV, 68.4 min #34968	0	68.4015	190621_MA6_RD4_01_7983.mgf
30797:3	27	K.ADLLLSTQPGRE[+116.041]EGSPLELER.L		E[+116]	809.412	3	2426.22	2426.23	0	-5.7	593	Specific	271.98	263.99	18.76	9.73	6	>sp|P08195|4F2_HUMAN 4F2 cell-surface antigen heavy chain OS=Homo sapiens GN=SLC3A2 PE=1 SV=3	4228	Cmpd 30125, +MS2(809.4117), 29.6eV, 68.6 min #35150	0	68.6348	190621_MA6_RD4_01_7983.mgf
17364:2	27	R.E[+116.041]EGSPLELER.L		E[+116]	637.805	2	1274.6	1274.6	0	-0.9	604	Specific	236.09	105.47	29.21	8.05	6	>sp|P08195|4F2_HUMAN 4F2 cell-surface antigen heavy chain OS=Homo sapiens GN=SLC3A2 PE=1 SV=3	4228	Cmpd 17108, +MS2(637.8053), 28.6eV, 51.5 min #21737	0	51.4958	190621_MA6_RD4_01_7983.mgf
14591:3	27	L.E[+116.041]PHEGLLLR.F		E[+116]	393.882	3	1179.63	1179.63	0	-0.1	617	NRagged	151.54	101.89	101.89	5.27	6	>sp|P08195|4F2_HUMAN 4F2 cell-surface antigen heavy chain OS=Homo sapiens GN=SLC3A2 PE=1 SV=3	4228	Cmpd 14419, +MS2(393.8816), 16.4eV, 47.8 min #18956	0	47.7933	190621_MA6_RD4_01_7983.mgf
21523:2	28	R.LLE[+116.041]SSLSSSEGEEPVEYK.S		E[+116]	1049.99	2	2098.98	2098.98	0	-1.2	120	Specific	250.55	215.5	190.55	10.25	3	>sp|P08648|ITA5_HUMAN Integrin alpha-5 OS=Homo sapiens GN=ITGA5 PE=1 SV=2	4267	Cmpd 21129, +MS2(1049.9948), 44.9eV, 56.8 min #25882	0	56.7913	190621_MA6_RD4_01_7983.mgf
11881:2	28	S.SLSSSE[+116.041]GEEPVEYK.S		E[+116]	828.876	2	1656.74	1656.74	0	1.7	124	NRagged	275.57	241.81	119.8	8.84	3	>sp|P08648|ITA5_HUMAN Integrin alpha-5 OS=Homo sapiens GN=ITGA5 PE=1 SV=2	4267	Cmpd 11765, +MS2(828.8761), 30.3eV, 44.2 min #16211	0	44.1617	190621_MA6_RD4_01_7983.mgf
05458:2	35	A.SVGAAGSAE[+116.041]NAPSK.E		E[+116]	681.327	2	1361.65	1361.65	0	-0.1	165	NRagged	253.1	200	200	8.68	3	>sp|Q15758|AAAT_HUMAN Neutral amino acid transporter B(0) OS=Homo sapiens GN=SLC1A5 PE=1 SV=2	9022	Cmpd 5388, +MS2(681.3274), 25.6eV, 29.5 min #9001	0	29.4705	190621_MA6_RD4_01_7983.mgf
05460:2	35	A.SVGAAGSAE[+116.041]NAPSK.E		E[+116]	681.328	2	1361.65	1361.65	0	0.5	165	NRagged	310.3	171.02	171.02	9.18	3	>sp|Q15758|AAAT_HUMAN Neutral amino acid transporter B(0) OS=Homo sapiens GN=SLC1A5 PE=1 SV=2	9022	Cmpd 5390, +MS2(681.3279), 25.6eV, 29.5 min #9004	0	29.4803	190621_MA6_RD4_01_7983.mgf
05456:2	35	A.SVGAAGSAE[+116.041]NAPSK.E		E[+116]	681.328	2	1361.65	1361.65	0	1.2	165	NRagged	362.27	266.51	266.51	9.37	3	>sp|Q15758|AAAT_HUMAN Neutral amino acid transporter B(0) OS=Homo sapiens GN=SLC1A5 PE=1 SV=2	9022	Cmpd 5386, +MS2(681.3283), 25.6eV, 29.5 min #8998	0	29.4608	190621_MA6_RD4_01_7983.mgf
05452:2	35	A.SVGAAGSAE[+116.041]NAPSK.E		E[+116]	681.328	2	1361.65	1361.65	0	1	165	NRagged	386.76	221.34	221.34	9.36	3	>sp|Q15758|AAAT_HUMAN Neutral amino acid transporter B(0) OS=Homo sapiens GN=SLC1A5 PE=1 SV=2	9022	Cmpd 5382, +MS2(681.3282), 25.6eV, 29.4 min #8992	0	29.4422	190621_MA6_RD4_01_7983.mgf
05454:2	35	A.SVGAAGSAE[+116.041]NAPSK.E		E[+116]	681.328	2	1361.65	1361.65	0	0.7	165	NRagged	390.63	269.74	269.74	9.52	3	>sp|Q15758|AAAT_HUMAN Neutral amino acid transporter B(0) OS=Homo sapiens GN=SLC1A5 PE=1 SV=2	9022	Cmpd 5384, +MS2(681.3280), 25.6eV, 29.5 min #8995	0	29.4512	190621_MA6_RD4_01_7983.mgf
06363:2	35	R.SYSTTYEE[+116.041]R.N		E[+116]	626.269	2	1251.53	1251.53	0	-0.1	203	Specific	106.11	102.03	0	5.15	3	>sp|Q15758|AAAT_HUMAN Neutral amino acid transporter B(0) OS=Homo sapiens GN=SLC1A5 PE=1 SV=2	9022	Cmpd 6293, +MS2(626.2691), 28.2eV, 33.6 min #10320	0	33.6443	190621_MA6_RD4_01_7983.mgf
06387:2	35	R.SYSTTYE[+116.041]ER.N		E[+116]	626.269	2	1251.53	1251.53	0	0.1	203	Specific	187.87	151.15	46.15	5.98	3	>sp|Q15758|AAAT_HUMAN Neutral amino acid transporter B(0) OS=Homo sapiens GN=SLC1A5 PE=1 SV=2	9022	Cmpd 6317, +MS2(626.2692), 23.9eV, 33.7 min #10350	0	33.726	190621_MA6_RD4_01_7983.mgf
06368:2	35	R.SYSTTYE[+116.041]ER.N		E[+116]	626.27	2	1251.53	1251.53	0	1	203	Specific	231.87	197.01	32	7.71	3	>sp|Q15758|AAAT_HUMAN Neutral amino acid transporter B(0) OS=Homo sapiens GN=SLC1A5 PE=1 SV=2	9022	Cmpd 6298, +MS2(626.2698), 28.2eV, 33.7 min #10326	0	33.6595	190621_MA6_RD4_01_7983.mgf
06373:2	35	R.SYSTTYEE[+116.041]R.N		E[+116]	626.269	2	1251.53	1251.53	0	-0.1	203	Specific	234.17	176.43	23.38	8.59	3	>sp|Q15758|AAAT_HUMAN Neutral amino acid transporter B(0) OS=Homo sapiens GN=SLC1A5 PE=1 SV=2	9022	Cmpd 6303, +MS2(626.2691), 28.2eV, 33.7 min #10332	0	33.6737	190621_MA6_RD4_01_7983.mgf
06361:2	35	R.SYSTTYE[+116.041]ER.N		E[+116]	626.27	2	1251.53	1251.53	0	0.8	203	Specific	250.02	239.94	45.37	8.78	3	>sp|Q15758|AAAT_HUMAN Neutral amino acid transporter B(0) OS=Homo sapiens GN=SLC1A5 PE=1 SV=2	9022	Cmpd 6291, +MS2(626.2696), 28.2eV, 33.6 min #10317	0	33.6363	190621_MA6_RD4_01_7983.mgf
06380:2	35	R.SYSTTYE[+116.041]ER.N		E[+116]	626.27	2	1251.53	1251.53	0	0.8	203	Specific	261.44	225.26	33.69	8.31	3	>sp|Q15758|AAAT_HUMAN Neutral amino acid transporter B(0) OS=Homo sapiens GN=SLC1A5 PE=1 SV=2	9022	Cmpd 6310, +MS2(626.2696), 28.2eV, 33.7 min #10341	0	33.7015	190621_MA6_RD4_01_7983.mgf
09914:3	37	T.E[+116.041]FTPTEKDEYAC[+57.021]R.V		C[+57], E[+116]	587.925	3	1761.76	1761.76	0	2	89	NRagged	83.7	83.7	83.7	2.8	4	>sp|P61769|B2MG_HUMAN Beta-2-microglobulin OS=Homo sapiens GN=B2M PE=1 SV=1	7308	Cmpd 9820, +MS2(587.9250), 22.7eV, 41.4 min #14202	0	41.4252	190621_MA6_RD4_01_7983.mgf
09847:3	37	T.E[+116.041]FTPTEKDEYAC[+57.021]R.V		C[+57], E[+116]	587.925	3	1761.76	1761.76	0	1.7	89	NRagged	173.64	173.64	147.31	5.44	4	>sp|P61769|B2MG_HUMAN Beta-2-microglobulin OS=Homo sapiens GN=B2M PE=1 SV=1	7308	Cmpd 9753, +MS2(587.9249), 22.7eV, 41.3 min #14133	0	41.325	190621_MA6_RD4_01_7983.mgf
09876:3	37	T.E[+116.041]FTPTEKDEYAC[+57.021]R.V		C[+57], E[+116]	587.925	3	1761.76	1761.76	0	1.3	89	NRagged	240.79	240.79	123.79	7.23	4	>sp|P61769|B2MG_HUMAN Beta-2-microglobulin OS=Homo sapiens GN=B2M PE=1 SV=1	7308	Cmpd 9782, +MS2(587.9246), 22.7eV, 41.4 min #14163	0	41.3717	190621_MA6_RD4_01_7983.mgf
09982:3	99	R.STYN[+0.984]DTED[+116.041]VSQASPSESEAR.F		D[+116], N[+1]	763.986	3	2289.94	2289.94	0	1.4	66	Specific	122.97	122.97	18.11	5.79	2	>sp|Q6GTX8|LAIR1_HUMAN Leukocyte-associated immunoglobulin-like receptor 1 OS=Homo sapiens GN=LAIR1 PE=1 SV=1	10732	Cmpd 9888, +MS2(763.9863), 28.2eV, 41.5 min #14272	0	41.5185	190621_MA6_RD4_01_7983.mgf
10022:3	99	R.STYN[+0.984]DTED[+116.041]VSQASPSESEAR.F		D[+116], N[+1]	763.987	3	2289.95	2289.94	0	2.6	66	Specific	195.22	195.22	0	7.08	2	>sp|Q6GTX8|LAIR1_HUMAN Leukocyte-associated immunoglobulin-like receptor 1 OS=Homo sapiens GN=LAIR1 PE=1 SV=1	10732	Cmpd 9928, +MS2(763.9872), 28.2eV, 41.6 min #14313	0	41.57	190621_MA6_RD4_01_7983.mgf
10059:3	99	R.STYN[+0.984]DTE[+116.041]DVSQASPSESEAR.F		E[+116], N[+1]	763.986	3	2289.94	2289.94	0	1.6	66	Specific	244.44	244.44	10.2	8.87	2	>sp|Q6GTX8|LAIR1_HUMAN Leukocyte-associated immunoglobulin-like receptor 1 OS=Homo sapiens GN=LAIR1 PE=1 SV=1	10732	Cmpd 9965, +MS2(763.9864), 28.2eV, 41.6 min #14351	0	41.6227	190621_MA6_RD4_01_7983.mgf
10041:2	99	R.STYN[+0.984]DTE[+116.041]DVSQASPSESEAR.F		E[+116], N[+1]	1145.48	2	2289.94	2289.94	0	1.5	66	Specific	271.2	271.2	19.16	9.37	2	>sp|Q6GTX8|LAIR1_HUMAN Leukocyte-associated immunoglobulin-like receptor 1 OS=Homo sapiens GN=LAIR1 PE=1 SV=1	10732	Cmpd 9947, +MS2(1145.4760), 40.6eV, 41.6 min #14333	0	41.61	190621_MA6_RD4_01_7983.mgf
08818:2	107	K.SGAGTE[+116.041]LSVR.G		E[+116]	546.776	2	1092.55	1092.55	0	-1.1	134	Specific	70.6	25.56	25.56	2.15	3	>tr|H3BML4|H3BML4_HUMAN Uncharacterized protein (Fragment) OS=Homo sapiens PE=4 SV=1	1678	Cmpd 8732, +MS2(546.7763), 21.4eV, 39.7 min #13068	0	39.6775	190621_MA6_RD4_01_7983.mgf
08756:2	107	K.SGAGTE[+116.041]LSVR.G		E[+116]	546.777	2	1092.55	1092.55	0	-0.6	134	Specific	168.01	96.69	96.69	5.25	3	>tr|H3BML4|H3BML4_HUMAN Uncharacterized protein (Fragment) OS=Homo sapiens PE=4 SV=1	1678	Cmpd 8670, +MS2(546.7766), 25.0eV, 39.6 min #13003	0	39.5742	190621_MA6_RD4_01_7983.mgf
08778:2	107	K.SGAGTE[+116.041]LSVR.G		E[+116]	546.778	2	1092.55	1092.55	0	1.3	134	Specific	193.9	121.28	121.28	5.28	3	>tr|H3BML4|H3BML4_HUMAN Uncharacterized protein (Fragment) OS=Homo sapiens PE=4 SV=1	1678	Cmpd 8692, +MS2(546.7776), 25.0eV, 39.6 min #13027	0	39.6242	190621_MA6_RD4_01_7983.mgf
15232:2	110	V.TEE[+116.041]FQPVYK.E		E[+116]	628.803	2	1256.6	1256.6	0	0.5	338	NRagged	155.79	137.16	19.46	5.37	3	>sp|P05556|ITB1_HUMAN Integrin beta-1 OS=Homo sapiens GN=ITGB1 PE=1 SV=2	4089	Cmpd 15036, +MS2(628.8029), 28.3eV, 48.7 min #19597	0	48.6813	190621_MA6_RD4_01_7983.mgf
30438:2	131	R.SDPTSYAGYIED[+116.041]LK.K		D[+116]	837.882	2	1674.76	1674.77	0	-6.3	98	Specific	28.78	28.78	17.01	2.12	1	>sp|P54709|AT1B3_HUMAN Sodium/potassium-transporting ATPase subunit beta-3 OS=Homo sapiens GN=ATP1B3 PE=1 SV=1	6903	Cmpd 29772, +MS2(837.8824), 30.5eV, 68.2 min #34786	0	68.1773	190621_MA6_RD4_01_7983.mgf
30513:2	131	R.SDPTSYAGYIED[+116.041]LK.K		D[+116]	837.884	2	1674.76	1674.77	0	-4.3	98	Specific	179.49	179.49	16.11	6.61	1	>sp|P54709|AT1B3_HUMAN Sodium/potassium-transporting ATPase subunit beta-3 OS=Homo sapiens GN=ATP1B3 PE=1 SV=1	6903	Cmpd 29845, +MS2(837.8840), 36.5eV, 68.3 min #34861	0	68.2618	190621_MA6_RD4_01_7983.mgf
20727:2	158	K.Q[+0.984]QLPE[+116.041]QPFEK.A		E[+116], Q[+1]	680.832	2	1360.66	1360.66	0	-0.4	758	Specific	164.04	126.61	69.94	2.14	2	>sp|P46087|NOP2_HUMAN Probable 28S rRNA (cytosine(4447)-C(5))-methyltransferase OS=Homo sapiens GN=NOP2 PE=1 SV=2	6327	Cmpd 20369, +MS2(680.8317), 30.3eV, 55.8 min #25098	0	55.7853	190621_MA6_RD4_01_7983.mgf
14046:2	16	R.GLDVED[+116.041]VK.F		D[+116]	495.748	2	990.489	990.492	0	-3.2	481	Specific	63.34	13.68	13.68	2.28	7	>sp|Q92841|DDX17_HUMAN Probable ATP-dependent RNA helicase DDX17 OS=Homo sapiens GN=DDX17 PE=1 SV=2	15128	Cmpd 13892, +MS2(495.7483), 19.8eV, 45.8 min #18317	0	45.7533	190510_MA_1_conc._BE1_01_9184.mgf
24181:3	36	Y.DGKDYIALNE[+116.041]DLR.S		E[+116]	546.601	3	1637.79	1637.8	0	-4.7	143	NRagged	212.03	145.79	18.15	5.62	8	>sp|Q95604|1C17_HUMAN HLA class I histocompatibility antigen, Cw-17 alpha chain OS=Homo sapiens GN=HLA-C PE=1 SV=1	15221	Cmpd 23773, +MS2(546.6007), 21.4eV, 59.3 min #28513	0	59.2798	190510_MA_1_conc._BE1_01_9184.mgf
04830:3	36	V.SDHE[+116.041]ATLR.C		E[+116]	348.834	3	1044.49	1044.49	0	-1.5	219	NRagged	4.56	4.56	4.56	2.29	8	>sp|Q95604|1C17_HUMAN HLA class I histocompatibility antigen, Cw-17 alpha chain OS=Homo sapiens GN=HLA-C PE=1 SV=1	15221	Cmpd 4810, +MS2(348.8340), 14.9eV, 27.5 min #8283	0	27.5423	190510_MA_1_conc._BE1_01_9184.mgf
04832:3	36	V.SDHE[+116.041]ATLR.C		E[+116]	348.834	3	1044.49	1044.49	0	-0.6	219	NRagged	56.61	56.61	34.84	2.96	8	>sp|Q95604|1C17_HUMAN HLA class I histocompatibility antigen, Cw-17 alpha chain OS=Homo sapiens GN=HLA-C PE=1 SV=1	15221	Cmpd 4812, +MS2(348.8344), 14.9eV, 27.6 min #8287	0	27.5602	190510_MA_1_conc._BE1_01_9184.mgf
04831:3	36	V.SDHE[+116.041]ATLR.C		E[+116]	348.834	3	1044.49	1044.49	0	-1.1	219	NRagged	81.86	61.06	39.44	2.57	8	>sp|Q95604|1C17_HUMAN HLA class I histocompatibility antigen, Cw-17 alpha chain OS=Homo sapiens GN=HLA-C PE=1 SV=1	15221	Cmpd 4811, +MS2(348.8342), 14.9eV, 27.6 min #8285	0	27.5513	190510_MA_1_conc._BE1_01_9184.mgf
14806:2	36	R.DGEDQTQDTE[+116.041]LVETR.P		E[+116]	926.403	2	1851.8	1851.8	0	-2	244	Specific	193.09	193.09	58.87	7.64	8	>sp|Q95604|1C17_HUMAN HLA class I histocompatibility antigen, Cw-17 alpha chain OS=Homo sapiens GN=HLA-C PE=1 SV=1	15221	Cmpd 14622, +MS2(926.4031), 40.0eV, 46.8 min #19072	0	46.7462	190510_MA_1_conc._BE1_01_9184.mgf
14446:2	36	R.DGEDQTQD[+116.041]TELVETR.P		D[+116]	926.403	2	1851.8	1851.8	0	-1.9	244	Specific	380.55	380.55	116.59	10.34	8	>sp|Q95604|1C17_HUMAN HLA class I histocompatibility antigen, Cw-17 alpha chain OS=Homo sapiens GN=HLA-C PE=1 SV=1	15221	Cmpd 14278, +MS2(926.4032), 40.0eV, 46.3 min #18717	0	46.293	190510_MA_1_conc._BE1_01_9184.mgf
19683:3	36	R.DGEDQTQDTE[+116.041]LVETRPAGDGTFQK.W		E[+116]	918.413	3	2753.22	2753.23	0	-2.9	244	Specific	11.02	11.02	8.82	2.63	8	>sp|Q95604|1C17_HUMAN HLA class I histocompatibility antigen, Cw-17 alpha chain OS=Homo sapiens GN=HLA-C PE=1 SV=1	15221	Cmpd 19349, +MS2(918.4128), 33.1eV, 53.3 min #23948	0	53.2997	190510_MA_1_conc._BE1_01_9184.mgf
19669:3	36	R.DGEDQTQD[+116.041]TELVETRPAGDGTFQK.W		D[+116]	918.413	3	2753.23	2753.23	0	-2.2	244	Specific	23.02	23.02	5.61	2.63	8	>sp|Q95604|1C17_HUMAN HLA class I histocompatibility antigen, Cw-17 alpha chain OS=Homo sapiens GN=HLA-C PE=1 SV=1	15221	Cmpd 19335, +MS2(918.4134), 33.1eV, 53.3 min #23933	0	53.264	190510_MA_1_conc._BE1_01_9184.mgf
19536:3	36	R.DGEDQTQD[+116.041]TELVETRPAGDGTFQK.W		D[+116]	918.413	3	2753.23	2753.23	0	-2.3	244	Specific	98.73	98.73	20.85	5.91	8	>sp|Q95604|1C17_HUMAN HLA class I histocompatibility antigen, Cw-17 alpha chain OS=Homo sapiens GN=HLA-C PE=1 SV=1	15221	Cmpd 19206, +MS2(918.4134), 33.1eV, 53.1 min #23800	0	53.0957	190510_MA_1_conc._BE1_01_9184.mgf
19450:3	36	R.DGEDQTQD[+116.041]TELVETRPAGDGTFQK.W		D[+116]	918.414	3	2753.23	2753.23	0	-1.2	244	Specific	108.35	108.35	14.45	4.92	8	>sp|Q95604|1C17_HUMAN HLA class I histocompatibility antigen, Cw-17 alpha chain OS=Homo sapiens GN=HLA-C PE=1 SV=1	15221	Cmpd 19124, +MS2(918.4144), 33.1eV, 53.0 min #23716	0	52.9917	190510_MA_1_conc._BE1_01_9184.mgf
19502:4	36	R.DGEDQTQD[+116.041]TELVETRPAGDGTFQK.W		D[+116]	689.061	4	2753.22	2753.23	0	-3.3	244	Specific	128.89	128.89	30.8	6.52	8	>sp|Q95604|1C17_HUMAN HLA class I histocompatibility antigen, Cw-17 alpha chain OS=Homo sapiens GN=HLA-C PE=1 SV=1	15221	Cmpd 19174, +MS2(689.0612), 25.9eV, 53.1 min #23767	0	53.0478	190510_MA_1_conc._BE1_01_9184.mgf
19489:3	36	R.DGEDQTQD[+116.041]TELVETRPAGDGTFQK.W		D[+116]	918.413	3	2753.23	2753.23	0	-2.2	244	Specific	357.54	357.54	16.7	10.2	8	>sp|Q95604|1C17_HUMAN HLA class I histocompatibility antigen, Cw-17 alpha chain OS=Homo sapiens GN=HLA-C PE=1 SV=1	15221	Cmpd 19161, +MS2(918.4135), 33.1eV, 53.0 min #23754	0	53.0407	190510_MA_1_conc._BE1_01_9184.mgf
08656:2	42	K.LDQE[+116.041]VQEETQGR.F		E[+116]	774.36	2	1547.71	1547.71	0	0.9	78	Specific	245.71	162.09	23.69	8.24	5	>sp|P20138|CD33_HUMAN Myeloid cell surface antigen CD33 OS=Homo sapiens GN=CD33 PE=1 SV=2	5234	Cmpd 8622, +MS2(774.3602), 34.0eV, 38.3 min #12868	0	38.2815	190510_MA_1_conc._BE1_01_9184.mgf
05778:2	42	L.DQE[+116.041]VQEETQGR.F		E[+116]	717.818	2	1434.63	1434.63	0	1.3	79	NRagged	115.4	115.27	15.79	4.39	5	>sp|P20138|CD33_HUMAN Myeloid cell surface antigen CD33 OS=Homo sapiens GN=CD33 PE=1 SV=2	5234	Cmpd 5758, +MS2(717.8184), 31.8eV, 31.7 min #9672	0	31.726	190510_MA_1_conc._BE1_01_9184.mgf
05788:2	42	L.DQE[+116.041]VQEETQGR.F		E[+116]	717.817	2	1434.63	1434.63	0	-0.3	79	NRagged	216.91	88.6	16.43	6.35	5	>sp|P20138|CD33_HUMAN Myeloid cell surface antigen CD33 OS=Homo sapiens GN=CD33 PE=1 SV=2	5234	Cmpd 5768, +MS2(717.8173), 26.8eV, 31.8 min #9685	0	31.7615	190510_MA_1_conc._BE1_01_9184.mgf
05773:2	42	L.DQE[+116.041]VQEETQGR.F		E[+116]	717.817	2	1434.63	1434.63	0	0	79	NRagged	231.98	174.37	19.91	8.68	5	>sp|P20138|CD33_HUMAN Myeloid cell surface antigen CD33 OS=Homo sapiens GN=CD33 PE=1 SV=2	5234	Cmpd 5753, +MS2(717.8175), 31.8eV, 31.7 min #9666	0	31.7128	190510_MA_1_conc._BE1_01_9184.mgf
05782:2	42	L.DQE[+116.041]VQEETQGR.F		E[+116]	717.818	2	1434.63	1434.63	0	0.1	79	NRagged	269.55	191.61	52.59	9.58	5	>sp|P20138|CD33_HUMAN Myeloid cell surface antigen CD33 OS=Homo sapiens GN=CD33 PE=1 SV=2	5234	Cmpd 5762, +MS2(717.8176), 31.8eV, 31.7 min #9677	0	31.7383	190510_MA_1_conc._BE1_01_9184.mgf
05769:2	42	L.DQE[+116.041]VQEETQGR.F		E[+116]	717.817	2	1434.63	1434.63	0	-0.5	79	NRagged	331.74	196.52	29.41	9.68	5	>sp|P20138|CD33_HUMAN Myeloid cell surface antigen CD33 OS=Homo sapiens GN=CD33 PE=1 SV=2	5234	Cmpd 5749, +MS2(717.8172), 26.8eV, 31.7 min #9661	0	31.7037	190510_MA_1_conc._BE1_01_9184.mgf
29551:3	44	S.VIATLC[+57.021]ENLDSLDEPE[+116.041]AR.A		C[+57], E[+116]	721.015	3	2161.03	2161.03	0	1.8	428	NRagged	6.99	6.99	6.99	2.26	4	>sp|Q10567|AP1B1_HUMAN AP-1 complex subunit beta-1 OS=Homo sapiens GN=AP1B1 PE=1 SV=2	8095	Cmpd 28981, +MS2(721.0149), 26.9eV, 66.5 min #33896	0	66.466	190510_MA_1_conc._BE1_01_9184.mgf
26331:2	53	K.NIETFTC[+57.021]D[+116.041]TQN[+0.984]ITYR.F		C[+57], D[+116], N[+1]	996.94	2	1992.87	1992.88	0	-2.8	325	Specific	333.61	324.7	8.29	9.83	5	>sp|P08575|PTPRC_HUMAN Receptor-type tyrosine-protein phosphatase C OS=Homo sapiens GN=PTPRC PE=1 SV=2	4256	Cmpd 25853, +MS2(996.9404), 35.5eV, 62.2 min #30667	0	62.2412	190510_MA_1_conc._BE1_01_9184.mgf
06498:2	66	T.TVED[+116.041]LGSK.I		D[+116]	482.742	2	964.476	964.477	0	-0.5	145	NRagged	113.56	4.32	4.32	2.02	4	>sp|P35613|BASI_HUMAN Basigin OS=Homo sapiens GN=BSG PE=1 SV=2	6001	Cmpd 6478, +MS2(482.7418), 19.3eV, 33.8 min #10530	0	33.8175	190510_MA_1_conc._BE1_01_9184.mgf
28360:3	66	K.ILLTC[+57.021]SLN[+0.984]DSATE[+116.041]VTGHR.W		C[+57], E[+116], N[+1]	702.007	3	2104.01	2104.02	0	-4.1	153	Specific	170.35	170.35	88.21	7.33	4	>sp|P35613|BASI_HUMAN Basigin OS=Homo sapiens GN=BSG PE=1 SV=2	6001	Cmpd 27824, +MS2(702.0074), 26.3eV, 64.9 min #32700	0	64.8692	190510_MA_1_conc._BE1_01_9184.mgf
28400:3	66	K.ILLTC[+57.021]SLN[+0.984]DSATE[+116.041]VTGHR.W		C[+57], E[+116], N[+1]	702.008	3	2104.01	2104.02	0	-3.5	153	Specific	221.32	217.11	101.7	8.12	4	>sp|P35613|BASI_HUMAN Basigin OS=Homo sapiens GN=BSG PE=1 SV=2	6001	Cmpd 27862, +MS2(702.0078), 26.3eV, 64.9 min #32739	0	64.918	190510_MA_1_conc._BE1_01_9184.mgf
12974:1	91	E.AE[+116.041]EEVA.-		E[+116]	763.328	1	763.328	763.329	0	-1.4	439	Non	48.58	42.86	42.86	2.49	2	>sp|P04350|TBB4A_HUMAN Tubulin beta-4A chain OS=Homo sapiens GN=TUBB4A PE=1 SV=2	3996	Cmpd 12856, +MS2(763.3280), 28.2eV, 44.4 min #17249	0	44.361	190510_MA_1_conc._BE1_01_9184.mgf
18525:2	122	K.FFPASAD[+59.019]R.T		D[+59]	485.233	2	969.458	969.461	0	-2.8	445	Specific	93.11	9.89	9.89	2.26	5	>sp|P07237|PDIA1_HUMAN Protein disulfide-isomerase OS=Homo sapiens GN=P4HB PE=1 SV=3	4157	Cmpd 18229, +MS2(485.2328), 22.6eV, 51.8 min #22792	0	51.7457	190510_MA_1_conc._BE1_01_9184.mgf
18462:2	122	K.FFPASAD[+59.019]R.T		D[+59]	485.232	2	969.457	969.461	0	-3.8	445	Specific	118.85	21.07	21.07	2.1	5	>sp|P07237|PDIA1_HUMAN Protein disulfide-isomerase OS=Homo sapiens GN=P4HB PE=1 SV=3	4157	Cmpd 18172, +MS2(485.2323), 19.4eV, 51.7 min #22733	0	51.6587	190510_MA_1_conc._BE1_01_9184.mgf
18481:2	122	K.FFPASAD[+59.019]R.T		D[+59]	485.233	2	969.458	969.461	0	-3	445	Specific	134.85	42.81	42.81	3.06	5	>sp|P07237|PDIA1_HUMAN Protein disulfide-isomerase OS=Homo sapiens GN=P4HB PE=1 SV=3	4157	Cmpd 18191, +MS2(485.2327), 22.6eV, 51.7 min #22753	0	51.6972	190510_MA_1_conc._BE1_01_9184.mgf
12266:3	147	R.STYN[+0.984]D[+116.041]TEDVSQASPSESEAR.F		D[+116], N[+1]	763.983	3	2289.93	2289.94	0	-3.3	66	Specific	85.69	85.69	14.72	5.09	2	>sp|Q6GTX8|LAIR1_HUMAN Leukocyte-associated immunoglobulin-like receptor 1 OS=Homo sapiens GN=LAIR1 PE=1 SV=1	10732	Cmpd 12154, +MS2(763.9827), 28.2eV, 43.4 min #16522	0	43.3677	190510_MA_1_conc._BE1_01_9184.mgf
12165:3	147	R.STYN[+0.984]DTE[+116.041]DVSQASPSESEAR.F		E[+116], N[+1]	763.984	3	2289.94	2289.94	0	-2.1	66	Specific	194.75	194.75	0	7.92	2	>sp|Q6GTX8|LAIR1_HUMAN Leukocyte-associated immunoglobulin-like receptor 1 OS=Homo sapiens GN=LAIR1 PE=1 SV=1	10732	Cmpd 12053, +MS2(763.9837), 28.2eV, 43.2 min #16417	0	43.2373	190510_MA_1_conc._BE1_01_9184.mgf
32014:2	150	R.QPAVE[+116.041]EPAEVTATVLASR.D		E[+116]	992.506	2	1984.01	1984.02	0	-5.5	164	Specific	60.57	60.57	35	4.17	4	>sp|P32942|ICAM3_HUMAN Intercellular adhesion molecule 3 OS=Homo sapiens GN=ICAM3 PE=1 SV=2	5878	Cmpd 31332, +MS2(992.5065), 35.4eV, 69.9 min #36332	0	69.9148	190510_MA_1_conc._BE1_01_9184.mgf
32046:2	150	R.QPAVE[+116.041]EPAEVTATVLASR.D		E[+116]	992.508	2	1984.01	1984.02	0	-4.4	164	Specific	87.25	87.25	35.49	5.15	4	>sp|P32942|ICAM3_HUMAN Intercellular adhesion molecule 3 OS=Homo sapiens GN=ICAM3 PE=1 SV=2	5878	Cmpd 31362, +MS2(992.5076), 35.4eV, 70.0 min #36363	0	69.9462	190510_MA_1_conc._BE1_01_9184.mgf
32117:2	150	R.QPAVE[+116.041]EPAEVTATVLASR.D		E[+116]	992.508	2	1984.01	1984.02	0	-3.8	164	Specific	93.96	93.96	53.86	5.23	4	>sp|P32942|ICAM3_HUMAN Intercellular adhesion molecule 3 OS=Homo sapiens GN=ICAM3 PE=1 SV=2	5878	Cmpd 31433, +MS2(992.5082), 35.4eV, 70.1 min #36436	0	70.0428	190510_MA_1_conc._BE1_01_9184.mgf
32081:2	150	R.QPAVE[+116.041]EPAEVTATVLASR.D		E[+116]	992.509	2	1984.01	1984.02	0	-3.3	164	Specific	143.99	143.99	65.2	7.02	4	>sp|P32942|ICAM3_HUMAN Intercellular adhesion molecule 3 OS=Homo sapiens GN=ICAM3 PE=1 SV=2	5878	Cmpd 31397, +MS2(992.5088), 42.6eV, 70.0 min #36399	0	69.9942	190510_MA_1_conc._BE1_01_9184.mgf
28600:2	176	V.GEFSGDD[+116.041]TEDFVAGVPK.G		D[+116]	943.415	2	1885.82	1885.83	0	-2.6	279	NRagged	158.31	158.31	32.77	4.01	1	>sp|P08648|ITA5_HUMAN Integrin alpha-5 OS=Homo sapiens GN=ITGA5 PE=1 SV=2	4267	Cmpd 28058, +MS2(943.4148), 33.8eV, 65.2 min #32943	0	65.2043	190510_MA_1_conc._BE1_01_9184.mgf
17596:2	207	V.TEE[+116.041]FQPVYK.E		E[+116]	628.801	2	1256.59	1256.6	0	-3	338	NRagged	160.58	158.48	9.58	2.73	1	>sp|P05556|ITB1_HUMAN Integrin beta-1 OS=Homo sapiens GN=ITGB1 PE=1 SV=2	4089	Cmpd 17328, +MS2(628.8007), 28.3eV, 50.4 min #21860	0	50.4392	190510_MA_1_conc._BE1_01_9184.mgf
08560:3	8	R.RQ[+0.984]AVD[+59.019]VSPLR.R		D[+59], Q[+1]	400.889	3	1200.65	1200.65	0	1.3	136	Specific	25.13	0.84	0.84	2.23	8	>sp|P46782|RS5_HUMAN 40S ribosomal protein S5 OS=Homo sapiens GN=RPS5 PE=1 SV=4	6355	Cmpd 8542, +MS2(400.8893), 16.6eV, 37.1 min #12703	0	37.0527	190510_MA_1_BE1_01_9170.mgf
08967:2	30	K.LDQE[+116.041]VQEETQGR.F		E[+116]	774.361	2	1547.71	1547.71	0	1.6	78	Specific	210.6	198.8	57.56	6.29	5	>sp|P20138|CD33_HUMAN Myeloid cell surface antigen CD33 OS=Homo sapiens GN=CD33 PE=1 SV=2	5234	Cmpd 8947, +MS2(774.3608), 34.0eV, 38.0 min #13154	0	37.9898	190510_MA_1_BE1_01_9170.mgf
06218:2	30	L.DQE[+116.041]VQEETQGR.F		E[+116]	717.818	2	1434.63	1434.63	0	1.1	79	NRagged	259.4	153.17	33.59	8.83	5	>sp|P20138|CD33_HUMAN Myeloid cell surface antigen CD33 OS=Homo sapiens GN=CD33 PE=1 SV=2	5234	Cmpd 6206, +MS2(717.8183), 26.8eV, 31.0 min #9980	0	31.0175	190510_MA_1_BE1_01_9170.mgf
06224:2	30	L.D[+116.041]QEVQEETQGR.F		D[+116]	717.818	2	1434.63	1434.63	0	1	79	NRagged	270.79	145.07	0	8.92	5	>sp|P20138|CD33_HUMAN Myeloid cell surface antigen CD33 OS=Homo sapiens GN=CD33 PE=1 SV=2	5234	Cmpd 6212, +MS2(717.8182), 26.8eV, 31.0 min #9988	0	31.0408	190510_MA_1_BE1_01_9170.mgf
06226:2	30	L.DQE[+116.041]VQEETQGR.F		E[+116]	717.819	2	1434.63	1434.63	0	1.6	79	NRagged	308.42	210.62	40.29	9.22	5	>sp|P20138|CD33_HUMAN Myeloid cell surface antigen CD33 OS=Homo sapiens GN=CD33 PE=1 SV=2	5234	Cmpd 6214, +MS2(717.8187), 26.8eV, 31.1 min #9991	0	31.0502	190510_MA_1_BE1_01_9170.mgf
06216:2	30	L.DQE[+116.041]VQEETQGR.F		E[+116]	717.818	2	1434.63	1434.63	0	0.8	79	NRagged	349.35	213.51	32.24	9.17	5	>sp|P20138|CD33_HUMAN Myeloid cell surface antigen CD33 OS=Homo sapiens GN=CD33 PE=1 SV=2	5234	Cmpd 6204, +MS2(717.8181), 26.8eV, 31.0 min #9977	0	31.0083	190510_MA_1_BE1_01_9170.mgf
11030:2	34	V.DD[+116.041]TQFVR.F		D[+116]	498.732	2	996.457	996.457	0	0.5	53	NRagged	157.99	91.62	2.4	2.64	5	>sp|P01893|HLAH_HUMAN Putative HLA class I histocompatibility antigen, alpha chain H OS=Homo sapiens GN=HLA-H PE=5 SV=3	3868	Cmpd 10970, +MS2(498.7322), 19.9eV, 41.4 min #15278	0	41.4425	190510_MA_1_BE1_01_9170.mgf
14120:2	34	R.DGEDQTQD[+116.041]TELVETR.P		D[+116]	926.405	2	1851.8	1851.8	0	0.5	244	Specific	337.45	299.36	64.56	9.56	5	>sp|P01893|HLAH_HUMAN Putative HLA class I histocompatibility antigen, alpha chain H OS=Homo sapiens GN=HLA-H PE=5 SV=3	3868	Cmpd 13996, +MS2(926.4053), 33.3eV, 46.1 min #18427	0	46.0707	190510_MA_1_BE1_01_9170.mgf
18645:3	34	R.DGEDQTQD[+116.041]TELVETRPAGDGTFQK.W		D[+116]	918.417	3	2753.23	2753.23	0	1.1	244	Specific	14.35	14.35	14.35	2.55	5	>sp|P01893|HLAH_HUMAN Putative HLA class I histocompatibility antigen, alpha chain H OS=Homo sapiens GN=HLA-H PE=5 SV=3	3868	Cmpd 18415, +MS2(918.4165), 33.1eV, 53.1 min #23036	0	53.0722	190510_MA_1_BE1_01_9170.mgf
18558:4	34	R.DGEDQTQDTE[+116.041]LVETRPAGDGTFQK.W		E[+116]	689.064	4	2753.23	2753.23	0	0.3	244	Specific	64.81	64.81	2.7	4.3	5	>sp|P01893|HLAH_HUMAN Putative HLA class I histocompatibility antigen, alpha chain H OS=Homo sapiens GN=HLA-H PE=5 SV=3	3868	Cmpd 18332, +MS2(689.0636), 25.9eV, 53.0 min #22950	0	52.956	190510_MA_1_BE1_01_9170.mgf
18556:3	34	R.DGEDQTQD[+116.041]TELVETRPAGDGTFQK.W		D[+116]	918.417	3	2753.24	2753.23	0	1.5	244	Specific	217.82	217.82	13.82	8.34	5	>sp|P01893|HLAH_HUMAN Putative HLA class I histocompatibility antigen, alpha chain H OS=Homo sapiens GN=HLA-H PE=5 SV=3	3868	Cmpd 18330, +MS2(918.4169), 33.1eV, 53.0 min #22948	0	52.9547	190510_MA_1_BE1_01_9170.mgf
18595:3	34	R.DGEDQTQD[+116.041]TELVETRPAGDGTFQK.W		D[+116]	918.416	3	2753.23	2753.23	0	1	244	Specific	248.3	248.3	37.9	9.59	5	>sp|P01893|HLAH_HUMAN Putative HLA class I histocompatibility antigen, alpha chain H OS=Homo sapiens GN=HLA-H PE=5 SV=3	3868	Cmpd 18367, +MS2(918.4164), 33.1eV, 53.0 min #22987	0	53.0172	190510_MA_1_BE1_01_9170.mgf
18745:3	34	R.DGEDQTQDTE[+116.041]LVETRPAGDGTFQK.W		E[+116]	918.417	3	2753.24	2753.23	0	1.6	244	Specific	307.32	307.32	23.92	9.83	5	>sp|P01893|HLAH_HUMAN Putative HLA class I histocompatibility antigen, alpha chain H OS=Homo sapiens GN=HLA-H PE=5 SV=3	3868	Cmpd 18513, +MS2(918.4169), 33.1eV, 53.2 min #23137	0	53.2188	190510_MA_1_BE1_01_9170.mgf
24885:2	39	K.NIETFTC[+57.021]D[+116.041]TQN[+0.984]ITYR.F		C[+57], D[+116], N[+1]	996.945	2	1992.88	1992.88	0	1.9	325	Specific	250.73	248.26	18.49	8.4	3	>sp|P08575|PTPRC_HUMAN Receptor-type tyrosine-protein phosphatase C OS=Homo sapiens GN=PTPRC PE=1 SV=2	4256	Cmpd 24535, +MS2(996.9450), 35.5eV, 62.6 min #29404	0	62.5477	190510_MA_1_BE1_01_9170.mgf
12040:3	113	R.STYN[+0.984]DTE[+116.041]DVSQASPSESEAR.F		E[+116], N[+1]	763.987	3	2289.95	2289.94	0	1.8	66	Specific	262.89	262.89	16.06	9.12	1	>sp|Q6GTX8|LAIR1_HUMAN Leukocyte-associated immunoglobulin-like receptor 1 OS=Homo sapiens GN=LAIR1 PE=1 SV=1	10732	Cmpd 11964, +MS2(763.9866), 28.2eV, 43.0 min #16313	0	42.9765	190510_MA_1_BE1_01_9170.mgf
26887:3	128	K.ILLTC[+57.021]SLN[+0.984]DSATE[+116.041]VTGHR.W		C[+57], E[+116], N[+1]	702.011	3	2104.02	2104.02	0	1.4	153	Specific	216.95	199.37	112.54	7.94	2	>sp|P35613|BASI_HUMAN Basigin OS=Homo sapiens GN=BSG PE=1 SV=2	6001	Cmpd 26495, +MS2(702.0112), 26.3eV, 65.3 min #31429	0	65.3145	190510_MA_1_BE1_01_9170.mgf
30087:2	143	R.QPAVE[+116.041]EPAEVTATVLASR.D		E[+116]	992.513	2	1984.02	1984.02	0	0.7	164	Specific	142.57	142.57	41.63	5.96	2	>sp|P32942|ICAM3_HUMAN Intercellular adhesion molecule 3 OS=Homo sapiens GN=ICAM3 PE=1 SV=2	5878	Cmpd 29607, +MS2(992.5127), 35.4eV, 70.1 min #34672	0	70.094	190510_MA_1_BE1_01_9170.mgf
30080:2	143	R.QPAVE[+116.041]EPAEVTATVLASR.D		E[+116]	992.513	2	1984.02	1984.02	0	1	164	Specific	170.66	170.66	35.16	6.4	2	>sp|P32942|ICAM3_HUMAN Intercellular adhesion molecule 3 OS=Homo sapiens GN=ICAM3 PE=1 SV=2	5878	Cmpd 29600, +MS2(992.5130), 35.4eV, 70.1 min #34663	0	70.072	190510_MA_1_BE1_01_9170.mgf
30425:4	180	K.ADLLLSTQPGREEGSPLELE[+116.041]R.L		E[+116]	607.313	4	2426.23	2426.23	0	-1	593	Specific	114.44	114.44	60.54	2.32	1	>sp|P08195|4F2_HUMAN 4F2 cell-surface antigen heavy chain OS=Homo sapiens GN=SLC3A2 PE=1 SV=3	4228	Cmpd 29943, +MS2(607.3135), 23.3eV, 70.6 min #35021	0	70.5942	190510_MA_1_BE1_01_9170.mgf
20940:2	10	D.PD[+116.041]TNIVYLC[+57.021]GK.G		C[+57], D[+116]	698.338	2	1395.67	1395.68	0	-4.7	277	NRagged	214.33	213.43	213.43	4.94	10	>sp|P31146|COR1A_HUMAN Coronin-1A OS=Homo sapiens GN=CORO1A PE=1 SV=4	5790	Cmpd 20634, +MS2(698.3383), 26.1eV, 60.0 min #25802	0	60.0385	190517_MA5_BE6_01_9234.mgf
06954:3	11	R.RQ[+0.984]AVD[+59.019]VSPLR.R		D[+59], Q[+1]	400.889	3	1200.65	1200.65	0	0.8	136	Specific	45.71	7.91	7.91	2.18	8	>sp|P46782|RS5_HUMAN 40S ribosomal protein S5 OS=Homo sapiens GN=RPS5 PE=1 SV=4	6355	Cmpd 6940, +MS2(400.8891), 16.6eV, 36.9 min #11425	0	36.91	190517_MA5_BE6_01_9234.mgf
24146:3	45	K.ILLTC[+57.021]SLN[+0.984]DSATE[+116.041]VTGHR.W		C[+57], E[+116], N[+1]	702.012	3	2104.02	2104.02	0	2	153	Specific	11.08	11.08	11.08	2.37	4	>sp|P35613|BASI_HUMAN Basigin OS=Homo sapiens GN=BSG PE=1 SV=2	6001	Cmpd 23794, +MS2(702.0116), 26.3eV, 65.1 min #29091	0	65.0797	190517_MA5_BE6_01_9234.mgf
24088:3	45	K.ILLTC[+57.021]SLN[+0.984]DSATE[+116.041]VTGHR.W		C[+57], E[+116], N[+1]	702.012	3	2104.02	2104.02	0	2.4	153	Specific	322.57	322.57	115.68	10.32	4	>sp|P35613|BASI_HUMAN Basigin OS=Homo sapiens GN=BSG PE=1 SV=2	6001	Cmpd 23736, +MS2(702.0119), 26.3eV, 65.0 min #29029	0	64.983	190517_MA5_BE6_01_9234.mgf
31647:3	96	R.VEPQNPVLSAGGSLFVN[+0.984]C[+57.021]STDC[+57.021]PSSE[+116.041]K.I		C[+57]*2, E[+116], N[+1]	999.458	3	2996.36	2996.34	0	5.6	36	Specific	112.66	112.66	28.72	4.6	5	>sp|P32942|ICAM3_HUMAN Intercellular adhesion molecule 3 OS=Homo sapiens GN=ICAM3 PE=1 SV=2	5878	Cmpd 31103, +MS2(999.4582), 35.6eV, 76.4 min #36684	0	76.3787	190517_MA5_BE6_01_9234.mgf
31597:3	96	R.VEPQNPVLSAGGSLFVN[+0.984]C[+57.021]STDC[+57.021]PSSE[+116.041]K.I		C[+57]*2, E[+116], N[+1]	999.459	3	2996.36	2996.34	0	6.5	36	Specific	150.8	150.8	55.68	5.32	5	>sp|P32942|ICAM3_HUMAN Intercellular adhesion molecule 3 OS=Homo sapiens GN=ICAM3 PE=1 SV=2	5878	Cmpd 31053, +MS2(999.4591), 35.6eV, 76.3 min #36632	0	76.3077	190517_MA5_BE6_01_9234.mgf
20746:3	96	A.TLEVDGE[+116.041]FLHR.N		E[+116]	477.907	3	1431.71	1431.7	0	0.9	378	NRagged	113.61	89.83	89.83	4.56	5	>sp|P32942|ICAM3_HUMAN Intercellular adhesion molecule 3 OS=Homo sapiens GN=ICAM3 PE=1 SV=2	5878	Cmpd 20446, +MS2(477.9069), 19.2eV, 59.7 min #25602	0	59.6847	190517_MA5_BE6_01_9234.mgf
10261:3	120	R.STYN[+0.984]DTE[+116.041]DVSQASPSESEAR.F		E[+116], N[+1]	763.987	3	2289.95	2289.94	0	2.8	66	Specific	261.68	261.68	17.68	10.64	1	>sp|Q6GTX8|LAIR1_HUMAN Leukocyte-associated immunoglobulin-like receptor 1 OS=Homo sapiens GN=LAIR1 PE=1 SV=1	10732	Cmpd 10217, +MS2(763.9874), 28.2eV, 43.3 min #14937	0	43.2563	190517_MA5_BE6_01_9234.mgf
09225:2	136	V.DD[+116.041]TQFVR.F		D[+116]	498.733	2	996.459	996.457	0	2.1	53	NRagged	125.47	116.26	2.4	2.2	3	>sp|P01893|HLAH_HUMAN Putative HLA class I histocompatibility antigen, alpha chain H OS=Homo sapiens GN=HLA-H PE=5 SV=3	3868	Cmpd 9191, +MS2(498.7330), 23.2eV, 41.5 min #13862	0	41.5037	190517_MA5_BE6_01_9234.mgf
16664:3	136	R.DGEDQTQDTE[+116.041]LVETRPAGDGTFQK.W		E[+116]	918.418	3	2753.24	2753.23	0	2.8	244	Specific	80.23	80.23	16.19	5.09	3	>sp|P01893|HLAH_HUMAN Putative HLA class I histocompatibility antigen, alpha chain H OS=Homo sapiens GN=HLA-H PE=5 SV=3	3868	Cmpd 16464, +MS2(918.4180), 33.1eV, 53.3 min #21453	0	53.2943	190517_MA5_BE6_01_9234.mgf
16560:3	136	R.DGEDQTQD[+116.041]TELVETRPAGDGTFQK.W		D[+116]	918.417	3	2753.24	2753.23	0	1.4	244	Specific	81.07	81.07	11.03	4.8	3	>sp|P01893|HLAH_HUMAN Putative HLA class I histocompatibility antigen, alpha chain H OS=Homo sapiens GN=HLA-H PE=5 SV=3	3868	Cmpd 16362, +MS2(918.4168), 33.1eV, 53.1 min #21345	0	53.1262	190517_MA5_BE6_01_9234.mgf
16473:4	136	R.DGEDQTQD[+116.041]TELVETRPAGDGTFQK.W		D[+116]	689.064	4	2753.24	2753.23	0	1.5	244	Specific	84.81	84.81	51.62	4.86	3	>sp|P01893|HLAH_HUMAN Putative HLA class I histocompatibility antigen, alpha chain H OS=Homo sapiens GN=HLA-H PE=5 SV=3	3868	Cmpd 16277, +MS2(689.0644), 25.9eV, 53.0 min #21258	0	53.0193	190517_MA5_BE6_01_9234.mgf
16467:3	136	R.DGEDQTQD[+116.041]TELVETRPAGDGTFQK.W		D[+116]	918.418	3	2753.24	2753.23	0	2.2	244	Specific	180.2	180.2	37.68	7.19	3	>sp|P01893|HLAH_HUMAN Putative HLA class I histocompatibility antigen, alpha chain H OS=Homo sapiens GN=HLA-H PE=5 SV=3	3868	Cmpd 16271, +MS2(918.4175), 33.1eV, 53.0 min #21251	0	53.0002	190517_MA5_BE6_01_9234.mgf
16521:3	136	R.DGEDQTQD[+116.041]TELVETRPAGDGTFQK.W		D[+116]	918.417	3	2753.24	2753.23	0	1.8	244	Specific	189.96	189.96	20.51	8.65	3	>sp|P01893|HLAH_HUMAN Putative HLA class I histocompatibility antigen, alpha chain H OS=Homo sapiens GN=HLA-H PE=5 SV=3	3868	Cmpd 16325, +MS2(918.4171), 33.1eV, 53.1 min #21307	0	53.0782	190517_MA5_BE6_01_9234.mgf
16488:3	136	R.DGEDQTQDTE[+116.041]LVETRPAGDGTFQK.W		E[+116]	918.417	3	2753.23	2753.23	0	1.1	244	Specific	209.44	209.44	2.7	8.65	3	>sp|P01893|HLAH_HUMAN Putative HLA class I histocompatibility antigen, alpha chain H OS=Homo sapiens GN=HLA-H PE=5 SV=3	3868	Cmpd 16292, +MS2(918.4164), 33.1eV, 53.0 min #21273	0	53.028	190517_MA5_BE6_01_9234.mgf
07549:2	150	K.LDQE[+116.041]VQEETQGR.F		E[+116]	774.361	2	1547.71	1547.71	0	1.9	78	Specific	195.39	173.31	19.69	5.53	4	>sp|P20138|CD33_HUMAN Myeloid cell surface antigen CD33 OS=Homo sapiens GN=CD33 PE=1 SV=2	5234	Cmpd 7535, +MS2(774.3610), 34.0eV, 38.2 min #12075	0	38.1782	190517_MA5_BE6_01_9234.mgf
20427:2	172	R.NVELTE[+116.041]VGPR.F		E[+116]	615.32	2	1229.63	1229.63	0	2.2	241	Specific	176.14	79.45	79.45	4.61	1	>sp|Q96G21|IMP4_HUMAN U3 small nucleolar ribonucleoprotein protein IMP4 OS=Homo sapiens GN=IMP4 PE=1 SV=1	15684	Cmpd 20131, +MS2(615.3203), 27.7eV, 59.1 min #25270	0	59.1182	190517_MA5_BE6_01_9234.mgf
20466:2	172	R.NVELTE[+116.041]VGPR.F		E[+116]	615.32	2	1229.63	1229.63	0	2.2	241	Specific	207.29	89.7	89.7	5.29	1	>sp|Q96G21|IMP4_HUMAN U3 small nucleolar ribonucleoprotein protein IMP4 OS=Homo sapiens GN=IMP4 PE=1 SV=1	15684	Cmpd 20170, +MS2(615.3203), 27.7eV, 59.2 min #25310	0	59.169	190517_MA5_BE6_01_9234.mgf
20364:2	172	R.NVELTE[+116.041]VGPR.F		E[+116]	615.321	2	1229.63	1229.63	0	2.5	241	Specific	242	75.07	75.07	6.58	1	>sp|Q96G21|IMP4_HUMAN U3 small nucleolar ribonucleoprotein protein IMP4 OS=Homo sapiens GN=IMP4 PE=1 SV=1	15684	Cmpd 20070, +MS2(615.3205), 27.7eV, 59.0 min #25207	0	59.0255	190517_MA5_BE6_01_9234.mgf
20396:2	172	R.NVELTE[+116.041]VGPR.F		E[+116]	615.321	2	1229.63	1229.63	0	3.1	241	Specific	257.05	81.39	81.39	6.58	1	>sp|Q96G21|IMP4_HUMAN U3 small nucleolar ribonucleoprotein protein IMP4 OS=Homo sapiens GN=IMP4 PE=1 SV=1	15684	Cmpd 20100, +MS2(615.3209), 27.7eV, 59.1 min #25238	0	59.0712	190517_MA5_BE6_01_9234.mgf
31948:2	201	K.ILTPLVSLD[+116.041]TPGK.A		D[+116]	735.426	2	1469.84	1469.84	0	2.9	240	Specific	232.98	6.15	6.15	2.61	1	>sp|Q9HC38|GLOD4_HUMAN Glyoxalase domain-containing protein 4 OS=Homo sapiens GN=GLOD4 PE=1 SV=1	18348	Cmpd 31396, +MS2(735.4256), 32.5eV, 76.9 min #36997	0	76.927	190517_MA5_BE6_01_9234.mgf
30426:2	238	D.VQIILD[+59.019]SN[+0.984]ITK.D		D[+59], N[+1]	652.369	2	1303.73	1303.73	0	1.9	149	NRagged	206.28	65.48	65.48	2.01	1	>sp|A0AUZ9|KAL1L_HUMAN KAT8 regulatory NSL complex subunit 1-like protein OS=Homo sapiens GN=KANSL1L PE=1 SV=2	705	Cmpd 29934, +MS2(652.3693), 24.7eV, 74.5 min #35471	0	74.5352	190517_MA5_BE6_01_9234.mgf
24761:2	45	K.NIETFTC[+57.021]D[+116.041]TQN[+0.984]ITYR.F		C[+57], D[+116], N[+1]	996.942	2	1992.88	1992.88	0	-1.6	325	Specific	323.97	265.04	13	9.87	5	>sp|P08575|PTPRC_HUMAN Receptor-type tyrosine-protein phosphatase C OS=Homo sapiens GN=PTPRC PE=1 SV=2	4256	Cmpd 24413, +MS2(996.9415), 35.5eV, 62.3 min #29399	0	62.3018	190521_MA5_BE6_01_9282.mgf
22628:3	50	Y.DGKDYIALNE[+116.041]DLR.S		E[+116]	546.602	3	1637.79	1637.8	0	-1.3	143	NRagged	144.69	68.81	19.84	3.79	4	>sp|Q31612|1B73_HUMAN HLA class I histocompatibility antigen, B-73 alpha chain OS=Homo sapiens GN=HLA-B PE=1 SV=1	9413	Cmpd 22314, +MS2(546.6025), 21.4eV, 59.4 min #27230	0	59.3892	190521_MA5_BE6_01_9282.mgf
13097:2	50	R.DGEDQTQD[+116.041]TELVETR.P		D[+116]	926.406	2	1851.8	1851.8	0	0.9	244	Specific	302.49	287.97	117.05	9.72	4	>sp|Q31612|1B73_HUMAN HLA class I histocompatibility antigen, B-73 alpha chain OS=Homo sapiens GN=HLA-B PE=1 SV=1	9413	Cmpd 13015, +MS2(926.4057), 33.3eV, 46.3 min #17616	0	46.3315	190521_MA5_BE6_01_9282.mgf
18160:3	50	R.DGEDQTQDTE[+116.041]LVETRPAGDGTFQK.W		E[+116]	918.418	3	2753.24	2753.23	0	2.2	244	Specific	20.94	20.94	20.94	2.54	4	>sp|Q31612|1B73_HUMAN HLA class I histocompatibility antigen, B-73 alpha chain OS=Homo sapiens GN=HLA-B PE=1 SV=1	9413	Cmpd 17940, +MS2(918.4175), 33.1eV, 53.4 min #22715	0	53.4148	190521_MA5_BE6_01_9282.mgf
18129:3	50	R.DGEDQTQDTE[+116.041]LVETRPAGDGTFQK.W		E[+116]	918.416	3	2753.23	2753.23	0	0.2	244	Specific	24.67	24.67	24.67	3.84	4	>sp|Q31612|1B73_HUMAN HLA class I histocompatibility antigen, B-73 alpha chain OS=Homo sapiens GN=HLA-B PE=1 SV=1	9413	Cmpd 17911, +MS2(918.4156), 33.1eV, 53.4 min #22685	0	53.3707	190521_MA5_BE6_01_9282.mgf
17968:3	50	R.DGEDQTQD[+116.041]TELVETRPAGDGTFQK.W		D[+116]	918.417	3	2753.24	2753.23	0	1.3	244	Specific	193.42	193.42	29.64	6.91	4	>sp|Q31612|1B73_HUMAN HLA class I histocompatibility antigen, B-73 alpha chain OS=Homo sapiens GN=HLA-B PE=1 SV=1	9413	Cmpd 17754, +MS2(918.4167), 33.1eV, 53.2 min #22523	0	53.1562	190521_MA5_BE6_01_9282.mgf
17915:3	50	R.DGEDQTQD[+116.041]TELVETRPAGDGTFQK.W		D[+116]	918.417	3	2753.23	2753.23	0	1.1	244	Specific	312.82	312.82	45.92	10.42	4	>sp|Q31612|1B73_HUMAN HLA class I histocompatibility antigen, B-73 alpha chain OS=Homo sapiens GN=HLA-B PE=1 SV=1	9413	Cmpd 17701, +MS2(918.4164), 33.1eV, 53.1 min #22469	0	53.0983	190521_MA5_BE6_01_9282.mgf
06181:2	51	T.TVED[+116.041]LGSK.I		D[+116]	482.742	2	964.476	964.477	0	-0.4	145	NRagged	105.99	1.58	1.58	2.35	3	>sp|P35613|BASI_HUMAN Basigin OS=Homo sapiens GN=BSG PE=1 SV=2	6001	Cmpd 6173, +MS2(482.7418), 22.5eV, 33.8 min #10321	0	33.7475	190521_MA5_BE6_01_9282.mgf
06173:2	51	T.TVED[+116.041]LGSK.I		D[+116]	482.742	2	964.477	964.477	0	-0.1	145	NRagged	159.7	2.79	2.79	2.52	3	>sp|P35613|BASI_HUMAN Basigin OS=Homo sapiens GN=BSG PE=1 SV=2	6001	Cmpd 6165, +MS2(482.7420), 19.3eV, 33.7 min #10312	0	33.735	190521_MA5_BE6_01_9282.mgf
26716:3	51	K.ILLTC[+57.021]SLN[+0.984]DSATE[+116.041]VTGHR.W		C[+57], E[+116], N[+1]	702.009	3	2104.01	2104.02	0	-2.1	153	Specific	244.92	244.92	127.89	8.97	3	>sp|P35613|BASI_HUMAN Basigin OS=Homo sapiens GN=BSG PE=1 SV=2	6001	Cmpd 26326, +MS2(702.0087), 26.3eV, 64.9 min #31376	0	64.9325	190521_MA5_BE6_01_9282.mgf
26749:3	51	K.ILLTC[+57.021]SLN[+0.984]DSATE[+116.041]VTGHR.W		C[+57], E[+116], N[+1]	702.009	3	2104.01	2104.02	0	-1.5	153	Specific	354.08	354.08	122.26	10.28	3	>sp|P35613|BASI_HUMAN Basigin OS=Homo sapiens GN=BSG PE=1 SV=2	6001	Cmpd 26359, +MS2(702.0092), 26.3eV, 65.0 min #31410	0	64.9783	190521_MA5_BE6_01_9282.mgf
35140:3	54	R.VEPQNPVLSAGGSLFVN[+0.984]C[+57.021]STDC[+57.021]PSSE[+116.041]K.I		C[+57]*2, E[+116], N[+1]	999.453	3	2996.34	2996.34	0	0	36	Specific	17.52	17.52	17.52	2.54	7	>sp|P32942|ICAM3_HUMAN Intercellular adhesion molecule 3 OS=Homo sapiens GN=ICAM3 PE=1 SV=2	5878	Cmpd 34534, +MS2(999.4526), 35.6eV, 76.6 min #39862	0	76.607	190521_MA5_BE6_01_9282.mgf
35102:3	54	R.VEPQNPVLSAGGSLFVN[+0.984]C[+57.021]STDC[+57.021]PSSE[+116.041]K.I		C[+57]*2, E[+116], N[+1]	999.455	3	2996.35	2996.34	0	2.5	36	Specific	81.53	81.53	55.63	4.27	7	>sp|P32942|ICAM3_HUMAN Intercellular adhesion molecule 3 OS=Homo sapiens GN=ICAM3 PE=1 SV=2	5878	Cmpd 34496, +MS2(999.4551), 35.6eV, 76.6 min #39823	0	76.555	190521_MA5_BE6_01_9282.mgf
35060:3	54	R.VEPQNPVLSAGGSLFVN[+0.984]C[+57.021]STDC[+57.021]PSSE[+116.041]K.I		C[+57]*2, E[+116], N[+1]	999.453	3	2996.35	2996.34	0	0.9	36	Specific	178.7	178.7	96.3	7.15	7	>sp|P32942|ICAM3_HUMAN Intercellular adhesion molecule 3 OS=Homo sapiens GN=ICAM3 PE=1 SV=2	5878	Cmpd 34454, +MS2(999.4536), 35.6eV, 76.5 min #39779	0	76.493	190521_MA5_BE6_01_9282.mgf
30482:2	54	R.QPAVE[+116.041]EPAEVTATVLASR.D		E[+116]	992.511	2	1984.02	1984.02	0	-0.7	164	Specific	109.13	109.13	75.08	5.14	7	>sp|P32942|ICAM3_HUMAN Intercellular adhesion molecule 3 OS=Homo sapiens GN=ICAM3 PE=1 SV=2	5878	Cmpd 30006, +MS2(992.5113), 35.4eV, 69.9 min #35169	0	69.942	190521_MA5_BE6_01_9282.mgf
30542:2	54	R.QPAVE[+116.041]EPAEVTATVLASR.D		E[+116]	992.51	2	1984.01	1984.02	0	-1.9	164	Specific	153.92	153.92	67.37	6.68	7	>sp|P32942|ICAM3_HUMAN Intercellular adhesion molecule 3 OS=Homo sapiens GN=ICAM3 PE=1 SV=2	5878	Cmpd 30066, +MS2(992.5102), 42.6eV, 70.0 min #35230	0	70.0028	190521_MA5_BE6_01_9282.mgf
21173:2	54	R.EIVC[+57.021]N[+0.984]VTLGGE[+116.041]R.R		C[+57], E[+116], N[+1]	732.352	2	1463.7	1463.7	0	-0.9	291	Specific	96	64.03	64.03	2.98	7	>sp|P32942|ICAM3_HUMAN Intercellular adhesion molecule 3 OS=Homo sapiens GN=ICAM3 PE=1 SV=2	5878	Cmpd 20889, +MS2(732.3520), 27.2eV, 57.4 min #25759	0	57.4312	190521_MA5_BE6_01_9282.mgf
27175:2	55	Q.D[+116.041]LC[+57.021]YTDILFTEQER.G		C[+57], D[+116]	959.935	2	1918.86	1918.87	0	-2.7	164	NRagged	51.36	51.36	10.02	2.51	4	>sp|Q15029|U5S1_HUMAN 116 kDa U5 small nuclear ribonucleoprotein component OS=Homo sapiens GN=EFTUD2 PE=1 SV=1	8820	Cmpd 26775, +MS2(959.9347), 34.4eV, 65.6 min #31840	0	65.5547	190521_MA5_BE6_01_9282.mgf
08123:2	57	K.LDQE[+116.041]VQEETQGR.F		E[+116]	774.361	2	1547.71	1547.71	0	1.4	78	Specific	313.86	218.17	56.39	8.76	4	>sp|P20138|CD33_HUMAN Myeloid cell surface antigen CD33 OS=Homo sapiens GN=CD33 PE=1 SV=2	5234	Cmpd 8107, +MS2(774.3606), 34.0eV, 38.3 min #12481	0	38.2617	190521_MA5_BE6_01_9282.mgf
13483:3	70	K.TPVE[+59.019]PEVAIHR.I		E[+59]	436.233	3	1306.69	1306.69	0	-5.8	9	Specific	144.38	144.38	144.38	4.1	3	>sp|P60866|RS20_HUMAN 40S ribosomal protein S20 OS=Homo sapiens GN=RPS20 PE=1 SV=1	7239	Cmpd 13387, +MS2(436.2335), 17.8eV, 46.8 min #17998	0	46.8158	190521_MA5_BE6_01_9282.mgf
12482:3	111	A.TD[+116.041]NPTASSLFAQ[+0.984]R.L		D[+116], Q[+1]	508.909	3	1524.71	1524.71	0	1	844	NRagged	22.93	1.93	1.93	2.5	5	>sp|B0I1T2|MYO1G_HUMAN Unconventional myosin-Ig OS=Homo sapiens GN=MYO1G PE=1 SV=2	1375	Cmpd 12416, +MS2(508.9091), 20.2eV, 45.4 min #16992	0	45.405	190521_MA5_BE6_01_9282.mgf
12477:3	111	A.TD[+116.041]NPTASSLFAQ[+0.984]R.L		D[+116], Q[+1]	508.909	3	1524.71	1524.71	0	0.3	844	NRagged	96.85	59.06	59.06	2.82	5	>sp|B0I1T2|MYO1G_HUMAN Unconventional myosin-Ig OS=Homo sapiens GN=MYO1G PE=1 SV=2	1375	Cmpd 12411, +MS2(508.9087), 20.2eV, 45.4 min #16986	0	45.392	190521_MA5_BE6_01_9282.mgf
11118:3	149	R.STYN[+0.984]DTE[+116.041]DVSQASPSESEAR.F		E[+116], N[+1]	763.987	3	2289.95	2289.94	0	2.8	66	Specific	86.39	86.39	0	4.27	2	>sp|Q6GTX8|LAIR1_HUMAN Leukocyte-associated immunoglobulin-like receptor 1 OS=Homo sapiens GN=LAIR1 PE=1 SV=1	10732	Cmpd 11066, +MS2(763.9874), 28.2eV, 43.4 min #15592	0	43.416	190521_MA5_BE6_01_9282.mgf
11013:3	149	R.STYN[+0.984]DTED[+116.041]VSQASPSESEAR.F		D[+116], N[+1]	763.987	3	2289.95	2289.94	0	2.1	66	Specific	236.15	236.15	12.07	8.29	2	>sp|Q6GTX8|LAIR1_HUMAN Leukocyte-associated immunoglobulin-like receptor 1 OS=Homo sapiens GN=LAIR1 PE=1 SV=1	10732	Cmpd 10963, +MS2(763.9868), 28.2eV, 43.3 min #15486	0	43.2845	190521_MA5_BE6_01_9282.mgf
11075:3	149	R.STYN[+0.984]DTED[+116.041]VSQASPSESEAR.F		D[+116], N[+1]	763.987	3	2289.95	2289.94	0	2.1	66	Specific	288.07	288.07	5.21	9.26	2	>sp|Q6GTX8|LAIR1_HUMAN Leukocyte-associated immunoglobulin-like receptor 1 OS=Homo sapiens GN=LAIR1 PE=1 SV=1	10732	Cmpd 11025, +MS2(763.9869), 28.2eV, 43.4 min #15550	0	43.3612	190521_MA5_BE6_01_9282.mgf
17090:2	157	K.FFPASAD[+59.019]R.T		D[+59]	485.234	2	969.461	969.461	0	0	445	Specific	85.43	38.35	38.35	2.51	3	>sp|P07237|PDIA1_HUMAN Protein disulfide-isomerase OS=Homo sapiens GN=P4HB PE=1 SV=3	4157	Cmpd 16894, +MS2(485.2342), 22.6eV, 51.9 min #21629	0	51.8848	190521_MA5_BE6_01_9282.mgf
28014:2	232	I.D[+116.041]MWAAGC[+57.021]ILAEMLTGR.M		C[+57], D[+116]	955.94	2	1910.87	1910.87	0	-1.2	211	NRagged	140.77	69.73	69.73	2.08	1	>sp|P31152|MK04_HUMAN Mitogen-activated protein kinase 4 OS=Homo sapiens GN=MAPK4 PE=1 SV=2	5793	Cmpd 27604, +MS2(955.9396), 41.2eV, 66.7 min #32694	0	66.654	190521_MA5_BE6_01_9282.mgf
32631:3	10	R.FIAVGYVDD[+116.041]TQFVR.F		D[+116]	582.626	3	1745.86	1745.87	0	-1.8	46	Specific	92.23	92.23	0	4.72	8	>sp|P01891|1A68_HUMAN HLA class I histocompatibility antigen, A-68 alpha chain OS=Homo sapiens GN=HLA-A PE=1 SV=4	3867	Cmpd 31887, +MS2(582.6264), 22.5eV, 72.1 min #37132	0	72.0843	190621_MA5_RD3_01_7981.mgf
32741:3	10	R.FIAVGYVDD[+116.041]TQFVR.F		D[+116]	582.627	3	1745.87	1745.87	0	-0.1	46	Specific	225.89	225.89	20.1	8.78	8	>sp|P01891|1A68_HUMAN HLA class I histocompatibility antigen, A-68 alpha chain OS=Homo sapiens GN=HLA-A PE=1 SV=4	3867	Cmpd 31993, +MS2(582.6274), 22.5eV, 72.2 min #37241	0	72.2125	190621_MA5_RD3_01_7981.mgf
32639:2	10	R.FIAVGYVDD[+116.041]TQFVR.F		D[+116]	873.435	2	1745.86	1745.87	0	-2.6	46	Specific	255.31	246.95	22.45	8.99	8	>sp|P01891|1A68_HUMAN HLA class I histocompatibility antigen, A-68 alpha chain OS=Homo sapiens GN=HLA-A PE=1 SV=4	3867	Cmpd 31895, +MS2(873.4353), 37.9eV, 72.1 min #37141	0	72.1042	190621_MA5_RD3_01_7981.mgf
32660:3	10	R.FIAVGYVDD[+116.041]TQFVR.F		D[+116]	582.627	3	1745.87	1745.87	0	-1.1	46	Specific	265.35	265.35	39.94	10.39	8	>sp|P01891|1A68_HUMAN HLA class I histocompatibility antigen, A-68 alpha chain OS=Homo sapiens GN=HLA-A PE=1 SV=4	3867	Cmpd 31914, +MS2(582.6269), 22.5eV, 72.1 min #37160	0	72.1143	190621_MA5_RD3_01_7981.mgf
32695:3	10	R.FIAVGYVDD[+116.041]TQFVR.F		D[+116]	582.627	3	1745.87	1745.87	0	-1	46	Specific	267.11	260.71	45.81	10.39	8	>sp|P01891|1A68_HUMAN HLA class I histocompatibility antigen, A-68 alpha chain OS=Homo sapiens GN=HLA-A PE=1 SV=4	3867	Cmpd 31947, +MS2(582.6269), 22.5eV, 72.2 min #37194	0	72.1598	190621_MA5_RD3_01_7981.mgf
32693:2	10	R.FIAVGYVDD[+116.041]TQFVR.F		D[+116]	873.436	2	1745.86	1745.87	0	-2.1	46	Specific	331.19	282.55	30.66	10.48	8	>sp|P01891|1A68_HUMAN HLA class I histocompatibility antigen, A-68 alpha chain OS=Homo sapiens GN=HLA-A PE=1 SV=4	3867	Cmpd 31945, +MS2(873.4357), 37.9eV, 72.2 min #37192	0	72.1588	190621_MA5_RD3_01_7981.mgf
11718:2	10	R.DGEDQTQD[+116.041]TELVETR.P		D[+116]	926.409	2	1851.81	1851.8	0	3.9	244	Specific	212.17	212.17	27.21	8	8	>sp|P01891|1A68_HUMAN HLA class I histocompatibility antigen, A-68 alpha chain OS=Homo sapiens GN=HLA-A PE=1 SV=4	3867	Cmpd 11608, +MS2(926.4085), 40.0eV, 44.7 min #16209	0	44.7273	190621_MA5_RD3_01_7981.mgf
12023:3	10	R.DGEDQTQDTE[+116.041]LVETR.P		E[+116]	617.942	3	1851.81	1851.8	0	4.2	244	Specific	214.5	214.5	71.1	6.27	8	>sp|P01891|1A68_HUMAN HLA class I histocompatibility antigen, A-68 alpha chain OS=Homo sapiens GN=HLA-A PE=1 SV=4	3867	Cmpd 11903, +MS2(617.9416), 23.6eV, 45.2 min #16515	0	45.1612	190621_MA5_RD3_01_7981.mgf
12001:2	10	R.DGEDQTQDTE[+116.041]LVETR.P		E[+116]	926.407	2	1851.81	1851.8	0	2.5	244	Specific	292.34	292.34	64.92	10.32	8	>sp|P01891|1A68_HUMAN HLA class I histocompatibility antigen, A-68 alpha chain OS=Homo sapiens GN=HLA-A PE=1 SV=4	3867	Cmpd 11883, +MS2(926.4072), 40.0eV, 45.1 min #16494	0	45.1228	190621_MA5_RD3_01_7981.mgf
11660:2	10	R.DGEDQTQD[+116.041]TELVETR.P		D[+116]	926.408	2	1851.81	1851.8	0	3.1	244	Specific	292.46	241.48	69.72	9.69	8	>sp|P01891|1A68_HUMAN HLA class I histocompatibility antigen, A-68 alpha chain OS=Homo sapiens GN=HLA-A PE=1 SV=4	3867	Cmpd 11554, +MS2(926.4077), 40.0eV, 44.7 min #16154	0	44.6665	190621_MA5_RD3_01_7981.mgf
11638:2	10	R.DGEDQTQD[+116.041]TELVETR.P		D[+116]	926.407	2	1851.81	1851.8	0	2.1	244	Specific	562.17	432.38	134.22	11.43	8	>sp|P01891|1A68_HUMAN HLA class I histocompatibility antigen, A-68 alpha chain OS=Homo sapiens GN=HLA-A PE=1 SV=4	3867	Cmpd 11532, +MS2(926.4068), 33.3eV, 44.6 min #16131	0	44.6275	190621_MA5_RD3_01_7981.mgf
17189:3	10	R.DGEDQTQDTE[+116.041]LVETRPAGDGTFQK.W		E[+116]	918.418	3	2753.24	2753.23	0	2.6	244	Specific	23.14	23.14	15.03	4.05	8	>sp|P01891|1A68_HUMAN HLA class I histocompatibility antigen, A-68 alpha chain OS=Homo sapiens GN=HLA-A PE=1 SV=4	3867	Cmpd 16915, +MS2(918.4178), 33.1eV, 52.0 min #21688	0	51.9983	190621_MA5_RD3_01_7981.mgf
17192:4	10	R.DGEDQTQDTE[+116.041]LVETRPAGDGTFQK.W		E[+116]	689.066	4	2753.24	2753.23	0	3	244	Specific	129	129	52.11	5.03	8	>sp|P01891|1A68_HUMAN HLA class I histocompatibility antigen, A-68 alpha chain OS=Homo sapiens GN=HLA-A PE=1 SV=4	3867	Cmpd 16918, +MS2(689.0655), 25.9eV, 52.0 min #21691	0	51.9998	190621_MA5_RD3_01_7981.mgf
17028:3	10	R.DGEDQTQD[+116.041]TELVETRPAGDGTFQK.W		D[+116]	918.418	3	2753.24	2753.23	0	3	244	Specific	157.83	157.83	54.88	8.56	8	>sp|P01891|1A68_HUMAN HLA class I histocompatibility antigen, A-68 alpha chain OS=Homo sapiens GN=HLA-A PE=1 SV=4	3867	Cmpd 16756, +MS2(918.4183), 33.1eV, 51.8 min #21524	0	51.7898	190621_MA5_RD3_01_7981.mgf
17342:3	10	R.DGE[+116.041]DQTQDTELVETRPAGDGTFQK.W		E[+116]	918.418	3	2753.24	2753.23	0	2.4	244	Specific	174.74	174.74	2	7.89	8	>sp|P01891|1A68_HUMAN HLA class I histocompatibility antigen, A-68 alpha chain OS=Homo sapiens GN=HLA-A PE=1 SV=4	3867	Cmpd 17062, +MS2(918.4177), 33.1eV, 52.2 min #21840	0	52.1822	190621_MA5_RD3_01_7981.mgf
17368:3	10	R.DGE[+116.041]DQTQDTELVETRPAGDGTFQK.W		E[+116]	918.417	3	2753.24	2753.23	0	1.5	244	Specific	187.33	187.33	2	8.51	8	>sp|P01891|1A68_HUMAN HLA class I histocompatibility antigen, A-68 alpha chain OS=Homo sapiens GN=HLA-A PE=1 SV=4	3867	Cmpd 17088, +MS2(918.4168), 33.1eV, 52.2 min #21867	0	52.2238	190621_MA5_RD3_01_7981.mgf
16983:4	10	R.DGEDQTQD[+116.041]TELVETRPAGDGTFQK.W		D[+116]	689.065	4	2753.24	2753.23	0	2.4	244	Specific	257.15	257.15	72.66	11.03	8	>sp|P01891|1A68_HUMAN HLA class I histocompatibility antigen, A-68 alpha chain OS=Homo sapiens GN=HLA-A PE=1 SV=4	3867	Cmpd 16711, +MS2(689.0651), 25.9eV, 51.7 min #21478	0	51.7377	190621_MA5_RD3_01_7981.mgf
17134:3	10	R.DGEDQTQDTE[+116.041]LVETRPAGDGTFQK.W		E[+116]	918.418	3	2753.24	2753.23	0	2.5	244	Specific	258.46	258.46	27.8	11.25	8	>sp|P01891|1A68_HUMAN HLA class I histocompatibility antigen, A-68 alpha chain OS=Homo sapiens GN=HLA-A PE=1 SV=4	3867	Cmpd 16860, +MS2(918.4178), 33.1eV, 51.9 min #21631	0	51.9125	190621_MA5_RD3_01_7981.mgf
17143:3	10	R.DGEDQTQDTE[+116.041]LVETRPAGDGTFQK.W		E[+116]	918.418	3	2753.24	2753.23	0	2.5	244	Specific	288.93	288.93	60.36	11.39	8	>sp|P01891|1A68_HUMAN HLA class I histocompatibility antigen, A-68 alpha chain OS=Homo sapiens GN=HLA-A PE=1 SV=4	3867	Cmpd 16869, +MS2(918.4177), 33.1eV, 51.9 min #21641	0	51.9448	190621_MA5_RD3_01_7981.mgf
17154:4	10	R.DGEDQTQDTE[+116.041]LVETRPAGDGTFQK.W		E[+116]	689.065	4	2753.24	2753.23	0	2	244	Specific	312.35	312.35	117.69	11.2	8	>sp|P01891|1A68_HUMAN HLA class I histocompatibility antigen, A-68 alpha chain OS=Homo sapiens GN=HLA-A PE=1 SV=4	3867	Cmpd 16880, +MS2(689.0648), 25.9eV, 52.0 min #21652	0	51.9522	190621_MA5_RD3_01_7981.mgf
16895:3	10	R.DGEDQTQD[+116.041]TELVETRPAGDGTFQK.W		D[+116]	918.417	3	2753.24	2753.23	0	1.8	244	Specific	431.8	431.8	89.1	12.32	8	>sp|P01891|1A68_HUMAN HLA class I histocompatibility antigen, A-68 alpha chain OS=Homo sapiens GN=HLA-A PE=1 SV=4	3867	Cmpd 16623, +MS2(918.4171), 33.1eV, 51.6 min #21388	0	51.6342	190621_MA5_RD3_01_7981.mgf
16936:4	10	R.DGEDQTQD[+116.041]TELVETRPAGDGTFQK.W		D[+116]	689.065	4	2753.24	2753.23	0	1.9	244	Specific	459.63	459.63	135.13	12.26	8	>sp|P01891|1A68_HUMAN HLA class I histocompatibility antigen, A-68 alpha chain OS=Homo sapiens GN=HLA-A PE=1 SV=4	3867	Cmpd 16664, +MS2(689.0647), 25.9eV, 51.7 min #21430	0	51.6835	190621_MA5_RD3_01_7981.mgf
16981:3	10	R.DGEDQTQD[+116.041]TELVETRPAGDGTFQK.W		D[+116]	918.418	3	2753.24	2753.23	0	2.5	244	Specific	477.47	477.47	91.48	12.45	8	>sp|P01891|1A68_HUMAN HLA class I histocompatibility antigen, A-68 alpha chain OS=Homo sapiens GN=HLA-A PE=1 SV=4	3867	Cmpd 16709, +MS2(918.4177), 33.1eV, 51.7 min #21476	0	51.7367	190621_MA5_RD3_01_7981.mgf
16935:3	10	R.DGEDQTQD[+116.041]TELVETRPAGDGTFQK.W		D[+116]	918.418	3	2753.24	2753.23	0	2.3	244	Specific	563.69	563.69	76.59	12.5	8	>sp|P01891|1A68_HUMAN HLA class I histocompatibility antigen, A-68 alpha chain OS=Homo sapiens GN=HLA-A PE=1 SV=4	3867	Cmpd 16663, +MS2(918.4176), 33.1eV, 51.7 min #21429	0	51.683	190621_MA5_RD3_01_7981.mgf
26024:3	13	K.ILLTC[+57.021]SLN[+0.984]DSATE[+116.041]VTGHR.W		C[+57], E[+116], N[+1]	702.011	3	2104.02	2104.02	0	1.8	153	Specific	26.5	26.5	26.5	3.17	5	>sp|P35613|BASI_HUMAN Basigin OS=Homo sapiens GN=BSG PE=1 SV=2	6001	Cmpd 25470, +MS2(702.0115), 26.3eV, 63.4 min #30509	0	63.388	190621_MA5_RD3_01_7981.mgf
25971:3	13	K.ILLTC[+57.021]SLN[+0.984]DSATE[+116.041]VTGHR.W		C[+57], E[+116], N[+1]	702.01	3	2104.02	2104.02	0	0.2	153	Specific	241.25	223.22	116.58	8.58	5	>sp|P35613|BASI_HUMAN Basigin OS=Homo sapiens GN=BSG PE=1 SV=2	6001	Cmpd 25417, +MS2(702.0103), 26.3eV, 63.3 min #30455	0	63.3307	190621_MA5_RD3_01_7981.mgf
34509:2	13	K.SESVPPVTD[+116.041]WAWYK.I		D[+116]	890.92	2	1780.83	1780.84	0	-2.3	244	Specific	57.5	57.5	57.5	3.34	5	>sp|P35613|BASI_HUMAN Basigin OS=Homo sapiens GN=BSG PE=1 SV=2	6001	Cmpd 33691, +MS2(890.9198), 38.6eV, 74.5 min #38994	0	74.5185	190621_MA5_RD3_01_7981.mgf
34400:3	13	K.SESVPPVTD[+116.041]WAWYK.I		D[+116]	594.285	3	1780.84	1780.84	0	1.9	244	Specific	105.93	105.93	105.93	4.74	5	>sp|P35613|BASI_HUMAN Basigin OS=Homo sapiens GN=BSG PE=1 SV=2	6001	Cmpd 33588, +MS2(594.2847), 22.9eV, 74.4 min #38888	0	74.3768	190621_MA5_RD3_01_7981.mgf
34164:2	13	K.SESVPPVTD[+116.041]WAWYK.I		D[+116]	890.92	2	1780.83	1780.84	0	-1.7	244	Specific	136.65	112.48	112.48	4.98	5	>sp|P35613|BASI_HUMAN Basigin OS=Homo sapiens GN=BSG PE=1 SV=2	6001	Cmpd 33374, +MS2(890.9203), 38.6eV, 74.1 min #38667	0	74.091	190621_MA5_RD3_01_7981.mgf
34460:2	13	K.SESVPPVTD[+116.041]WAWYK.I		D[+116]	890.921	2	1780.84	1780.84	0	-0.7	244	Specific	187.97	185.66	185.66	6.93	5	>sp|P35613|BASI_HUMAN Basigin OS=Homo sapiens GN=BSG PE=1 SV=2	6001	Cmpd 33644, +MS2(890.9212), 38.6eV, 74.5 min #38946	0	74.463	190621_MA5_RD3_01_7981.mgf
34298:3	13	K.SESVPPVTD[+116.041]WAWYK.I		D[+116]	594.284	3	1780.84	1780.84	0	-0.2	244	Specific	220.51	220.51	203.36	7.56	5	>sp|P35613|BASI_HUMAN Basigin OS=Homo sapiens GN=BSG PE=1 SV=2	6001	Cmpd 33494, +MS2(594.2835), 22.9eV, 74.3 min #38791	0	74.253	190621_MA5_RD3_01_7981.mgf
34340:3	13	K.SESVPPVTD[+116.041]WAWYK.I		D[+116]	594.284	3	1780.84	1780.84	0	1.3	244	Specific	223.46	204.06	204.06	7.45	5	>sp|P35613|BASI_HUMAN Basigin OS=Homo sapiens GN=BSG PE=1 SV=2	6001	Cmpd 33534, +MS2(594.2844), 22.9eV, 74.3 min #38832	0	74.3032	190621_MA5_RD3_01_7981.mgf
34416:2	13	K.SESVPPVTD[+116.041]WAWYK.I		D[+116]	890.921	2	1780.84	1780.84	0	-0.4	244	Specific	250.6	213.9	213.9	10.37	5	>sp|P35613|BASI_HUMAN Basigin OS=Homo sapiens GN=BSG PE=1 SV=2	6001	Cmpd 33602, +MS2(890.9214), 38.6eV, 74.4 min #38903	0	74.4125	190621_MA5_RD3_01_7981.mgf
34371:2	13	K.SESVPPVTD[+116.041]WAWYK.I		D[+116]	890.921	2	1780.83	1780.84	0	-1.2	244	Specific	258.94	195.65	195.65	10.32	5	>sp|P35613|BASI_HUMAN Basigin OS=Homo sapiens GN=BSG PE=1 SV=2	6001	Cmpd 33561, +MS2(890.9207), 38.6eV, 74.4 min #38861	0	74.3625	190621_MA5_RD3_01_7981.mgf
34259:3	13	K.SESVPPVTD[+116.041]WAWYK.I		D[+116]	594.284	3	1780.84	1780.84	0	0.3	244	Specific	260.03	227.65	227.65	10.21	5	>sp|P35613|BASI_HUMAN Basigin OS=Homo sapiens GN=BSG PE=1 SV=2	6001	Cmpd 33461, +MS2(594.2838), 22.9eV, 74.2 min #38757	0	74.2067	190621_MA5_RD3_01_7981.mgf
34194:2	13	K.SESVPPVTD[+116.041]WAWYK.I		D[+116]	890.921	2	1780.83	1780.84	0	-0.9	244	Specific	287.01	199.91	199.91	10.43	5	>sp|P35613|BASI_HUMAN Basigin OS=Homo sapiens GN=BSG PE=1 SV=2	6001	Cmpd 33400, +MS2(890.9210), 38.6eV, 74.1 min #38695	0	74.1447	190621_MA5_RD3_01_7981.mgf
34287:2	13	K.SESVPPVTD[+116.041]WAWYK.I		D[+116]	890.921	2	1780.83	1780.84	0	-1.1	244	Specific	301.53	225.98	225.98	10.63	5	>sp|P35613|BASI_HUMAN Basigin OS=Homo sapiens GN=BSG PE=1 SV=2	6001	Cmpd 33483, +MS2(890.9208), 38.6eV, 74.3 min #38780	0	74.2472	190621_MA5_RD3_01_7981.mgf
34242:2	13	K.SESVPPVTD[+116.041]WAWYK.I		D[+116]	890.92	2	1780.83	1780.84	0	-2.1	244	Specific	308.99	238.02	238.02	10.47	5	>sp|P35613|BASI_HUMAN Basigin OS=Homo sapiens GN=BSG PE=1 SV=2	6001	Cmpd 33444, +MS2(890.9199), 38.6eV, 74.2 min #38740	0	74.1977	190621_MA5_RD3_01_7981.mgf
34323:2	13	K.SESVPPVTD[+116.041]WAWYK.I		D[+116]	890.92	2	1780.83	1780.84	0	-1.9	244	Specific	329.44	240.8	240.8	10.44	5	>sp|P35613|BASI_HUMAN Basigin OS=Homo sapiens GN=BSG PE=1 SV=2	6001	Cmpd 33517, +MS2(890.9201), 38.6eV, 74.3 min #38815	0	74.2942	190621_MA5_RD3_01_7981.mgf
19973:2	13	K.GSD[+116.041]QAIITLR.V		D[+116]	595.322	2	1189.64	1189.64	0	0.4	308	Specific	343.06	243.52	243.52	10.26	5	>sp|P35613|BASI_HUMAN Basigin OS=Homo sapiens GN=BSG PE=1 SV=2	6001	Cmpd 19625, +MS2(595.3217), 27.0eV, 55.6 min #24479	0	55.5563	190621_MA5_RD3_01_7981.mgf
15715:2	28	K.FFPASAD[+59.019]R.T		D[+59]	485.235	2	969.462	969.461	0	1.1	445	Specific	94.66	19.81	19.81	2.3	9	>sp|P07237|PDIA1_HUMAN Protein disulfide-isomerase OS=Homo sapiens GN=P4HB PE=1 SV=3	4157	Cmpd 15465, +MS2(485.2347), 22.6eV, 50.1 min #20196	0	50.1012	190621_MA5_RD3_01_7981.mgf
15676:2	28	K.FFPASAD[+59.019]R.T		D[+59]	485.235	2	969.462	969.461	0	1.2	445	Specific	127.94	5.25	5.25	2.2	9	>sp|P07237|PDIA1_HUMAN Protein disulfide-isomerase OS=Homo sapiens GN=P4HB PE=1 SV=3	4157	Cmpd 15426, +MS2(485.2348), 22.6eV, 50.1 min #20156	0	50.0495	190621_MA5_RD3_01_7981.mgf
17152:2	32	K.IALE[+116.041]TSLSK.E		E[+116]	539.303	2	1077.6	1077.6	0	1.1	63	Specific	201.86	70.41	70.41	4.77	6	>sp|P32942|ICAM3_HUMAN Intercellular adhesion molecule 3 OS=Homo sapiens GN=ICAM3 PE=1 SV=2	5878	Cmpd 16878, +MS2(539.3028), 24.7eV, 52.0 min #21650	0	51.9512	190621_MA5_RD3_01_7981.mgf
17112:2	32	K.IALE[+116.041]TSLSK.E		E[+116]	539.303	2	1077.6	1077.6	0	1.3	63	Specific	233.8	96.92	96.92	5.5	6	>sp|P32942|ICAM3_HUMAN Intercellular adhesion molecule 3 OS=Homo sapiens GN=ICAM3 PE=1 SV=2	5878	Cmpd 16838, +MS2(539.3030), 24.7eV, 51.9 min #21609	0	51.9008	190621_MA5_RD3_01_7981.mgf
11268:2	32	R.WE[+116.041]EELSR.Q		E[+116]	532.747	2	1064.49	1064.48	0	2.9	157	Specific	202.69	35.29	35.29	2.34	6	>sp|P32942|ICAM3_HUMAN Intercellular adhesion molecule 3 OS=Homo sapiens GN=ICAM3 PE=1 SV=2	5878	Cmpd 11172, +MS2(532.7467), 24.5eV, 44.1 min #15757	0	44.0888	190621_MA5_RD3_01_7981.mgf
29877:2	32	R.QPAVE[+116.041]EPAEVTATVLASR.D		E[+116]	992.511	2	1984.01	1984.02	0	-1.3	164	Specific	128.94	76.98	63.33	4.78	6	>sp|P32942|ICAM3_HUMAN Intercellular adhesion molecule 3 OS=Homo sapiens GN=ICAM3 PE=1 SV=2	5878	Cmpd 29219, +MS2(992.5107), 42.6eV, 68.4 min #34374	0	68.3917	190621_MA5_RD3_01_7981.mgf
29822:2	32	R.QPAVE[+116.041]EPAEVTATVLASR.D		E[+116]	992.511	2	1984.02	1984.02	0	-0.8	164	Specific	237.01	237.01	75.6	10.57	6	>sp|P32942|ICAM3_HUMAN Intercellular adhesion molecule 3 OS=Homo sapiens GN=ICAM3 PE=1 SV=2	5878	Cmpd 29168, +MS2(992.5112), 42.6eV, 68.3 min #34321	0	68.3203	190621_MA5_RD3_01_7981.mgf
29850:3	32	R.QPAVE[+116.041]EPAEVTATVLASR.D		E[+116]	662.009	3	1984.01	1984.02	0	-2.9	164	Specific	250.36	250.36	2.53	8.49	6	>sp|P32942|ICAM3_HUMAN Intercellular adhesion molecule 3 OS=Homo sapiens GN=ICAM3 PE=1 SV=2	5878	Cmpd 29194, +MS2(662.0085), 25.0eV, 68.4 min #34348	0	68.3628	190621_MA5_RD3_01_7981.mgf
12161:2	32	R.GNPYPE[+116.041]LR.C		E[+116]	531.265	2	1061.52	1061.52	0	2.8	427	Specific	79.13	23.23	23.23	2.05	6	>sp|P32942|ICAM3_HUMAN Intercellular adhesion molecule 3 OS=Homo sapiens GN=ICAM3 PE=1 SV=2	5878	Cmpd 12033, +MS2(531.2649), 24.4eV, 45.3 min #16649	0	45.3288	190621_MA5_RD3_01_7981.mgf
12120:2	32	R.GNPYPE[+116.041]LR.C		E[+116]	531.265	2	1061.52	1061.52	0	2.5	427	Specific	101.05	32.9	32.9	2.3	6	>sp|P32942|ICAM3_HUMAN Intercellular adhesion molecule 3 OS=Homo sapiens GN=ICAM3 PE=1 SV=2	5878	Cmpd 11994, +MS2(531.2648), 24.4eV, 45.3 min #16609	0	45.279	190621_MA5_RD3_01_7981.mgf
06349:2	45	R.ASQGE[+116.041]LQVSK.L		E[+116]	581.798	2	1162.59	1162.59	0	0.5	345	Specific	206.25	150.98	150.98	6.26	3	>sp|Q93033|IGSF2_HUMAN Immunoglobulin superfamily member 2 OS=Homo sapiens GN=CD101 PE=1 SV=2	15196	Cmpd 6303, +MS2(581.7982), 22.5eV, 35.1 min #10548	0	35.0578	190621_MA5_RD3_01_7981.mgf
06345:2	45	R.ASQGE[+116.041]LQVSK.L		E[+116]	581.798	2	1162.59	1162.59	0	1.1	345	Specific	320.35	254.55	254.55	10.27	3	>sp|Q93033|IGSF2_HUMAN Immunoglobulin superfamily member 2 OS=Homo sapiens GN=CD101 PE=1 SV=2	15196	Cmpd 6299, +MS2(581.7985), 22.5eV, 35.0 min #10543	0	35.0482	190621_MA5_RD3_01_7981.mgf
06512:3	59	R.RQ[+0.984]AVD[+59.019]VSPLR.R		D[+59], Q[+1]	400.889	3	1200.65	1200.65	0	1.1	136	Specific	113.39	47.26	47.26	3.33	3	>sp|P46782|RS5_HUMAN 40S ribosomal protein S5 OS=Homo sapiens GN=RPS5 PE=1 SV=4	6355	Cmpd 6462, +MS2(400.8892), 16.6eV, 35.6 min #10748	0	35.596	190621_MA5_RD3_01_7981.mgf
05927:2	61	K.ITASYE[+116.041]DR.V		E[+116]	535.751	2	1070.5	1070.49	0	1.7	79	Specific	191.28	106.34	0	4.81	4	>sp|Q9Y624|JAM1_HUMAN Junctional adhesion molecule A OS=Homo sapiens GN=F11R PE=1 SV=1	20858	Cmpd 5881, +MS2(535.7513), 21.0eV, 33.9 min #10048	0	33.861	190621_MA5_RD3_01_7981.mgf
05931:2	61	K.ITASYED[+116.041]R.V		D[+116]	535.751	2	1070.49	1070.49	0	0.6	79	Specific	194.78	68.34	0	4.77	4	>sp|Q9Y624|JAM1_HUMAN Junctional adhesion molecule A OS=Homo sapiens GN=F11R PE=1 SV=1	20858	Cmpd 5885, +MS2(535.7507), 21.0eV, 33.9 min #10053	0	33.8717	190621_MA5_RD3_01_7981.mgf
05935:2	61	K.ITASYE[+116.041]DR.V		E[+116]	535.751	2	1070.5	1070.49	0	1.7	79	Specific	235.78	124.95	29.47	7.15	4	>sp|Q9Y624|JAM1_HUMAN Junctional adhesion molecule A OS=Homo sapiens GN=F11R PE=1 SV=1	20858	Cmpd 5889, +MS2(535.7513), 21.0eV, 33.9 min #10058	0	33.8837	190621_MA5_RD3_01_7981.mgf
42363:2	72	K.GQSE[+116.041]DPGSLLSLFR.R		E[+116]	811.402	2	1621.8	1621.8	0	-2	511	Specific	47.14	47.14	27.94	3.28	5	>sp|P08195|4F2_HUMAN 4F2 cell-surface antigen heavy chain OS=Homo sapiens GN=SLC3A2 PE=1 SV=3	4228	Cmpd 41221, +MS2(811.4021), 35.5eV, 85.3 min #46806	0	85.3073	190621_MA5_RD3_01_7981.mgf
42327:2	72	K.GQSED[+116.041]PGSLLSLFR.R		D[+116]	811.403	2	1621.8	1621.8	0	-1.6	511	Specific	221.92	221.92	1.1	7.56	5	>sp|P08195|4F2_HUMAN 4F2 cell-surface antigen heavy chain OS=Homo sapiens GN=SLC3A2 PE=1 SV=3	4228	Cmpd 41185, +MS2(811.4025), 35.5eV, 85.3 min #46769	0	85.257	190621_MA5_RD3_01_7981.mgf
42309:2	72	K.GQSE[+116.041]DPGSLLSLFR.R		E[+116]	811.402	2	1621.8	1621.8	0	-2.2	511	Specific	335.35	316.72	65.21	10.43	5	>sp|P08195|4F2_HUMAN 4F2 cell-surface antigen heavy chain OS=Homo sapiens GN=SLC3A2 PE=1 SV=3	4228	Cmpd 41169, +MS2(811.4020), 29.7eV, 85.2 min #46751	0	85.2123	190621_MA5_RD3_01_7981.mgf
30336:3	72	K.ADLLLSTQPGRE[+116.041]EGSPLELER.L		E[+116]	809.416	3	2426.23	2426.23	0	0.1	593	Specific	178.46	178.46	0	8.39	5	>sp|P08195|4F2_HUMAN 4F2 cell-surface antigen heavy chain OS=Homo sapiens GN=SLC3A2 PE=1 SV=3	4228	Cmpd 29660, +MS2(809.4164), 29.6eV, 69.0 min #34831	0	69.0158	190621_MA5_RD3_01_7981.mgf
30135:3	72	K.ADLLLSTQPGREEGSPLELE[+116.041]R.L		E[+116]	809.415	3	2426.23	2426.23	0	-1.5	593	Specific	187.99	187.99	11.6	6.76	5	>sp|P08195|4F2_HUMAN 4F2 cell-surface antigen heavy chain OS=Homo sapiens GN=SLC3A2 PE=1 SV=3	4228	Cmpd 29465, +MS2(809.4151), 29.6eV, 68.8 min #34630	0	68.7503	190621_MA5_RD3_01_7981.mgf
30133:4	72	K.ADLLLSTQPGREEGSPLELE[+116.041]R.L		E[+116]	607.313	4	2426.23	2426.23	0	-0.8	593	Specific	213.97	213.97	46.22	8.51	5	>sp|P08195|4F2_HUMAN 4F2 cell-surface antigen heavy chain OS=Homo sapiens GN=SLC3A2 PE=1 SV=3	4228	Cmpd 29463, +MS2(607.3135), 23.3eV, 68.8 min #34628	0	68.7493	190621_MA5_RD3_01_7981.mgf
30104:4	72	K.ADLLLSTQPGREEGSPLELE[+116.041]R.L		E[+116]	607.314	4	2426.23	2426.23	0	-0.6	593	Specific	268.18	268.18	40.31	10.12	5	>sp|P08195|4F2_HUMAN 4F2 cell-surface antigen heavy chain OS=Homo sapiens GN=SLC3A2 PE=1 SV=3	4228	Cmpd 29436, +MS2(607.3137), 23.3eV, 68.7 min #34600	0	68.7058	190621_MA5_RD3_01_7981.mgf
06308:2	108	K.D[+116.041]NEETGFGSGTR.A		D[+116]	693.293	2	1385.58	1385.58	0	3	924	Specific	269.21	219.37	85.99	9.31	2	>sp|P15144|AMPN_HUMAN Aminopeptidase N OS=Homo sapiens GN=ANPEP PE=1 SV=4	4948	Cmpd 6262, +MS2(693.2932), 26.0eV, 34.9 min #10498	0	34.9423	190621_MA5_RD3_01_7981.mgf
19675:2	116	R.IVTSE[+116.041]EVIIR.D		E[+116]	637.862	2	1274.72	1274.71	0	1.8	150	Specific	302.32	208.27	26.19	9.99	2	>sp|Q9Y639|NPTN_HUMAN Neuroplastin OS=Homo sapiens GN=NPTN PE=1 SV=2	20860	Cmpd 19333, +MS2(637.8616), 28.6eV, 55.2 min #24178	0	55.1737	190621_MA5_RD3_01_7981.mgf
19638:2	116	R.IVTSE[+116.041]EVIIR.D		E[+116]	637.861	2	1274.71	1274.71	0	0.7	150	Specific	329.41	226.34	31.97	10.25	2	>sp|Q9Y639|NPTN_HUMAN Neuroplastin OS=Homo sapiens GN=NPTN PE=1 SV=2	20860	Cmpd 19296, +MS2(637.8609), 28.6eV, 55.1 min #24140	0	55.1268	190621_MA5_RD3_01_7981.mgf
19620:2	116	R.IVTSE[+116.041]EVIIR.D		E[+116]	637.861	2	1274.71	1274.71	0	0.4	150	Specific	342.03	205.56	30.67	10.25	2	>sp|Q9Y639|NPTN_HUMAN Neuroplastin OS=Homo sapiens GN=NPTN PE=1 SV=2	20860	Cmpd 19280, +MS2(637.8608), 28.6eV, 55.1 min #24123	0	55.1023	190621_MA5_RD3_01_7981.mgf
09006:2	122	R.E[+116.041]LIYNQK.E		E[+116]	512.269	2	1023.53	1023.53	0	1.2	77	Specific	162.16	74.07	74.07	3.28	4	>sp|P78324|SHPS1_HUMAN Tyrosine-protein phosphatase non-receptor type substrate 1 OS=Homo sapiens GN=SIRPA PE=1 SV=2	7474	Cmpd 8930, +MS2(512.2688), 23.7eV, 40.8 min #13438	0	40.8022	190621_MA5_RD3_01_7981.mgf
08306:2	122	K.SGAGTE[+116.041]LSVR.A		E[+116]	546.778	2	1092.55	1092.55	0	1	136	Specific	88	49.37	49.37	3.2	4	>sp|P78324|SHPS1_HUMAN Tyrosine-protein phosphatase non-receptor type substrate 1 OS=Homo sapiens GN=SIRPA PE=1 SV=2	7474	Cmpd 8234, +MS2(546.7775), 25.0eV, 39.6 min #12709	0	39.6292	190621_MA5_RD3_01_7981.mgf
08237:2	122	K.SGAGTE[+116.041]LSVR.A		E[+116]	546.778	2	1092.55	1092.55	0	1.4	136	Specific	313.66	141.41	141.41	9.24	4	>sp|P78324|SHPS1_HUMAN Tyrosine-protein phosphatase non-receptor type substrate 1 OS=Homo sapiens GN=SIRPA PE=1 SV=2	7474	Cmpd 8165, +MS2(546.7777), 25.0eV, 39.5 min #12635	0	39.495	190621_MA5_RD3_01_7981.mgf
08266:2	122	K.SGAGTE[+116.041]LSVR.A		E[+116]	546.778	2	1092.55	1092.55	0	1.6	136	Specific	386.59	182.75	182.75	9.78	4	>sp|P78324|SHPS1_HUMAN Tyrosine-protein phosphatase non-receptor type substrate 1 OS=Homo sapiens GN=SIRPA PE=1 SV=2	7474	Cmpd 8194, +MS2(546.7778), 25.0eV, 39.6 min #12666	0	39.5545	190621_MA5_RD3_01_7981.mgf
08257:2	122	K.SGAGTE[+116.041]LSVR.A		E[+116]	546.778	2	1092.55	1092.55	0	1.5	136	Specific	425.01	181.76	181.76	9.79	4	>sp|P78324|SHPS1_HUMAN Tyrosine-protein phosphatase non-receptor type substrate 1 OS=Homo sapiens GN=SIRPA PE=1 SV=2	7474	Cmpd 8185, +MS2(546.7778), 25.0eV, 39.5 min #12656	0	39.5368	190621_MA5_RD3_01_7981.mgf
35410:4	122	R.EDVHSQVIC[+57.021]EVAHVTLQGD[+116.041]PLR.G		C[+57], D[+116]	655.326	4	2618.28	2618.28	0	-0.3	220	Specific	63.82	63.82	63.82	5.14	4	>sp|P78324|SHPS1_HUMAN Tyrosine-protein phosphatase non-receptor type substrate 1 OS=Homo sapiens GN=SIRPA PE=1 SV=2	7474	Cmpd 34566, +MS2(655.3256), 24.8eV, 75.7 min #39898	0	75.695	190621_MA5_RD3_01_7981.mgf
14759:3	130	D.GRPTE[+116.041]LGGC[+57.021]TAIVR.N		C[+57], E[+116]	534.943	3	1602.81	1602.82	0	-4.3	192	NRagged	87.15	87.15	87.15	2.25	2	>sp|Q9H0V9|LMA2L_HUMAN VIP36-like protein OS=Homo sapiens GN=LMAN2L PE=1 SV=1	17670	Cmpd 14555, +MS2(534.9427), 21.0eV, 48.9 min #19258	0	48.8608	190621_MA5_RD3_01_7981.mgf
21428:2	175	R.LLESSLSSSE[+116.041]GEEPVEYK.S		E[+116]	1050	2	2098.99	2098.98	0	1	120	Specific	205.92	205.92	6.71	7.81	2	>sp|P08648|ITA5_HUMAN Integrin alpha-5 OS=Homo sapiens GN=ITGA5 PE=1 SV=2	4267	Cmpd 21042, +MS2(1049.9971), 44.9eV, 57.4 min #25938	0	57.3908	190621_MA5_RD3_01_7981.mgf
20988:2	175	R.LLE[+116.041]SSLSSSEGEEPVEYK.S		E[+116]	1050	2	2098.99	2098.98	0	1.8	120	Specific	429.23	362.39	299.45	10.73	2	>sp|P08648|ITA5_HUMAN Integrin alpha-5 OS=Homo sapiens GN=ITGA5 PE=1 SV=2	4267	Cmpd 20612, +MS2(1049.9980), 44.9eV, 56.9 min #25496	0	56.8547	190621_MA5_RD3_01_7981.mgf
06524:2	192	K.LDQEVQE[+116.041]ETQGR.F		E[+116]	774.361	2	1547.71	1547.71	0	1.6	78	Specific	273.84	202.09	26.31	9.88	3	>sp|P20138|CD33_HUMAN Myeloid cell surface antigen CD33 OS=Homo sapiens GN=CD33 PE=1 SV=2	5234	Cmpd 6474, +MS2(774.3608), 34.0eV, 35.6 min #10762	0	35.6228	190621_MA5_RD3_01_7981.mgf
06859:2	192	K.LDQE[+116.041]VQEETQGR.F		E[+116]	774.361	2	1547.71	1547.71	0	1.8	78	Specific	320.99	199.14	6.15	9.77	3	>sp|P20138|CD33_HUMAN Myeloid cell surface antigen CD33 OS=Homo sapiens GN=CD33 PE=1 SV=2	5234	Cmpd 6807, +MS2(774.3609), 34.0eV, 36.4 min #11140	0	36.4435	190621_MA5_RD3_01_7981.mgf
06824:2	192	K.LDQE[+116.041]VQEETQGR.F		E[+116]	774.361	2	1547.71	1547.71	0	1.3	78	Specific	324.34	210.11	57.56	10.25	3	>sp|P20138|CD33_HUMAN Myeloid cell surface antigen CD33 OS=Homo sapiens GN=CD33 PE=1 SV=2	5234	Cmpd 6774, +MS2(774.3606), 34.0eV, 36.4 min #11103	0	36.3645	190621_MA5_RD3_01_7981.mgf
06514:2	192	K.LDQEVQE[+116.041]ETQGR.F		E[+116]	774.36	2	1547.71	1547.71	0	0.6	78	Specific	355.65	288.23	50.14	10.31	3	>sp|P20138|CD33_HUMAN Myeloid cell surface antigen CD33 OS=Homo sapiens GN=CD33 PE=1 SV=2	5234	Cmpd 6464, +MS2(774.3600), 34.0eV, 35.6 min #10751	0	35.6043	190621_MA5_RD3_01_7981.mgf
06509:2	192	K.LDQEVQE[+116.041]ETQGR.F		E[+116]	774.361	2	1547.71	1547.71	0	1.9	78	Specific	415.32	295.09	60.22	10.07	3	>sp|P20138|CD33_HUMAN Myeloid cell surface antigen CD33 OS=Homo sapiens GN=CD33 PE=1 SV=2	5234	Cmpd 6459, +MS2(774.3610), 34.0eV, 35.6 min #10744	0	35.5767	190621_MA5_RD3_01_7981.mgf
06835:2	192	K.LDQE[+116.041]VQEETQGR.F		E[+116]	774.361	2	1547.72	1547.71	0	2.2	78	Specific	475.73	313.92	91.03	10.2	3	>sp|P20138|CD33_HUMAN Myeloid cell surface antigen CD33 OS=Homo sapiens GN=CD33 PE=1 SV=2	5234	Cmpd 6785, +MS2(774.3613), 34.0eV, 36.4 min #11116	0	36.399	190621_MA5_RD3_01_7981.mgf
05872:2	196	R.SYSTTYE[+116.041]ER.N		E[+116]	626.27	2	1251.53	1251.53	0	1.3	203	Specific	183.52	126.33	18.36	5.77	1	>sp|Q15758|AAAT_HUMAN Neutral amino acid transporter B(0) OS=Homo sapiens GN=SLC1A5 PE=1 SV=2	9022	Cmpd 5826, +MS2(626.2700), 28.2eV, 33.6 min #9972	0	33.6375	190621_MA5_RD3_01_7981.mgf
05864:2	196	R.SYSTTYE[+116.041]ER.N		E[+116]	626.269	2	1251.53	1251.53	0	0.2	203	Specific	239.74	177.18	29.91	8.6	1	>sp|Q15758|AAAT_HUMAN Neutral amino acid transporter B(0) OS=Homo sapiens GN=SLC1A5 PE=1 SV=2	9022	Cmpd 5818, +MS2(626.2693), 28.2eV, 33.6 min #9961	0	33.6072	190621_MA5_RD3_01_7981.mgf
05861:2	196	R.SYSTTYE[+116.041]ER.N		E[+116]	626.27	2	1251.53	1251.53	0	0.7	203	Specific	267.6	167.19	15.97	9.64	1	>sp|Q15758|AAAT_HUMAN Neutral amino acid transporter B(0) OS=Homo sapiens GN=SLC1A5 PE=1 SV=2	9022	Cmpd 5815, +MS2(626.2696), 28.2eV, 33.6 min #9957	0	33.5972	190621_MA5_RD3_01_7981.mgf
05830:2	196	R.SYSTTYE[+116.041]ER.N		E[+116]	626.269	2	1251.53	1251.53	0	0.3	203	Specific	278.74	198.6	26.36	9.96	1	>sp|Q15758|AAAT_HUMAN Neutral amino acid transporter B(0) OS=Homo sapiens GN=SLC1A5 PE=1 SV=2	9022	Cmpd 5784, +MS2(626.2693), 23.9eV, 33.5 min #9917	0	33.4893	190621_MA5_RD3_01_7981.mgf
05867:2	196	R.SYSTTYE[+116.041]ER.N		E[+116]	626.269	2	1251.53	1251.53	0	0.5	203	Specific	279.38	231.92	32.23	10.18	1	>sp|Q15758|AAAT_HUMAN Neutral amino acid transporter B(0) OS=Homo sapiens GN=SLC1A5 PE=1 SV=2	9022	Cmpd 5821, +MS2(626.2695), 28.2eV, 33.6 min #9965	0	33.6175	190621_MA5_RD3_01_7981.mgf
05877:2	196	R.SYSTTYE[+116.041]ER.N		E[+116]	626.27	2	1251.53	1251.53	0	1.7	203	Specific	286.04	231.15	11.87	10.02	1	>sp|Q15758|AAAT_HUMAN Neutral amino acid transporter B(0) OS=Homo sapiens GN=SLC1A5 PE=1 SV=2	9022	Cmpd 5831, +MS2(626.2702), 23.9eV, 33.7 min #9978	0	33.653	190621_MA5_RD3_01_7981.mgf
05857:2	196	R.SYSTTYE[+116.041]ER.N		E[+116]	626.27	2	1251.53	1251.53	0	0.9	203	Specific	300.44	191.04	18	10.07	1	>sp|Q15758|AAAT_HUMAN Neutral amino acid transporter B(0) OS=Homo sapiens GN=SLC1A5 PE=1 SV=2	9022	Cmpd 5811, +MS2(626.2697), 28.2eV, 33.6 min #9952	0	33.5825	190621_MA5_RD3_01_7981.mgf
05832:2	196	R.SYSTTYE[+116.041]ER.N		E[+116]	626.27	2	1251.53	1251.53	0	0.7	203	Specific	311.55	241.54	37.49	10.29	1	>sp|Q15758|AAAT_HUMAN Neutral amino acid transporter B(0) OS=Homo sapiens GN=SLC1A5 PE=1 SV=2	9022	Cmpd 5786, +MS2(626.2696), 28.2eV, 33.5 min #9921	0	33.5057	190621_MA5_RD3_01_7981.mgf
05837:2	196	R.SYSTTYE[+116.041]ER.N		E[+116]	626.27	2	1251.53	1251.53	0	1.5	203	Specific	321.09	208.91	36.35	9.97	1	>sp|Q15758|AAAT_HUMAN Neutral amino acid transporter B(0) OS=Homo sapiens GN=SLC1A5 PE=1 SV=2	9022	Cmpd 5791, +MS2(626.2701), 28.2eV, 33.5 min #9927	0	33.5187	190621_MA5_RD3_01_7981.mgf
05843:2	196	R.SYSTTYE[+116.041]ER.N		E[+116]	626.27	2	1251.53	1251.53	0	1.2	203	Specific	328.83	228.82	27.47	10.25	1	>sp|Q15758|AAAT_HUMAN Neutral amino acid transporter B(0) OS=Homo sapiens GN=SLC1A5 PE=1 SV=2	9022	Cmpd 5797, +MS2(626.2699), 28.2eV, 33.5 min #9935	0	33.5405	190621_MA5_RD3_01_7981.mgf
05853:2	196	R.SYSTTYE[+116.041]ER.N		E[+116]	626.27	2	1251.53	1251.53	0	1.2	203	Specific	342.92	190.66	28.11	10.04	1	>sp|Q15758|AAAT_HUMAN Neutral amino acid transporter B(0) OS=Homo sapiens GN=SLC1A5 PE=1 SV=2	9022	Cmpd 5807, +MS2(626.2699), 28.2eV, 33.6 min #9947	0	33.5695	190621_MA5_RD3_01_7981.mgf
05849:2	196	R.SYSTTYE[+116.041]ER.N		E[+116]	626.27	2	1251.53	1251.53	0	1.9	203	Specific	343	263.31	21.15	10.02	1	>sp|Q15758|AAAT_HUMAN Neutral amino acid transporter B(0) OS=Homo sapiens GN=SLC1A5 PE=1 SV=2	9022	Cmpd 5803, +MS2(626.2703), 28.2eV, 33.6 min #9942	0	33.558	190621_MA5_RD3_01_7981.mgf
24510:2	206	K.D[+116.041]YIALNEDLR.S		D[+116]	669.331	2	1337.65	1337.65	0	1.9	146	Specific	336.38	183.43	183.43	9.78	1	>sp|Q95604|1C17_HUMAN HLA class I histocompatibility antigen, Cw-17 alpha chain OS=Homo sapiens GN=HLA-C PE=1 SV=1	15221	Cmpd 23988, +MS2(669.3308), 29.9eV, 61.4 min #28978	0	61.3622	190621_MA5_RD3_01_7981.mgf
30686:2	220	K.LLGIE[+116.041]TPLPK.K		E[+116]	598.857	2	1196.71	1196.71	0	-0.8	57	Specific	197.37	131.83	131.83	5.87	1	>sp|P05362|ICAM1_HUMAN Intercellular adhesion molecule 1 OS=Homo sapiens GN=ICAM1 PE=1 SV=2	4073	Cmpd 29998, +MS2(598.8567), 27.1eV, 69.5 min #35181	0	69.4857	190621_MA5_RD3_01_7981.mgf
30616:2	220	K.LLGIE[+116.041]TPLPK.K		E[+116]	598.857	2	1196.71	1196.71	0	-0.6	57	Specific	278.67	138.69	138.69	9.23	1	>sp|P05362|ICAM1_HUMAN Intercellular adhesion molecule 1 OS=Homo sapiens GN=ICAM1 PE=1 SV=2	4073	Cmpd 29930, +MS2(598.8568), 23.0eV, 69.4 min #35111	0	69.4078	190621_MA5_RD3_01_7981.mgf
29957:2	230	R.SDPTSYAGYIE[+116.041]DLK.K		E[+116]	837.886	2	1674.77	1674.77	0	-1.6	98	Specific	173.79	139.8	0.5	4.81	2	>sp|P54709|AT1B3_HUMAN Sodium/potassium-transporting ATPase subunit beta-3 OS=Homo sapiens GN=ATP1B3 PE=1 SV=1	6903	Cmpd 29289, +MS2(837.8863), 30.5eV, 68.5 min #34448	0	68.5072	190621_MA5_RD3_01_7981.mgf
30006:2	230	R.SDPTSYAGYIE[+116.041]DLK.K		E[+116]	837.888	2	1674.77	1674.77	0	0.5	98	Specific	197.7	197.7	0.5	6.81	2	>sp|P54709|AT1B3_HUMAN Sodium/potassium-transporting ATPase subunit beta-3 OS=Homo sapiens GN=ATP1B3 PE=1 SV=1	6903	Cmpd 29338, +MS2(837.8880), 36.5eV, 68.6 min #34499	0	68.5678	190621_MA5_RD3_01_7981.mgf
31430:4	236	V.VGDAPESIQ[+0.984]FVLDEDSYLVPE[+116.041]LDGVR.I		E[+116], Q[+1]	745.612	4	2979.43	2979.43	0	-0.6	292	NRagged	4.7	4.7	0	3.21	2	>sp|Q9H269|VPS16_HUMAN Vacuolar protein sorting-associated protein 16 homolog OS=Homo sapiens GN=VPS16 PE=1 SV=2	17769	Cmpd 30726, +MS2(745.6123), 27.6eV, 70.5 min #35933	0	70.4913	190621_MA5_RD3_01_7981.mgf
33641:3	269	K.DGEQLE[+116.041]NNYLVSATGSTLYTQYR.F		E[+116]	913.428	3	2738.27	2738.27	0	-0.9	106	Specific	173.05	173.05	12.67	3.76	1	>sp|Q6PCB8|EMB_HUMAN Embigin OS=Homo sapiens GN=EMB PE=1 SV=1	11045	Cmpd 32867, +MS2(913.4282), 32.9eV, 73.4 min #38143	0	73.4088	190621_MA5_RD3_01_7981.mgf
21716:2	270	R.E[+116.041]GETIIELK.Y		E[+116]	574.306	2	1147.6	1147.6	0	1.7	122	Specific	199.82	100.86	27.58	2.42	2	>sp|Q08722|CD47_HUMAN Leukocyte surface antigen CD47 OS=Homo sapiens GN=CD47 PE=1 SV=1	8008	Cmpd 21318, +MS2(574.3060), 26.1eV, 57.8 min #26223	0	57.7788	190621_MA5_RD3_01_7981.mgf
12099:2	303	K.SPD[+116.041]C[+57.021]PVC[+57.021]SRSLNK.L		C[+57]*2, D[+116]	818.379	2	1635.75	1635.74	0	6.7	311	Specific	212.37	178.18	178.18	2.14	1	>sp|Q7L5Y9|MAEA_HUMAN Macrophage erythroblast attacher OS=Homo sapiens GN=MAEA PE=1 SV=1	11835	Cmpd 11975, +MS2(818.3791), 35.7eV, 45.3 min #16590	0	45.2682	190621_MA5_RD3_01_7981.mgf
12147:2	303	K.SPD[+116.041]C[+57.021]PVC[+57.021]SRSLNK.L		C[+57]*2, D[+116]	818.379	2	1635.75	1635.74	0	6.3	311	Specific	243.91	165.65	165.65	2.29	1	>sp|Q7L5Y9|MAEA_HUMAN Macrophage erythroblast attacher OS=Homo sapiens GN=MAEA PE=1 SV=1	11835	Cmpd 12019, +MS2(818.3787), 35.7eV, 45.3 min #16635	0	45.3213	190621_MA5_RD3_01_7981.mgf
36404:3	7	R.VEPQNPVLSAGGSLFVN[+0.984]C[+57.021]STDC[+57.021]PSSE[+116.041]K.I		C[+57]*2, E[+116], N[+1]	999.447	3	2996.33	2996.34	0	-5.7	36	Specific	6.8	6.8	6.8	2.37	8	>sp|P32942|ICAM3_HUMAN Intercellular adhesion molecule 3 OS=Homo sapiens GN=ICAM3 PE=1 SV=2	5878	Cmpd 35662, +MS2(999.4470), 35.6eV, 74.3 min #40718	0	74.2803	190629_MA9_RD3_01_8043.mgf
36327:3	7	R.VEPQNPVLSAGGSLFVN[+0.984]C[+57.021]STDC[+57.021]PSSE[+116.041]K.I		C[+57]*2, E[+116], N[+1]	999.447	3	2996.33	2996.34	0	-5.9	36	Specific	218.04	218.04	82.56	7.75	8	>sp|P32942|ICAM3_HUMAN Intercellular adhesion molecule 3 OS=Homo sapiens GN=ICAM3 PE=1 SV=2	5878	Cmpd 35591, +MS2(999.4468), 35.6eV, 74.2 min #40645	0	74.2027	190629_MA9_RD3_01_8043.mgf
36282:3	7	R.VEPQNPVLSAGGSLFVN[+0.984]C[+57.021]STDC[+57.021]PSSE[+116.041]K.I		C[+57]*2, E[+116], N[+1]	999.447	3	2996.33	2996.34	0	-5.1	36	Specific	237.62	237.62	97.23	9.45	8	>sp|P32942|ICAM3_HUMAN Intercellular adhesion molecule 3 OS=Homo sapiens GN=ICAM3 PE=1 SV=2	5878	Cmpd 35550, +MS2(999.4475), 35.6eV, 74.2 min #40603	0	74.1533	190629_MA9_RD3_01_8043.mgf
36203:3	7	R.VEPQNPVLSAGGSLFVN[+0.984]C[+57.021]STDC[+57.021]PSSE[+116.041]K.I		C[+57]*2, E[+116], N[+1]	999.447	3	2996.33	2996.34	0	-5.2	36	Specific	275.46	275.46	55.21	10.52	8	>sp|P32942|ICAM3_HUMAN Intercellular adhesion molecule 3 OS=Homo sapiens GN=ICAM3 PE=1 SV=2	5878	Cmpd 35473, +MS2(999.4474), 35.6eV, 74.1 min #40524	0	74.0553	190629_MA9_RD3_01_8043.mgf
36243:3	7	R.VEPQNPVLSAGGSLFVN[+0.984]C[+57.021]STDC[+57.021]PSSE[+116.041]K.I		C[+57]*2, E[+116], N[+1]	999.446	3	2996.32	2996.34	0	-6.3	36	Specific	380.42	380.42	112.37	11.88	8	>sp|P32942|ICAM3_HUMAN Intercellular adhesion molecule 3 OS=Homo sapiens GN=ICAM3 PE=1 SV=2	5878	Cmpd 35513, +MS2(999.4463), 35.6eV, 74.1 min #40565	0	74.1045	190629_MA9_RD3_01_8043.mgf
12073:2	7	R.WEE[+116.041]ELSR.Q		E[+116]	532.746	2	1064.48	1064.48	0	1.3	157	Specific	211.94	84.41	23.46	2.32	8	>sp|P32942|ICAM3_HUMAN Intercellular adhesion molecule 3 OS=Homo sapiens GN=ICAM3 PE=1 SV=2	5878	Cmpd 11983, +MS2(532.7458), 21.0eV, 43.0 min #16310	0	42.9998	190629_MA9_RD3_01_8043.mgf
12010:2	7	R.WEE[+116.041]ELSR.Q		E[+116]	532.746	2	1064.48	1064.48	0	1.8	157	Specific	220.05	129.41	46.37	4.22	8	>sp|P32942|ICAM3_HUMAN Intercellular adhesion molecule 3 OS=Homo sapiens GN=ICAM3 PE=1 SV=2	5878	Cmpd 11920, +MS2(532.7461), 24.5eV, 42.9 min #16246	0	42.936	190629_MA9_RD3_01_8043.mgf
31154:2	7	R.QPAVE[+116.041]EPAEVTATVLASR.D		E[+116]	992.505	2	1984	1984.02	0	-7.1	164	Specific	40.52	40.52	40.52	4.21	8	>sp|P32942|ICAM3_HUMAN Intercellular adhesion molecule 3 OS=Homo sapiens GN=ICAM3 PE=1 SV=2	5878	Cmpd 30578, +MS2(992.5050), 42.6eV, 67.6 min #35482	0	67.6125	190629_MA9_RD3_01_8043.mgf
31111:2	7	R.QPAVE[+116.041]EPAEVTATVLASR.D		E[+116]	992.506	2	1984	1984.02	0	-6.5	164	Specific	152.48	152.48	46.23	7.27	8	>sp|P32942|ICAM3_HUMAN Intercellular adhesion molecule 3 OS=Homo sapiens GN=ICAM3 PE=1 SV=2	5878	Cmpd 30537, +MS2(992.5056), 42.6eV, 67.6 min #35440	0	67.5632	190629_MA9_RD3_01_8043.mgf
31074:2	7	R.QPAVE[+116.041]EPAEVTATVLASR.D		E[+116]	992.505	2	1984	1984.02	0	-7.4	164	Specific	184.01	177.42	60.91	8.14	8	>sp|P32942|ICAM3_HUMAN Intercellular adhesion molecule 3 OS=Homo sapiens GN=ICAM3 PE=1 SV=2	5878	Cmpd 30502, +MS2(992.5047), 42.6eV, 67.5 min #35404	0	67.5143	190629_MA9_RD3_01_8043.mgf
23104:3	7	A.TLEVDGE[+116.041]FLHR.N		E[+116]	477.905	3	1431.7	1431.7	0	-3.6	378	NRagged	131.35	73.21	61.62	3.59	8	>sp|P32942|ICAM3_HUMAN Intercellular adhesion molecule 3 OS=Homo sapiens GN=ICAM3 PE=1 SV=2	5878	Cmpd 22812, +MS2(477.9048), 19.2eV, 57.3 min #27475	0	57.3148	190629_MA9_RD3_01_8043.mgf
23067:3	7	A.TLEVDGE[+116.041]FLHR.N		E[+116]	477.905	3	1431.7	1431.7	0	-3.1	378	NRagged	205.23	121.31	55.67	5.66	8	>sp|P32942|ICAM3_HUMAN Intercellular adhesion molecule 3 OS=Homo sapiens GN=ICAM3 PE=1 SV=2	5878	Cmpd 22775, +MS2(477.9050), 19.2eV, 57.3 min #27436	0	57.2537	190629_MA9_RD3_01_8043.mgf
23018:3	7	A.TLEVDGE[+116.041]FLHR.N		E[+116]	477.905	3	1431.7	1431.7	0	-2.3	378	NRagged	238.46	126.99	37.83	7.61	8	>sp|P32942|ICAM3_HUMAN Intercellular adhesion molecule 3 OS=Homo sapiens GN=ICAM3 PE=1 SV=2	5878	Cmpd 22728, +MS2(477.9054), 19.2eV, 57.2 min #27388	0	57.1983	190629_MA9_RD3_01_8043.mgf
08499:2	8	F.TTVE[+116.041]DLGSK.I		E[+116]	533.267	2	1065.53	1065.52	0	2.2	144	NRagged	227.98	123.27	42.72	6.52	6	>sp|P35613|BASI_HUMAN Basigin OS=Homo sapiens GN=BSG PE=1 SV=2	6001	Cmpd 8461, +MS2(533.2671), 24.5eV, 37.9 min #12664	0	37.892	190629_MA9_RD3_01_8043.mgf
08470:2	8	F.TTVE[+116.041]DLGSK.I		E[+116]	533.267	2	1065.53	1065.52	0	1.3	144	NRagged	248.34	132.97	36.41	6.68	6	>sp|P35613|BASI_HUMAN Basigin OS=Homo sapiens GN=BSG PE=1 SV=2	6001	Cmpd 8432, +MS2(533.2666), 24.5eV, 37.8 min #12633	0	37.8382	190629_MA9_RD3_01_8043.mgf
27242:3	8	K.ILLTC[+57.021]SLN[+0.984]DSATE[+116.041]VTGHR.W		C[+57], E[+116], N[+1]	702.007	3	2104.01	2104.02	0	-5	153	Specific	61.21	59.44	58.05	3.81	6	>sp|P35613|BASI_HUMAN Basigin OS=Homo sapiens GN=BSG PE=1 SV=2	6001	Cmpd 26790, +MS2(702.0067), 26.3eV, 62.7 min #31581	0	62.6412	190629_MA9_RD3_01_8043.mgf
27083:3	8	K.ILLTC[+57.021]SLN[+0.984]DSATE[+116.041]VTGHR.W		C[+57], E[+116], N[+1]	702.007	3	2104.01	2104.02	0	-4.8	153	Specific	336.69	271.89	130.81	9.5	6	>sp|P35613|BASI_HUMAN Basigin OS=Homo sapiens GN=BSG PE=1 SV=2	6001	Cmpd 26633, +MS2(702.0069), 26.3eV, 62.4 min #31419	0	62.442	190629_MA9_RD3_01_8043.mgf
27100:3	8	K.ILLTC[+57.021]SLN[+0.984]DSATE[+116.041]VTGHR.W		C[+57], E[+116], N[+1]	702.008	3	2104.01	2104.02	0	-3.9	153	Specific	367.72	297.18	100.78	11.27	6	>sp|P35613|BASI_HUMAN Basigin OS=Homo sapiens GN=BSG PE=1 SV=2	6001	Cmpd 26650, +MS2(702.0075), 26.3eV, 62.5 min #31437	0	62.467	190629_MA9_RD3_01_8043.mgf
27181:3	8	K.ILLTC[+57.021]SLN[+0.984]DSATE[+116.041]VTGHR.W		C[+57], E[+116], N[+1]	702.007	3	2104.01	2104.02	0	-4.1	153	Specific	375.32	309.49	160.67	10.23	6	>sp|P35613|BASI_HUMAN Basigin OS=Homo sapiens GN=BSG PE=1 SV=2	6001	Cmpd 26729, +MS2(702.0073), 26.3eV, 62.6 min #31518	0	62.5653	190629_MA9_RD3_01_8043.mgf
27144:3	8	K.ILLTC[+57.021]SLN[+0.984]DSATE[+116.041]VTGHR.W		C[+57], E[+116], N[+1]	702.007	3	2104.01	2104.02	0	-4.6	153	Specific	503.63	397.13	166.95	12.24	6	>sp|P35613|BASI_HUMAN Basigin OS=Homo sapiens GN=BSG PE=1 SV=2	6001	Cmpd 26694, +MS2(702.0070), 26.3eV, 62.5 min #31482	0	62.519	190629_MA9_RD3_01_8043.mgf
11080:3	8	T.C[+57.021]SLN[+0.984]DSATE[+116.041]VTGHR.W		C[+57], E[+116], N[+1]	555.244	3	1663.72	1663.72	0	1.3	157	NRagged	190.66	190.66	133.46	5.29	6	>sp|P35613|BASI_HUMAN Basigin OS=Homo sapiens GN=BSG PE=1 SV=2	6001	Cmpd 11006, +MS2(555.2443), 21.7eV, 41.7 min #15301	0	41.6803	190629_MA9_RD3_01_8043.mgf
25477:2	9	K.NIE[+116.041]TFTC[+57.021]DTQN[+0.984]ITYR.F		C[+57], E[+116], N[+1]	996.94	2	1992.87	1992.88	0	-3.3	325	Specific	335.58	281.13	22.42	10.15	7	>sp|P08575|PTPRC_HUMAN Receptor-type tyrosine-protein phosphatase C OS=Homo sapiens GN=PTPRC PE=1 SV=2	4256	Cmpd 25087, +MS2(996.9398), 42.8eV, 60.4 min #29825	0	60.3982	190629_MA9_RD3_01_8043.mgf
22211:2	10	R.LLE[+116.041]SSLSSSEGEEPVEYK.S		E[+116]	1049.99	2	2098.98	2098.98	0	-2.6	120	Specific	255.03	247.36	223.77	10.69	13	>sp|P08648|ITA5_HUMAN Integrin alpha-5 OS=Homo sapiens GN=ITGA5 PE=1 SV=2	4267	Cmpd 21947, +MS2(1049.9933), 37.4eV, 56.2 min #26586	0	56.209	190629_MA9_RD3_01_8043.mgf
12370:2	10	S.SLSSSEGE[+116.041]EPVEYK.S		E[+116]	828.875	2	1656.74	1656.74	0	1	124	NRagged	115.72	115.72	36.93	4.98	13	>sp|P08648|ITA5_HUMAN Integrin alpha-5 OS=Homo sapiens GN=ITGA5 PE=1 SV=2	4267	Cmpd 12274, +MS2(828.8755), 36.2eV, 43.4 min #16613	0	43.4245	190629_MA9_RD3_01_8043.mgf
12683:2	10	S.SLSSSE[+116.041]GEEPVEYK.S		E[+116]	828.876	2	1656.74	1656.74	0	1.7	124	NRagged	197.77	197.77	88.28	6.55	13	>sp|P08648|ITA5_HUMAN Integrin alpha-5 OS=Homo sapiens GN=ITGA5 PE=1 SV=2	4267	Cmpd 12585, +MS2(828.8761), 36.2eV, 43.8 min #16932	0	43.8198	190629_MA9_RD3_01_8043.mgf
12639:2	10	S.SLSSSE[+116.041]GEEPVEYK.S		E[+116]	828.875	2	1656.74	1656.74	0	0.8	124	NRagged	376.52	376.52	97.27	10.66	13	>sp|P08648|ITA5_HUMAN Integrin alpha-5 OS=Homo sapiens GN=ITGA5 PE=1 SV=2	4267	Cmpd 12541, +MS2(828.8753), 36.2eV, 43.8 min #16887	0	43.7673	190629_MA9_RD3_01_8043.mgf
07870:2	10	S.SEGEE[+116.041]PVEYK.S		E[+116]	641.786	2	1282.57	1282.56	0	2.8	128	NRagged	195.14	157.45	40.71	5.51	13	>sp|P08648|ITA5_HUMAN Integrin alpha-5 OS=Homo sapiens GN=ITGA5 PE=1 SV=2	4267	Cmpd 7836, +MS2(641.7864), 24.4eV, 36.6 min #11989	0	36.62	190629_MA9_RD3_01_8043.mgf
07799:2	10	S.SEGE[+116.041]EPVEYK.S		E[+116]	641.786	2	1282.57	1282.56	0	2.3	128	NRagged	210.43	167.39	71.73	5.59	13	>sp|P08648|ITA5_HUMAN Integrin alpha-5 OS=Homo sapiens GN=ITGA5 PE=1 SV=2	4267	Cmpd 7765, +MS2(641.7861), 28.8eV, 36.5 min #11915	0	36.5135	190629_MA9_RD3_01_8043.mgf
33050:2	10	Y.SVAVGEFSGDD[+116.041]TEDFVAGVPK.G		D[+116]	1121.51	2	2242.02	2242.03	0	-6.8	275	NRagged	27.94	27.94	0.5	2.28	13	>sp|P08648|ITA5_HUMAN Integrin alpha-5 OS=Homo sapiens GN=ITGA5 PE=1 SV=2	4267	Cmpd 32412, +MS2(1121.5126), 39.8eV, 70.1 min #37375	0	70.0838	190629_MA9_RD3_01_8043.mgf
30073:2	10	V.AVGEFSGDD[+116.041]TEDFVAGVPK.G		D[+116]	1028.46	2	2055.92	2055.93	0	-5	277	NRagged	31.83	31.83	1.1	2.29	13	>sp|P08648|ITA5_HUMAN Integrin alpha-5 OS=Homo sapiens GN=ITGA5 PE=1 SV=2	4267	Cmpd 29535, +MS2(1028.4649), 44.0eV, 66.3 min #34407	0	66.2492	190629_MA9_RD3_01_8043.mgf
27357:2	10	V.GEFSGDD[+116.041]TEDFVAGVPK.G		D[+116]	943.414	2	1885.82	1885.83	0	-3.5	279	NRagged	81.25	81.25	21.71	3.17	13	>sp|P08648|ITA5_HUMAN Integrin alpha-5 OS=Homo sapiens GN=ITGA5 PE=1 SV=2	4267	Cmpd 26905, +MS2(943.4140), 40.7eV, 62.8 min #31699	0	62.7893	190629_MA9_RD3_01_8043.mgf
27295:2	10	V.GEFSGDD[+116.041]TEDFVAGVPK.G		D[+116]	943.414	2	1885.82	1885.83	0	-3.5	279	NRagged	249.76	249.76	41.14	9.16	13	>sp|P08648|ITA5_HUMAN Integrin alpha-5 OS=Homo sapiens GN=ITGA5 PE=1 SV=2	4267	Cmpd 26843, +MS2(943.4140), 40.7eV, 62.7 min #31636	0	62.725	190629_MA9_RD3_01_8043.mgf
21596:2	10	S.GDD[+116.041]TEDFVAGVPK.G		D[+116]	733.335	2	1465.66	1465.66	0	0.3	283	NRagged	154.07	99.48	5.5	4.4	13	>sp|P08648|ITA5_HUMAN Integrin alpha-5 OS=Homo sapiens GN=ITGA5 PE=1 SV=2	4267	Cmpd 21358, +MS2(733.3352), 32.4eV, 55.4 min #25975	0	55.4017	190629_MA9_RD3_01_8043.mgf
26880:2	11	K.VTATEC[+57.021]IQE[+116.041]QSFVIR.A		C[+57], E[+116]	948.965	2	1896.92	1896.93	0	-4.2	415	Specific	114.81	82.79	82.79	4.37	10	>sp|P05107|ITB2_HUMAN Integrin beta-2 OS=Homo sapiens GN=ITGB2 PE=1 SV=2	4044	Cmpd 26438, +MS2(948.9650), 34.0eV, 62.2 min #31218	0	62.1828	190629_MA9_RD3_01_8043.mgf
07937:2	12	R.GYN[+0.984]QFAYD[+116.041]GK.D		D[+116], N[+1]	640.273	2	1279.54	1279.54	0	-1.3	136	Specific	164.21	129.88	129.88	4.43	10	>sp|Q31612|1B73_HUMAN HLA class I histocompatibility antigen, B-73 alpha chain OS=Homo sapiens GN=HLA-B PE=1 SV=1	9413	Cmpd 7903, +MS2(640.2734), 28.7eV, 36.8 min #12065	0	36.7858	190629_MA9_RD3_01_8043.mgf
23817:3	12	A.YDGKDYIALNE[+116.041]DLR.S		E[+116]	600.955	3	1800.85	1800.86	0	-4.2	142	NRagged	89.78	89.78	18.66	2.4	10	>sp|Q31612|1B73_HUMAN HLA class I histocompatibility antigen, B-73 alpha chain OS=Homo sapiens GN=HLA-B PE=1 SV=1	9413	Cmpd 23499, +MS2(600.9552), 23.1eV, 58.2 min #28185	0	58.2343	190629_MA9_RD3_01_8043.mgf
23008:3	12	Y.DGKDYIALNE[+116.041]DLR.S		E[+116]	546.602	3	1637.79	1637.8	0	-2.7	143	NRagged	109.06	60.8	12.11	3.17	10	>sp|Q31612|1B73_HUMAN HLA class I histocompatibility antigen, B-73 alpha chain OS=Homo sapiens GN=HLA-B PE=1 SV=1	9413	Cmpd 22718, +MS2(546.6017), 21.4eV, 57.2 min #27377	0	57.1657	190629_MA9_RD3_01_8043.mgf
22950:3	12	Y.DGKDYIALNE[+116.041]DLR.S		E[+116]	546.601	3	1637.79	1637.8	0	-3.3	143	NRagged	184.93	72.7	22.59	4.46	10	>sp|Q31612|1B73_HUMAN HLA class I histocompatibility antigen, B-73 alpha chain OS=Homo sapiens GN=HLA-B PE=1 SV=1	9413	Cmpd 22660, +MS2(546.6014), 21.4eV, 57.1 min #27318	0	57.1052	190629_MA9_RD3_01_8043.mgf
22903:3	12	Y.DGKDYIALNE[+116.041]DLR.S		E[+116]	546.602	3	1637.79	1637.8	0	-2.9	143	NRagged	233.8	85.08	23.96	5.65	10	>sp|Q31612|1B73_HUMAN HLA class I histocompatibility antigen, B-73 alpha chain OS=Homo sapiens GN=HLA-B PE=1 SV=1	9413	Cmpd 22613, +MS2(546.6017), 21.4eV, 57.1 min #27270	0	57.0512	190629_MA9_RD3_01_8043.mgf
13366:2	12	R.DGEDQTQDTE[+116.041]LVETR.P		E[+116]	926.407	2	1851.81	1851.8	0	2.1	244	Specific	203.09	203.09	50.89	7.32	10	>sp|Q31612|1B73_HUMAN HLA class I histocompatibility antigen, B-73 alpha chain OS=Homo sapiens GN=HLA-B PE=1 SV=1	9413	Cmpd 13258, +MS2(926.4068), 40.0eV, 44.7 min #17626	0	44.7108	190629_MA9_RD3_01_8043.mgf
13326:3	12	R.DGEDQTQDTE[+116.041]LVETR.P		E[+116]	617.939	3	1851.8	1851.8	0	0.7	244	Specific	284.5	284.5	66.17	9.98	10	>sp|Q31612|1B73_HUMAN HLA class I histocompatibility antigen, B-73 alpha chain OS=Homo sapiens GN=HLA-B PE=1 SV=1	9413	Cmpd 13220, +MS2(617.9395), 23.6eV, 44.7 min #17587	0	44.6627	190629_MA9_RD3_01_8043.mgf
13297:3	12	R.DGEDQTQDTE[+116.041]LVETR.P		E[+116]	617.939	3	1851.8	1851.8	0	0.7	244	Specific	328.97	296.59	95.75	10.25	10	>sp|Q31612|1B73_HUMAN HLA class I histocompatibility antigen, B-73 alpha chain OS=Homo sapiens GN=HLA-B PE=1 SV=1	9413	Cmpd 13191, +MS2(617.9395), 23.6eV, 44.7 min #17558	0	44.6462	190629_MA9_RD3_01_8043.mgf
12958:2	12	R.DGEDQTQD[+116.041]TELVETR.P		D[+116]	926.408	2	1851.81	1851.8	0	3	244	Specific	354.08	349.84	74.67	10.31	10	>sp|Q31612|1B73_HUMAN HLA class I histocompatibility antigen, B-73 alpha chain OS=Homo sapiens GN=HLA-B PE=1 SV=1	9413	Cmpd 12852, +MS2(926.4077), 40.0eV, 44.2 min #17209	0	44.2088	190629_MA9_RD3_01_8043.mgf
13320:2	12	R.DGEDQTQDTE[+116.041]LVETR.P		E[+116]	926.406	2	1851.81	1851.8	0	1.4	244	Specific	362.14	362.14	75.28	10.53	10	>sp|Q31612|1B73_HUMAN HLA class I histocompatibility antigen, B-73 alpha chain OS=Homo sapiens GN=HLA-B PE=1 SV=1	9413	Cmpd 13214, +MS2(926.4061), 40.0eV, 44.7 min #17581	0	44.6593	190629_MA9_RD3_01_8043.mgf
13012:2	12	R.DGEDQTQD[+116.041]TELVETR.P		D[+116]	926.407	2	1851.81	1851.8	0	1.7	244	Specific	441.7	418.92	95.5	11.21	10	>sp|Q31612|1B73_HUMAN HLA class I histocompatibility antigen, B-73 alpha chain OS=Homo sapiens GN=HLA-B PE=1 SV=1	9413	Cmpd 12906, +MS2(926.4065), 40.0eV, 44.3 min #17265	0	44.2777	190629_MA9_RD3_01_8043.mgf
18618:3	12	R.DGE[+116.041]DQTQDTELVETRPAGDGTFQK.W		E[+116]	918.416	3	2753.23	2753.23	0	0.5	244	Specific	32.09	32.09	2	3.18	10	>sp|Q31612|1B73_HUMAN HLA class I histocompatibility antigen, B-73 alpha chain OS=Homo sapiens GN=HLA-B PE=1 SV=1	9413	Cmpd 18426, +MS2(918.4159), 33.1eV, 51.6 min #22957	0	51.575	190629_MA9_RD3_01_8043.mgf
17540:3	12	R.DGEDQTQDTE[+116.041]LVETRPAGDGTFQK.W		E[+116]	918.416	3	2753.23	2753.23	0	0.5	244	Specific	110.53	110.53	29.47	5.57	10	>sp|Q31612|1B73_HUMAN HLA class I histocompatibility antigen, B-73 alpha chain OS=Homo sapiens GN=HLA-B PE=1 SV=1	9413	Cmpd 17372, +MS2(918.4160), 33.1eV, 50.2 min #21868	0	50.1665	190629_MA9_RD3_01_8043.mgf
18566:3	12	R.DGE[+116.041]DQTQDTELVETRPAGDGTFQK.W		E[+116]	918.416	3	2753.23	2753.23	0	0.8	244	Specific	203.41	203.41	2	8.22	10	>sp|Q31612|1B73_HUMAN HLA class I histocompatibility antigen, B-73 alpha chain OS=Homo sapiens GN=HLA-B PE=1 SV=1	9413	Cmpd 18374, +MS2(918.4162), 33.1eV, 51.5 min #22904	0	51.5195	190629_MA9_RD3_01_8043.mgf
18207:3	12	R.DGEDQTQD[+116.041]TELVETRPAGDGTFQK.W		D[+116]	918.418	3	2753.24	2753.23	0	2.3	244	Specific	314.83	314.83	31.85	11.39	10	>sp|Q31612|1B73_HUMAN HLA class I histocompatibility antigen, B-73 alpha chain OS=Homo sapiens GN=HLA-B PE=1 SV=1	9413	Cmpd 18033, +MS2(918.4176), 33.1eV, 51.1 min #22552	0	51.0743	190629_MA9_RD3_01_8043.mgf
18379:4	12	R.DGEDQTQDTE[+116.041]LVETRPAGDGTFQK.W		E[+116]	689.065	4	2753.24	2753.23	0	2.4	244	Specific	372.03	372.03	126.01	11.38	10	>sp|Q31612|1B73_HUMAN HLA class I histocompatibility antigen, B-73 alpha chain OS=Homo sapiens GN=HLA-B PE=1 SV=1	9413	Cmpd 18193, +MS2(689.0651), 25.9eV, 51.3 min #22716	0	51.2732	190629_MA9_RD3_01_8043.mgf
18347:4	12	R.DGEDQTQDTE[+116.041]LVETRPAGDGTFQK.W		E[+116]	689.064	4	2753.24	2753.23	0	1.2	244	Specific	385.82	385.82	65.19	12.2	10	>sp|Q31612|1B73_HUMAN HLA class I histocompatibility antigen, B-73 alpha chain OS=Homo sapiens GN=HLA-B PE=1 SV=1	9413	Cmpd 18161, +MS2(689.0642), 25.9eV, 51.2 min #22683	0	51.2285	190629_MA9_RD3_01_8043.mgf
18377:3	12	R.DGEDQTQDTE[+116.041]LVETRPAGDGTFQK.W		E[+116]	918.417	3	2753.24	2753.23	0	2.1	244	Specific	399.78	399.78	15.2	12.21	10	>sp|Q31612|1B73_HUMAN HLA class I histocompatibility antigen, B-73 alpha chain OS=Homo sapiens GN=HLA-B PE=1 SV=1	9413	Cmpd 18191, +MS2(918.4174), 33.1eV, 51.3 min #22714	0	51.2722	190629_MA9_RD3_01_8043.mgf
18159:4	12	R.DGEDQTQD[+116.041]TELVETRPAGDGTFQK.W		D[+116]	689.064	4	2753.23	2753.23	0	0.9	244	Specific	431.02	431.02	86.57	12.29	10	>sp|Q31612|1B73_HUMAN HLA class I histocompatibility antigen, B-73 alpha chain OS=Homo sapiens GN=HLA-B PE=1 SV=1	9413	Cmpd 17989, +MS2(689.0640), 25.9eV, 51.0 min #22506	0	51.0102	190629_MA9_RD3_01_8043.mgf
18158:3	12	R.DGEDQTQD[+116.041]TELVETRPAGDGTFQK.W		D[+116]	918.416	3	2753.23	2753.23	0	1	244	Specific	470.74	470.74	98.44	12.32	10	>sp|Q31612|1B73_HUMAN HLA class I histocompatibility antigen, B-73 alpha chain OS=Homo sapiens GN=HLA-B PE=1 SV=1	9413	Cmpd 17988, +MS2(918.4164), 33.1eV, 51.0 min #22505	0	51.0097	190629_MA9_RD3_01_8043.mgf
18107:4	12	R.DGEDQTQD[+116.041]TELVETRPAGDGTFQK.W		D[+116]	689.064	4	2753.23	2753.23	0	1	244	Specific	472.12	472.12	87.94	12.17	10	>sp|Q31612|1B73_HUMAN HLA class I histocompatibility antigen, B-73 alpha chain OS=Homo sapiens GN=HLA-B PE=1 SV=1	9413	Cmpd 17939, +MS2(689.0641), 25.9eV, 50.9 min #22454	0	50.9392	190629_MA9_RD3_01_8043.mgf
18344:3	12	R.DGEDQTQDTE[+116.041]LVETRPAGDGTFQK.W		E[+116]	918.416	3	2753.23	2753.23	0	0.8	244	Specific	505.75	505.75	63.22	12.35	10	>sp|Q31612|1B73_HUMAN HLA class I histocompatibility antigen, B-73 alpha chain OS=Homo sapiens GN=HLA-B PE=1 SV=1	9413	Cmpd 18158, +MS2(918.4162), 33.1eV, 51.2 min #22680	0	51.2268	190629_MA9_RD3_01_8043.mgf
18124:4	12	R.DGEDQTQD[+116.041]TELVETRPAGDGTFQK.W		D[+116]	689.064	4	2753.23	2753.23	0	0.9	244	Specific	528.77	528.77	114.03	12.43	10	>sp|Q31612|1B73_HUMAN HLA class I histocompatibility antigen, B-73 alpha chain OS=Homo sapiens GN=HLA-B PE=1 SV=1	9413	Cmpd 17954, +MS2(689.0640), 25.9eV, 51.0 min #22470	0	50.9637	190629_MA9_RD3_01_8043.mgf
18105:3	12	R.DGEDQTQD[+116.041]TELVETRPAGDGTFQK.W		D[+116]	918.416	3	2753.23	2753.23	0	1	244	Specific	563.41	563.41	85.58	12.77	10	>sp|Q31612|1B73_HUMAN HLA class I histocompatibility antigen, B-73 alpha chain OS=Homo sapiens GN=HLA-B PE=1 SV=1	9413	Cmpd 17937, +MS2(918.4164), 33.1eV, 50.9 min #22452	0	50.9382	190629_MA9_RD3_01_8043.mgf
18122:3	12	R.DGEDQTQD[+116.041]TELVETRPAGDGTFQK.W		D[+116]	918.417	3	2753.24	2753.23	0	1.5	244	Specific	568.48	568.48	114.23	12.77	10	>sp|Q31612|1B73_HUMAN HLA class I histocompatibility antigen, B-73 alpha chain OS=Homo sapiens GN=HLA-B PE=1 SV=1	9413	Cmpd 17952, +MS2(918.4168), 33.1eV, 51.0 min #22468	0	50.9625	190629_MA9_RD3_01_8043.mgf
11614:2	12	D.GEDQTQD[+116.041]TELVETR.P		D[+116]	868.892	2	1736.78	1736.78	0	0.5	245	NRagged	180.32	176.48	68.73	5.45	10	>sp|Q31612|1B73_HUMAN HLA class I histocompatibility antigen, B-73 alpha chain OS=Homo sapiens GN=HLA-B PE=1 SV=1	9413	Cmpd 11532, +MS2(868.8918), 31.5eV, 42.4 min #15846	0	42.4233	190629_MA9_RD3_01_8043.mgf
07660:2	19	K.LD[+116.041]QEVQEETQGR.F		D[+116]	774.361	2	1547.71	1547.71	0	1.7	78	Specific	96.73	96.73	12.03	4.28	7	>sp|P20138|CD33_HUMAN Myeloid cell surface antigen CD33 OS=Homo sapiens GN=CD33 PE=1 SV=2	5234	Cmpd 7626, +MS2(774.3609), 34.0eV, 36.2 min #11765	0	36.2323	190629_MA9_RD3_01_8043.mgf
07248:2	19	K.LDQEVQE[+116.041]ETQGR.F		E[+116]	774.361	2	1547.72	1547.71	0	2.2	78	Specific	241.22	163.17	43.9	8.78	7	>sp|P20138|CD33_HUMAN Myeloid cell surface antigen CD33 OS=Homo sapiens GN=CD33 PE=1 SV=2	5234	Cmpd 7216, +MS2(774.3613), 34.0eV, 35.4 min #11320	0	35.393	190629_MA9_RD3_01_8043.mgf
07238:2	19	K.LDQEVQE[+116.041]ETQGR.F		E[+116]	774.361	2	1547.71	1547.71	0	1.6	78	Specific	419.02	278.74	39.44	9.87	7	>sp|P20138|CD33_HUMAN Myeloid cell surface antigen CD33 OS=Homo sapiens GN=CD33 PE=1 SV=2	5234	Cmpd 7206, +MS2(774.3608), 34.0eV, 35.4 min #11309	0	35.3697	190629_MA9_RD3_01_8043.mgf
07594:2	19	K.LDQE[+116.041]VQEETQGR.F		E[+116]	774.361	2	1547.71	1547.71	0	1.7	78	Specific	424.75	283.29	69.71	9.87	7	>sp|P20138|CD33_HUMAN Myeloid cell surface antigen CD33 OS=Homo sapiens GN=CD33 PE=1 SV=2	5234	Cmpd 7562, +MS2(774.3608), 34.0eV, 36.1 min #11699	0	36.134	190629_MA9_RD3_01_8043.mgf
07627:2	19	K.LDQE[+116.041]VQEETQGR.F		E[+116]	774.361	2	1547.72	1547.71	0	2.1	78	Specific	434.65	319.77	73.1	9.8	7	>sp|P20138|CD33_HUMAN Myeloid cell surface antigen CD33 OS=Homo sapiens GN=CD33 PE=1 SV=2	5234	Cmpd 7595, +MS2(774.3612), 34.0eV, 36.2 min #11733	0	36.1858	190629_MA9_RD3_01_8043.mgf
07235:2	19	K.LDQEVQE[+116.041]ETQGR.F		E[+116]	774.36	2	1547.71	1547.71	0	0.2	78	Specific	517.59	340.29	54.94	9.6	7	>sp|P20138|CD33_HUMAN Myeloid cell surface antigen CD33 OS=Homo sapiens GN=CD33 PE=1 SV=2	5234	Cmpd 7203, +MS2(774.3597), 28.5eV, 35.4 min #11304	0	35.3397	190629_MA9_RD3_01_8043.mgf
29670:2	21	K.ED[+116.041]FDSLLQSAK.K		D[+116]	684.822	2	1368.64	1368.65	0	-6.5	288	Specific	32.91	27.39	4.3	2.28	8	>sp|P08195|4F2_HUMAN 4F2 cell-surface antigen heavy chain OS=Homo sapiens GN=SLC3A2 PE=1 SV=3	4228	Cmpd 29148, +MS2(684.8224), 30.5eV, 65.7 min #34008	0	65.73	190629_MA9_RD3_01_8043.mgf
29181:2	21	K.EDFD[+116.041]SLLQSAK.K		D[+116]	684.824	2	1368.64	1368.65	0	-4.6	288	Specific	190.16	190.16	21.06	6.05	8	>sp|P08195|4F2_HUMAN 4F2 cell-surface antigen heavy chain OS=Homo sapiens GN=SLC3A2 PE=1 SV=3	4228	Cmpd 28677, +MS2(684.8237), 30.5eV, 65.1 min #33524	0	65.1253	190629_MA9_RD3_01_8043.mgf
29109:2	21	K.EDFD[+116.041]SLLQSAK.K		D[+116]	684.823	2	1368.64	1368.65	0	-4.8	288	Specific	228.52	211.36	81.62	8.2	8	>sp|P08195|4F2_HUMAN 4F2 cell-surface antigen heavy chain OS=Homo sapiens GN=SLC3A2 PE=1 SV=3	4228	Cmpd 28615, +MS2(684.8235), 30.5eV, 65.1 min #33461	0	65.0618	190629_MA9_RD3_01_8043.mgf
31479:3	21	K.ADLLLSTQPGREEGSPLELE[+116.041]R.L		E[+116]	809.411	3	2426.22	2426.23	0	-6.7	593	Specific	65.5	65.5	10.07	3.59	8	>sp|P08195|4F2_HUMAN 4F2 cell-surface antigen heavy chain OS=Homo sapiens GN=SLC3A2 PE=1 SV=3	4228	Cmpd 30897, +MS2(809.4109), 29.6eV, 68.0 min #35810	0	68.0308	190629_MA9_RD3_01_8043.mgf
31542:3	21	K.ADLLLSTQPGREE[+116.041]GSPLELER.L		E[+116]	809.411	3	2426.22	2426.23	0	-6.8	593	Specific	264	242.12	3.44	8.6	8	>sp|P08195|4F2_HUMAN 4F2 cell-surface antigen heavy chain OS=Homo sapiens GN=SLC3A2 PE=1 SV=3	4228	Cmpd 30952, +MS2(809.4108), 29.6eV, 68.1 min #35867	0	68.1043	190629_MA9_RD3_01_8043.mgf
31591:3	21	K.ADLLLSTQPGRE[+116.041]EGSPLELER.L		E[+116]	809.412	3	2426.22	2426.23	0	-5.8	593	Specific	287.84	287.84	24.4	10.07	8	>sp|P08195|4F2_HUMAN 4F2 cell-surface antigen heavy chain OS=Homo sapiens GN=SLC3A2 PE=1 SV=3	4228	Cmpd 30999, +MS2(809.4116), 29.6eV, 68.2 min #35917	0	68.1982	190629_MA9_RD3_01_8043.mgf
31403:4	21	K.ADLLLSTQPGREEGSPLELE[+116.041]R.L		E[+116]	607.311	4	2426.22	2426.23	0	-5.4	593	Specific	307.07	305.82	55.63	10.2	8	>sp|P08195|4F2_HUMAN 4F2 cell-surface antigen heavy chain OS=Homo sapiens GN=SLC3A2 PE=1 SV=3	4228	Cmpd 30825, +MS2(607.3107), 23.3eV, 68.0 min #35736	0	67.9448	190629_MA9_RD3_01_8043.mgf
31350:4	21	K.ADLLLSTQPGREEGSPLELE[+116.041]R.L		E[+116]	607.312	4	2426.22	2426.23	0	-4.1	593	Specific	352.78	318.58	50.32	9.97	8	>sp|P08195|4F2_HUMAN 4F2 cell-surface antigen heavy chain OS=Homo sapiens GN=SLC3A2 PE=1 SV=3	4228	Cmpd 30772, +MS2(607.3115), 23.3eV, 67.9 min #35682	0	67.8872	190629_MA9_RD3_01_8043.mgf
31402:3	21	K.ADLLLSTQPGREEGSPLELE[+116.041]R.L		E[+116]	809.412	3	2426.22	2426.23	0	-5.5	593	Specific	428.28	377.19	25.08	11.22	8	>sp|P08195|4F2_HUMAN 4F2 cell-surface antigen heavy chain OS=Homo sapiens GN=SLC3A2 PE=1 SV=3	4228	Cmpd 30824, +MS2(809.4118), 29.6eV, 68.0 min #35735	0	67.9442	190629_MA9_RD3_01_8043.mgf
31363:3	21	K.ADLLLSTQPGREEGSPLELE[+116.041]R.L		E[+116]	809.412	3	2426.22	2426.23	0	-5.4	593	Specific	460.44	404.18	30.28	11.16	8	>sp|P08195|4F2_HUMAN 4F2 cell-surface antigen heavy chain OS=Homo sapiens GN=SLC3A2 PE=1 SV=3	4228	Cmpd 30785, +MS2(809.4119), 29.6eV, 67.9 min #35695	0	67.8948	190629_MA9_RD3_01_8043.mgf
18167:2	21	R.E[+116.041]EGSPLELER.L		E[+116]	637.806	2	1274.6	1274.6	0	0.1	604	Specific	109.3	78.07	33.4	2.29	8	>sp|P08195|4F2_HUMAN 4F2 cell-surface antigen heavy chain OS=Homo sapiens GN=SLC3A2 PE=1 SV=3	4228	Cmpd 17997, +MS2(637.8060), 28.6eV, 51.0 min #22514	0	51.0145	190629_MA9_RD3_01_8043.mgf
17821:2	21	R.EEGSPLELE[+116.041]R.L		E[+116]	637.806	2	1274.61	1274.6	0	0.5	604	Specific	287.85	194.24	69.76	9.04	8	>sp|P08195|4F2_HUMAN 4F2 cell-surface antigen heavy chain OS=Homo sapiens GN=SLC3A2 PE=1 SV=3	4228	Cmpd 17653, +MS2(637.8062), 28.6eV, 50.5 min #22158	0	50.5348	190629_MA9_RD3_01_8043.mgf
18126:2	21	R.E[+116.041]EGSPLELER.L		E[+116]	637.806	2	1274.61	1274.6	0	0.4	604	Specific	348.65	193.11	28.3	9.14	8	>sp|P08195|4F2_HUMAN 4F2 cell-surface antigen heavy chain OS=Homo sapiens GN=SLC3A2 PE=1 SV=3	4228	Cmpd 17956, +MS2(637.8062), 28.6eV, 51.0 min #22472	0	50.9647	190629_MA9_RD3_01_8043.mgf
15249:3	21	L.E[+116.041]PHEGLLLR.F		E[+116]	393.882	3	1179.63	1179.63	0	0.5	617	NRagged	185.24	102.22	73.85	4.85	8	>sp|P08195|4F2_HUMAN 4F2 cell-surface antigen heavy chain OS=Homo sapiens GN=SLC3A2 PE=1 SV=3	4228	Cmpd 15119, +MS2(393.8818), 16.4eV, 47.2 min #19546	0	47.204	190629_MA9_RD3_01_8043.mgf
10577:3	25	T.E[+116.041]FTPTEKDEYAC[+57.021]R.V		C[+57], E[+116]	587.926	3	1761.76	1761.76	0	2.7	89	NRagged	408.09	382.04	302.33	10.33	5	>sp|P61769|B2MG_HUMAN Beta-2-microglobulin OS=Homo sapiens GN=B2M PE=1 SV=1	7308	Cmpd 10509, +MS2(587.9255), 22.7eV, 41.0 min #14789	0	41.0243	190629_MA9_RD3_01_8043.mgf
10545:3	25	T.E[+116.041]FTPTEKDEYAC[+57.021]R.V		C[+57], E[+116]	587.924	3	1761.76	1761.76	0	0.9	89	NRagged	453.36	435.73	252.31	10.49	5	>sp|P61769|B2MG_HUMAN Beta-2-microglobulin OS=Homo sapiens GN=B2M PE=1 SV=1	7308	Cmpd 10479, +MS2(587.9244), 22.7eV, 41.0 min #14758	0	40.9807	190629_MA9_RD3_01_8043.mgf
32818:2	34	K.LGDC[+57.021]ISE[+116.041]DSYPDGN[+0.984]ITWYR.N		C[+57], E[+116], N[+1]	1189.5	2	2377.99	2378.01	0	-7.1	154	Specific	169.93	169.93	16.33	7.23	4	>sp|Q13740|CD166_HUMAN CD166 antigen OS=Homo sapiens GN=ALCAM PE=1 SV=2	8478	Cmpd 32188, +MS2(1189.4983), 50.4eV, 69.8 min #37141	0	69.7512	190629_MA9_RD3_01_8043.mgf
32762:2	34	K.LGDC[+57.021]ISE[+116.041]DSYPDGN[+0.984]ITWYR.N		C[+57], E[+116], N[+1]	1189.5	2	2377.99	2378.01	0	-5.8	154	Specific	230.61	230.61	17.01	10.24	4	>sp|Q13740|CD166_HUMAN CD166 antigen OS=Homo sapiens GN=ALCAM PE=1 SV=2	8478	Cmpd 32132, +MS2(1189.4999), 50.4eV, 69.7 min #37084	0	69.6905	190629_MA9_RD3_01_8043.mgf
20556:2	34	L.DLSLNPSGE[+116.041]VTR.Q		E[+116]	702.349	2	1403.69	1403.69	0	-2.9	333	NRagged	161.49	101.17	101.17	4.38	4	>sp|Q13740|CD166_HUMAN CD166 antigen OS=Homo sapiens GN=ALCAM PE=1 SV=2	8478	Cmpd 20334, +MS2(702.3490), 31.2eV, 54.1 min #24922	0	54.0928	190629_MA9_RD3_01_8043.mgf
08721:2	34	L.SLNPSGE[+116.041]VTR.Q		E[+116]	588.297	2	1175.59	1175.58	0	1.8	335	NRagged	269.66	130.97	130.97	7.43	4	>sp|Q13740|CD166_HUMAN CD166 antigen OS=Homo sapiens GN=ALCAM PE=1 SV=2	8478	Cmpd 8681, +MS2(588.2966), 26.7eV, 38.3 min #12896	0	38.287	190629_MA9_RD3_01_8043.mgf
08680:2	34	L.SLNPSGE[+116.041]VTR.Q		E[+116]	588.296	2	1175.59	1175.58	0	1.5	335	NRagged	323.08	184.3	184.3	9.09	4	>sp|Q13740|CD166_HUMAN CD166 antigen OS=Homo sapiens GN=ALCAM PE=1 SV=2	8478	Cmpd 8642, +MS2(588.2964), 26.7eV, 38.2 min #12856	0	38.2315	190629_MA9_RD3_01_8043.mgf
08471:2	40	V.SC[+57.021]E[+116.041]ELPEESR.L		C[+57], E[+116]	676.286	2	1351.57	1351.56	0	2.6	844	NRagged	235.68	176.13	77.27	7.52	3	>sp|P20701|ITAL_HUMAN Integrin alpha-L OS=Homo sapiens GN=ITGAL PE=1 SV=3	5269	Cmpd 8433, +MS2(676.2862), 30.1eV, 37.8 min #12634	0	37.8387	190629_MA9_RD3_01_8043.mgf
08502:2	40	V.SC[+57.021]E[+116.041]ELPEESR.L		C[+57], E[+116]	676.286	2	1351.56	1351.56	0	2.1	844	NRagged	280.81	280.28	77.78	9.17	3	>sp|P20701|ITAL_HUMAN Integrin alpha-L OS=Homo sapiens GN=ITGAL PE=1 SV=3	5269	Cmpd 8464, +MS2(676.2859), 30.1eV, 37.9 min #12667	0	37.8937	190629_MA9_RD3_01_8043.mgf
31393:2	41	R.SDPTSYAGYIED[+116.041]LK.K		D[+116]	837.882	2	1674.76	1674.77	0	-6.8	98	Specific	89.59	89.59	2.53	3.7	4	>sp|P54709|AT1B3_HUMAN Sodium/potassium-transporting ATPase subunit beta-3 OS=Homo sapiens GN=ATP1B3 PE=1 SV=1	6903	Cmpd 30815, +MS2(837.8819), 30.5eV, 67.9 min #35726	0	67.9387	190629_MA9_RD3_01_8043.mgf
31385:2	41	R.SDPTSYAGYIE[+116.041]DLK.K		E[+116]	837.883	2	1674.76	1674.77	0	-5.1	98	Specific	131.21	131.21	0.5	5.09	4	>sp|P54709|AT1B3_HUMAN Sodium/potassium-transporting ATPase subunit beta-3 OS=Homo sapiens GN=ATP1B3 PE=1 SV=1	6903	Cmpd 30807, +MS2(837.8833), 36.5eV, 67.9 min #35717	0	67.9067	190629_MA9_RD3_01_8043.mgf
31242:2	41	R.SDPTSYAGYIED[+116.041]LK.K		D[+116]	837.882	2	1674.76	1674.77	0	-6.8	98	Specific	228.55	209.79	8.22	8.2	4	>sp|P54709|AT1B3_HUMAN Sodium/potassium-transporting ATPase subunit beta-3 OS=Homo sapiens GN=ATP1B3 PE=1 SV=1	6903	Cmpd 30664, +MS2(837.8819), 36.5eV, 67.7 min #35571	0	67.7427	190629_MA9_RD3_01_8043.mgf
31332:2	41	R.SDPTSYAGYIED[+116.041]LK.K		D[+116]	837.882	2	1674.76	1674.77	0	-6.3	98	Specific	269.69	226.76	7.23	9.82	4	>sp|P54709|AT1B3_HUMAN Sodium/potassium-transporting ATPase subunit beta-3 OS=Homo sapiens GN=ATP1B3 PE=1 SV=1	6903	Cmpd 30754, +MS2(837.8823), 36.5eV, 67.9 min #35663	0	67.8503	190629_MA9_RD3_01_8043.mgf
31300:2	41	R.SDPTSYAGYIED[+116.041]LK.K		D[+116]	837.882	2	1674.76	1674.77	0	-6.7	98	Specific	352.78	300.07	23.19	10.16	4	>sp|P54709|AT1B3_HUMAN Sodium/potassium-transporting ATPase subunit beta-3 OS=Homo sapiens GN=ATP1B3 PE=1 SV=1	6903	Cmpd 30722, +MS2(837.8820), 36.5eV, 67.8 min #35630	0	67.8043	190629_MA9_RD3_01_8043.mgf
26407:3	41	R.SDPTSYAGYIED[+116.041]LKK.F		D[+116]	601.624	3	1802.86	1802.86	0	-3.2	98	Specific	111.72	111.72	8.64	4.34	4	>sp|P54709|AT1B3_HUMAN Sodium/potassium-transporting ATPase subunit beta-3 OS=Homo sapiens GN=ATP1B3 PE=1 SV=1	6903	Cmpd 25987, +MS2(601.6239), 23.1eV, 61.6 min #30753	0	61.5813	190629_MA9_RD3_01_8043.mgf
26383:3	41	R.SDPTSYAGYIED[+116.041]LKK.F		D[+116]	601.624	3	1802.86	1802.86	0	-2.8	98	Specific	194.12	194.12	8.73	5.6	4	>sp|P54709|AT1B3_HUMAN Sodium/potassium-transporting ATPase subunit beta-3 OS=Homo sapiens GN=ATP1B3 PE=1 SV=1	6903	Cmpd 25963, +MS2(601.6241), 23.1eV, 61.6 min #30728	0	61.5542	190629_MA9_RD3_01_8043.mgf
13151:2	42	V.SEFD[+116.041]YVEK.Q		D[+116]	566.754	2	1132.5	1132.5	0	2	285	NRagged	95.46	65.07	65.07	2.29	3	>sp|P15144|AMPN_HUMAN Aminopeptidase N OS=Homo sapiens GN=ANPEP PE=1 SV=4	4948	Cmpd 13045, +MS2(566.7537), 25.8eV, 44.5 min #17408	0	44.455	190629_MA9_RD3_01_8043.mgf
13107:2	42	V.SEFD[+116.041]YVEK.Q		D[+116]	566.754	2	1132.5	1132.5	0	1.6	285	NRagged	271.61	85.23	85.23	6.29	3	>sp|P15144|AMPN_HUMAN Aminopeptidase N OS=Homo sapiens GN=ANPEP PE=1 SV=4	4948	Cmpd 13001, +MS2(566.7535), 25.8eV, 44.4 min #17363	0	44.403	190629_MA9_RD3_01_8043.mgf
13073:2	42	V.SEFD[+116.041]YVEK.Q		D[+116]	566.754	2	1132.5	1132.5	0	1.6	285	NRagged	272.31	112.44	112.44	6.49	3	>sp|P15144|AMPN_HUMAN Aminopeptidase N OS=Homo sapiens GN=ANPEP PE=1 SV=4	4948	Cmpd 12967, +MS2(566.7535), 25.8eV, 44.4 min #17327	0	44.3403	190629_MA9_RD3_01_8043.mgf
13082:2	42	V.SEFD[+116.041]YVEK.Q		D[+116]	566.754	2	1132.5	1132.5	0	1.7	285	NRagged	320.36	117.81	117.81	7.26	3	>sp|P15144|AMPN_HUMAN Aminopeptidase N OS=Homo sapiens GN=ANPEP PE=1 SV=4	4948	Cmpd 12976, +MS2(566.7536), 25.8eV, 44.4 min #17337	0	44.3723	190629_MA9_RD3_01_8043.mgf
07026:2	42	K.D[+116.041]NEETGFGSGTR.A		D[+116]	693.293	2	1385.58	1385.58	0	2.1	924	Specific	243.27	191.06	57.15	8.87	3	>sp|P15144|AMPN_HUMAN Aminopeptidase N OS=Homo sapiens GN=ANPEP PE=1 SV=4	4948	Cmpd 6994, +MS2(693.2926), 26.0eV, 34.8 min #11058	0	34.7585	190629_MA9_RD3_01_8043.mgf
07007:2	42	K.D[+116.041]NEETGFGSGTR.A		D[+116]	693.292	2	1385.58	1385.58	0	1.3	924	Specific	256.43	238.68	65.9	9.48	3	>sp|P15144|AMPN_HUMAN Aminopeptidase N OS=Homo sapiens GN=ANPEP PE=1 SV=4	4948	Cmpd 6975, +MS2(693.2920), 30.8eV, 34.7 min #11036	0	34.7098	190629_MA9_RD3_01_8043.mgf
07001:2	42	K.D[+116.041]NEETGFGSGTR.A		D[+116]	693.293	2	1385.58	1385.58	0	2.7	924	Specific	363.25	276.51	131.42	9.63	3	>sp|P15144|AMPN_HUMAN Aminopeptidase N OS=Homo sapiens GN=ANPEP PE=1 SV=4	4948	Cmpd 6969, +MS2(693.2930), 30.8eV, 34.7 min #11028	0	34.6912	190629_MA9_RD3_01_8043.mgf
16450:2	43	V.TE[+116.041]EFQPVYK.E		E[+116]	628.803	2	1256.6	1256.6	0	0.6	338	NRagged	172.63	133.15	95.35	4.63	5	>sp|P05556|ITB1_HUMAN Integrin beta-1 OS=Homo sapiens GN=ITGB1 PE=1 SV=2	4089	Cmpd 16304, +MS2(628.8030), 24.0eV, 48.8 min #20767	0	48.7467	190629_MA9_RD3_01_8043.mgf
15980:2	43	V.TEE[+116.041]FQPVYK.E		E[+116]	628.803	2	1256.6	1256.6	0	0.3	338	NRagged	227.57	211.01	24.66	7.24	5	>sp|P05556|ITB1_HUMAN Integrin beta-1 OS=Homo sapiens GN=ITGB1 PE=1 SV=2	4089	Cmpd 15844, +MS2(628.8028), 28.3eV, 48.2 min #20294	0	48.159	190629_MA9_RD3_01_8043.mgf
16430:2	43	V.TE[+116.041]EFQPVYK.E		E[+116]	628.803	2	1256.6	1256.6	0	0.6	338	NRagged	242.34	159.95	122.66	6.86	5	>sp|P05556|ITB1_HUMAN Integrin beta-1 OS=Homo sapiens GN=ITGB1 PE=1 SV=2	4089	Cmpd 16284, +MS2(628.8030), 24.0eV, 48.7 min #20747	0	48.736	190629_MA9_RD3_01_8043.mgf
16412:2	43	V.TE[+116.041]EFQPVYK.E		E[+116]	628.803	2	1256.6	1256.6	0	-0.2	338	NRagged	259.55	127.31	119.88	7.11	5	>sp|P05556|ITB1_HUMAN Integrin beta-1 OS=Homo sapiens GN=ITGB1 PE=1 SV=2	4089	Cmpd 16266, +MS2(628.8025), 28.3eV, 48.7 min #20728	0	48.698	190629_MA9_RD3_01_8043.mgf
15895:2	43	V.TEE[+116.041]FQPVYK.E		E[+116]	628.803	2	1256.6	1256.6	0	0.3	338	NRagged	349.25	236.01	37.78	9.11	5	>sp|P05556|ITB1_HUMAN Integrin beta-1 OS=Homo sapiens GN=ITGB1 PE=1 SV=2	4089	Cmpd 15761, +MS2(628.8028), 28.3eV, 48.1 min #20209	0	48.0572	190629_MA9_RD3_01_8043.mgf
15932:2	43	V.TEE[+116.041]FQPVYK.E		E[+116]	628.803	2	1256.6	1256.6	0	0.5	338	NRagged	452.06	311.03	38.33	9.28	5	>sp|P05556|ITB1_HUMAN Integrin beta-1 OS=Homo sapiens GN=ITGB1 PE=1 SV=2	4089	Cmpd 15798, +MS2(628.8030), 28.3eV, 48.1 min #20247	0	48.1043	190629_MA9_RD3_01_8043.mgf
13531:2	52	R.EE[+116.041]PGEDFPAAR.R		E[+116]	667.297	2	1333.59	1333.58	0	2.3	110	Specific	160.19	96.17	4.3	4.98	5	>sp|P02786|TFR1_HUMAN Transferrin receptor protein 1 OS=Homo sapiens GN=TFRC PE=1 SV=2	3923	Cmpd 13421, +MS2(667.2972), 25.2eV, 45.0 min #17795	0	44.9572	190629_MA9_RD3_01_8043.mgf
13703:2	52	R.EE[+116.041]PGEDFPAAR.R		E[+116]	667.298	2	1333.59	1333.58	0	3	110	Specific	274.29	99.22	4.3	8.45	5	>sp|P02786|TFR1_HUMAN Transferrin receptor protein 1 OS=Homo sapiens GN=TFRC PE=1 SV=2	3923	Cmpd 13587, +MS2(667.2977), 29.8eV, 45.2 min #17967	0	45.1922	190629_MA9_RD3_01_8043.mgf
13721:2	52	R.E[+116.041]EPGEDFPAAR.R		E[+116]	667.297	2	1333.59	1333.58	0	2.5	110	Specific	286.75	156.66	13.21	9.23	5	>sp|P02786|TFR1_HUMAN Transferrin receptor protein 1 OS=Homo sapiens GN=TFRC PE=1 SV=2	3923	Cmpd 13605, +MS2(667.2973), 29.8eV, 45.2 min #17986	0	45.2172	190629_MA9_RD3_01_8043.mgf
13701:2	52	R.EE[+116.041]PGEDFPAAR.R		E[+116]	667.297	2	1333.59	1333.58	0	2.6	110	Specific	295.98	230.04	4.3	9.74	5	>sp|P02786|TFR1_HUMAN Transferrin receptor protein 1 OS=Homo sapiens GN=TFRC PE=1 SV=2	3923	Cmpd 13585, +MS2(667.2974), 29.8eV, 45.2 min #17964	0	45.1647	190629_MA9_RD3_01_8043.mgf
12315:2	52	E.E[+116.041]PGEDFPAAR.R		E[+116]	602.775	2	1204.54	1204.54	0	1.3	111	NRagged	116.98	94.1	82.26	2.4	5	>sp|P02786|TFR1_HUMAN Transferrin receptor protein 1 OS=Homo sapiens GN=TFRC PE=1 SV=2	3923	Cmpd 12219, +MS2(602.7752), 27.2eV, 43.4 min #16556	0	43.354	190629_MA9_RD3_01_8043.mgf
12366:2	52	E.E[+116.041]PGEDFPAAR.R		E[+116]	602.775	2	1204.54	1204.54	0	0.6	111	NRagged	133.36	133.36	82.65	4.03	5	>sp|P02786|TFR1_HUMAN Transferrin receptor protein 1 OS=Homo sapiens GN=TFRC PE=1 SV=2	3923	Cmpd 12270, +MS2(602.7747), 27.2eV, 43.4 min #16609	0	43.4223	190629_MA9_RD3_01_8043.mgf
12276:2	52	E.E[+116.041]PGEDFPAAR.R		E[+116]	602.776	2	1204.54	1204.54	0	2	111	NRagged	211	189.95	124.34	5.48	5	>sp|P02786|TFR1_HUMAN Transferrin receptor protein 1 OS=Homo sapiens GN=TFRC PE=1 SV=2	3923	Cmpd 12182, +MS2(602.7756), 27.2eV, 43.3 min #16517	0	43.2907	190629_MA9_RD3_01_8043.mgf
12581:2	52	R.LTTDFGNAE[+116.041]K.T		E[+116]	606.291	2	1211.57	1211.57	0	1.7	656	Specific	64.62	64.62	64.62	2.3	5	>sp|P02786|TFR1_HUMAN Transferrin receptor protein 1 OS=Homo sapiens GN=TFRC PE=1 SV=2	3923	Cmpd 12483, +MS2(606.2909), 23.3eV, 43.7 min #16827	0	43.6787	190629_MA9_RD3_01_8043.mgf
12542:2	52	R.LTTDFGNAE[+116.041]K.T		E[+116]	606.29	2	1211.57	1211.57	0	-0.4	656	Specific	160.5	119.55	119.55	4.45	5	>sp|P02786|TFR1_HUMAN Transferrin receptor protein 1 OS=Homo sapiens GN=TFRC PE=1 SV=2	3923	Cmpd 12444, +MS2(606.2896), 23.3eV, 43.6 min #16787	0	43.6287	190629_MA9_RD3_01_8043.mgf
06992:2	58	R.NPPGGDNLE[+116.041]ER.F		E[+116]	657.299	2	1313.59	1313.59	0	0.9	216	Specific	81.16	66.94	14.71	3.17	2	>sp|Q9NV96|CC50A_HUMAN Cell cycle control protein 50A OS=Homo sapiens GN=TMEM30A PE=1 SV=1	18916	Cmpd 6960, +MS2(657.2994), 24.9eV, 34.7 min #11018	0	34.6633	190629_MA9_RD3_01_8043.mgf
07035:2	58	R.NPPGGDNLE[+116.041]ER.F		E[+116]	657.3	2	1313.59	1313.59	0	1.7	216	Specific	95.89	54.47	3.5	2.3	2	>sp|Q9NV96|CC50A_HUMAN Cell cycle control protein 50A OS=Homo sapiens GN=TMEM30A PE=1 SV=1	18916	Cmpd 7003, +MS2(657.2999), 24.9eV, 34.8 min #11069	0	34.7887	190629_MA9_RD3_01_8043.mgf
07024:2	58	R.NPPGGDNLE[+116.041]ER.F		E[+116]	657.3	2	1313.59	1313.59	0	2.1	216	Specific	96.26	71.64	20.28	2.41	2	>sp|Q9NV96|CC50A_HUMAN Cell cycle control protein 50A OS=Homo sapiens GN=TMEM30A PE=1 SV=1	18916	Cmpd 6992, +MS2(657.3001), 24.9eV, 34.8 min #11056	0	34.756	190629_MA9_RD3_01_8043.mgf
06976:2	58	R.NPPGGDNLE[+116.041]ER.F		E[+116]	657.299	2	1313.59	1313.59	0	-0.2	216	Specific	104.29	80	35.93	2.36	2	>sp|Q9NV96|CC50A_HUMAN Cell cycle control protein 50A OS=Homo sapiens GN=TMEM30A PE=1 SV=1	18916	Cmpd 6946, +MS2(657.2986), 24.9eV, 34.6 min #11000	0	34.6125	190629_MA9_RD3_01_8043.mgf
06986:2	58	R.NPPGGDNLE[+116.041]ER.F		E[+116]	657.299	2	1313.59	1313.59	0	0.6	216	Specific	115.28	49.34	0	2.34	2	>sp|Q9NV96|CC50A_HUMAN Cell cycle control protein 50A OS=Homo sapiens GN=TMEM30A PE=1 SV=1	18916	Cmpd 6954, +MS2(657.2992), 29.4eV, 34.6 min #11010	0	34.6415	190629_MA9_RD3_01_8043.mgf
06966:2	58	R.NPPGGDNLE[+116.041]ER.F		E[+116]	657.3	2	1313.59	1313.59	0	1.6	216	Specific	130.37	98.62	31.71	4.94	2	>sp|Q9NV96|CC50A_HUMAN Cell cycle control protein 50A OS=Homo sapiens GN=TMEM30A PE=1 SV=1	18916	Cmpd 6936, +MS2(657.2998), 24.9eV, 34.6 min #10989	0	34.5955	190629_MA9_RD3_01_8043.mgf
07008:2	58	R.NPPGGDNLE[+116.041]ER.F		E[+116]	657.3	2	1313.59	1313.59	0	1.6	216	Specific	150.66	67.61	22.34	4.26	2	>sp|Q9NV96|CC50A_HUMAN Cell cycle control protein 50A OS=Homo sapiens GN=TMEM30A PE=1 SV=1	18916	Cmpd 6976, +MS2(657.2998), 29.4eV, 34.7 min #11037	0	34.7107	190629_MA9_RD3_01_8043.mgf
10847:3	59	R.STYN[+0.984]DTED[+116.041]VSQASPSESEAR.F		D[+116], N[+1]	763.987	3	2289.95	2289.94	0	2.3	66	Specific	138.59	138.59	0	5.72	2	>sp|Q6GTX8|LAIR1_HUMAN Leukocyte-associated immunoglobulin-like receptor 1 OS=Homo sapiens GN=LAIR1 PE=1 SV=1	10732	Cmpd 10775, +MS2(763.9870), 28.2eV, 41.4 min #15063	0	41.3737	190629_MA9_RD3_01_8043.mgf
10718:2	59	R.STYN[+0.984]DTED[+116.041]VSQASPSESEAR.F		D[+116], N[+1]	1145.48	2	2289.95	2289.94	0	2.8	66	Specific	367	367	23.06	10.46	2	>sp|Q6GTX8|LAIR1_HUMAN Leukocyte-associated immunoglobulin-like receptor 1 OS=Homo sapiens GN=LAIR1 PE=1 SV=1	10732	Cmpd 10648, +MS2(1145.4775), 48.7eV, 41.2 min #14932	0	41.201	190629_MA9_RD3_01_8043.mgf
10661:3	59	R.STYN[+0.984]DTED[+116.041]VSQASPSESEAR.F		D[+116], N[+1]	763.988	3	2289.95	2289.94	0	3.2	66	Specific	384.87	384.87	37.39	10.97	2	>sp|Q6GTX8|LAIR1_HUMAN Leukocyte-associated immunoglobulin-like receptor 1 OS=Homo sapiens GN=LAIR1 PE=1 SV=1	10732	Cmpd 10591, +MS2(763.9876), 28.2eV, 41.1 min #14874	0	41.142	190629_MA9_RD3_01_8043.mgf
10665:2	59	R.STYN[+0.984]DTED[+116.041]VSQASPSESEAR.F		D[+116], N[+1]	1145.48	2	2289.95	2289.94	0	4	66	Specific	446.69	446.69	61.57	10.53	2	>sp|Q6GTX8|LAIR1_HUMAN Leukocyte-associated immunoglobulin-like receptor 1 OS=Homo sapiens GN=LAIR1 PE=1 SV=1	10732	Cmpd 10595, +MS2(1145.4788), 40.6eV, 41.1 min #14878	0	41.1447	190629_MA9_RD3_01_8043.mgf
10804:2	59	R.STYN[+0.984]DTE[+116.041]DVSQASPSESEAR.F		E[+116], N[+1]	1145.48	2	2289.95	2289.94	0	3.9	66	Specific	497.06	482.16	28.4	10.51	2	>sp|Q6GTX8|LAIR1_HUMAN Leukocyte-associated immunoglobulin-like receptor 1 OS=Homo sapiens GN=LAIR1 PE=1 SV=1	10732	Cmpd 10734, +MS2(1145.4787), 48.7eV, 41.3 min #15021	0	41.3235	190629_MA9_RD3_01_8043.mgf
10749:3	59	R.STYN[+0.984]DTE[+116.041]DVSQASPSESEAR.F		E[+116], N[+1]	763.987	3	2289.95	2289.94	0	2.2	66	Specific	555.83	555.83	13.94	11.39	2	>sp|Q6GTX8|LAIR1_HUMAN Leukocyte-associated immunoglobulin-like receptor 1 OS=Homo sapiens GN=LAIR1 PE=1 SV=1	10732	Cmpd 10679, +MS2(763.9870), 28.2eV, 41.3 min #14964	0	41.2473	190629_MA9_RD3_01_8043.mgf
10760:2	59	R.STYN[+0.984]DTE[+116.041]DVSQASPSESEAR.F		E[+116], N[+1]	1145.48	2	2289.95	2289.94	0	2.9	66	Specific	559.46	559.46	49.48	11.54	2	>sp|Q6GTX8|LAIR1_HUMAN Leukocyte-associated immunoglobulin-like receptor 1 OS=Homo sapiens GN=LAIR1 PE=1 SV=1	10732	Cmpd 10690, +MS2(1145.4775), 48.7eV, 41.3 min #14975	0	41.2532	190629_MA9_RD3_01_8043.mgf
10711:3	59	R.STYN[+0.984]DTED[+116.041]VSQASPSESEAR.F		D[+116], N[+1]	763.987	3	2289.95	2289.94	0	2.6	66	Specific	572.58	572.58	22.08	11.39	2	>sp|Q6GTX8|LAIR1_HUMAN Leukocyte-associated immunoglobulin-like receptor 1 OS=Homo sapiens GN=LAIR1 PE=1 SV=1	10732	Cmpd 10641, +MS2(763.9873), 28.2eV, 41.2 min #14925	0	41.1973	190629_MA9_RD3_01_8043.mgf
10794:3	59	R.STYN[+0.984]DTE[+116.041]DVSQASPSESEAR.F		E[+116], N[+1]	763.988	3	2289.95	2289.94	0	3.4	66	Specific	585.54	585.54	25.79	11.15	2	>sp|Q6GTX8|LAIR1_HUMAN Leukocyte-associated immunoglobulin-like receptor 1 OS=Homo sapiens GN=LAIR1 PE=1 SV=1	10732	Cmpd 10724, +MS2(763.9878), 28.2eV, 41.3 min #15011	0	41.3182	190629_MA9_RD3_01_8043.mgf
09664:2	93	V.E[+116.041]EVLPR.H		E[+116]	429.729	2	858.452	858.45	0	1.6	418	NRagged	214.21	22.57	18.08	2.31	2	>sp|Q9NZ53|PDXL2_HUMAN Podocalyxin-like protein 2 OS=Homo sapiens GN=PODXL2 PE=1 SV=1	19208	Cmpd 9604, +MS2(429.7294), 20.4eV, 39.7 min #13853	0	39.7198	190629_MA9_RD3_01_8043.mgf
09340:2	96	K.SGAGTE[+116.041]LSVR.G		E[+116]	546.778	2	1092.55	1092.55	0	1.8	134	Specific	198.52	128.35	128.35	5.06	3	>tr|H3BML4|H3BML4_HUMAN Uncharacterized protein (Fragment) OS=Homo sapiens PE=4 SV=1	1678	Cmpd 9284, +MS2(546.7779), 25.0eV, 39.3 min #13523	0	39.25	190629_MA9_RD3_01_8043.mgf
09308:2	96	K.SGAGTE[+116.041]LSVR.G		E[+116]	546.778	2	1092.55	1092.55	0	1.7	134	Specific	274.68	142.64	142.64	7.78	3	>tr|H3BML4|H3BML4_HUMAN Uncharacterized protein (Fragment) OS=Homo sapiens PE=4 SV=1	1678	Cmpd 9258, +MS2(546.7779), 25.0eV, 39.2 min #13496	0	39.2048	190629_MA9_RD3_01_8043.mgf
32256:2	108	R.AVLTC[+57.021]SEQDGSPPSE[+116.041]YTWFK.D		C[+57], E[+116]	1209.54	2	2418.07	2418.07	0	-3.4	149	Specific	129.15	129.15	129.15	5.27	3	>sp|Q9Y624|JAM1_HUMAN Junctional adhesion molecule A OS=Homo sapiens GN=F11R PE=1 SV=1	20858	Cmpd 31650, +MS2(1209.5365), 42.8eV, 69.1 min #36587	0	69.056	190629_MA9_RD3_01_8043.mgf
16922:2	126	K.FFPASAD[+59.019]R.T		D[+59]	485.234	2	969.461	969.461	0	0	445	Specific	93	63.36	63.36	2.31	6	>sp|P07237|PDIA1_HUMAN Protein disulfide-isomerase OS=Homo sapiens GN=P4HB PE=1 SV=3	4157	Cmpd 16764, +MS2(485.2342), 22.6eV, 49.4 min #21242	0	49.3688	190629_MA9_RD3_01_8043.mgf
06447:2	132	R.SYSTTYE[+116.041]ER.N		E[+116]	626.27	2	1251.53	1251.53	0	2.1	203	Specific	162.26	158.65	32.62	2.28	1	>sp|Q15758|AAAT_HUMAN Neutral amino acid transporter B(0) OS=Homo sapiens GN=SLC1A5 PE=1 SV=2	9022	Cmpd 6417, +MS2(626.2705), 28.2eV, 33.3 min #10401	0	33.3423	190629_MA9_RD3_01_8043.mgf
06455:2	132	R.SYSTTYE[+116.041]ER.N		E[+116]	626.27	2	1251.53	1251.53	0	1.2	203	Specific	226.09	200.62	15.46	3.64	1	>sp|Q15758|AAAT_HUMAN Neutral amino acid transporter B(0) OS=Homo sapiens GN=SLC1A5 PE=1 SV=2	9022	Cmpd 6425, +MS2(626.2699), 28.2eV, 33.4 min #10412	0	33.3748	190629_MA9_RD3_01_8043.mgf
06451:2	132	R.SYSTTYE[+116.041]ER.N		E[+116]	626.27	2	1251.53	1251.53	0	1.9	203	Specific	279.45	125.28	21.64	4.79	1	>sp|Q15758|AAAT_HUMAN Neutral amino acid transporter B(0) OS=Homo sapiens GN=SLC1A5 PE=1 SV=2	9022	Cmpd 6421, +MS2(626.2703), 28.2eV, 33.4 min #10406	0	33.3523	190629_MA9_RD3_01_8043.mgf
86685:3	5	R.VE[+59.019]PQNPVLSAGGSLFVNC[+57.021]STDC[+57.021]PSSEK.I		C[+57]*2, E[+59]	980.111	3	2938.32	2938.34	0	-7.1	36	Specific	98.92	98.92	98.92	4.06	9	>sp|P32942|ICAM3_HUMAN Intercellular adhesion molecule 3 OS=Homo sapiens GN=ICAM3 PE=1 SV=2	5878	190629_MA10_RD4_01_8046.38776.38776. File:"190629_MA10_RD4_01_8046.d", NativeID:"scan=38776"	38776	74.8372	190629_MA10_RD4_01_8046.mgf
17852:2	5	R.WEE[+116.041]ELSR.Q		E[+116]	532.744	2	1064.48	1064.48	0	-1.6	157	Specific	232.25	101.92	40.68	4.13	9	>sp|P32942|ICAM3_HUMAN Intercellular adhesion molecule 3 OS=Homo sapiens GN=ICAM3 PE=1 SV=2	5878	190629_MA10_RD4_01_8046.15092.15092. File:"190629_MA10_RD4_01_8046.d", NativeID:"scan=15092"	15092	43.3567	190629_MA10_RD4_01_8046.mgf
19211:2	5	R.WE[+116.041]EELSR.Q		E[+116]	532.745	2	1064.48	1064.48	0	-0.8	157	Specific	243.05	35.96	35.96	4.58	9	>sp|P32942|ICAM3_HUMAN Intercellular adhesion molecule 3 OS=Homo sapiens GN=ICAM3 PE=1 SV=2	5878	190629_MA10_RD4_01_8046.15561.15561. File:"190629_MA10_RD4_01_8046.d", NativeID:"scan=15561"	15561	44.0336	190629_MA10_RD4_01_8046.mgf
17738:2	5	R.WEE[+116.041]ELSR.Q		E[+116]	532.745	2	1064.48	1064.48	0	-1	157	Specific	293.44	129.04	42.6	6.78	9	>sp|P32942|ICAM3_HUMAN Intercellular adhesion molecule 3 OS=Homo sapiens GN=ICAM3 PE=1 SV=2	5878	190629_MA10_RD4_01_8046.15053.15053. File:"190629_MA10_RD4_01_8046.d", NativeID:"scan=15053"	15053	43.2974	190629_MA10_RD4_01_8046.mgf
71963:2	5	R.Q[+0.984]PAVE[+116.041]EPAEVTATVLASR.D		E[+116], Q[+1]	993.011	2	1985.01	1985	0	6.6	164	Specific	89.92	89.92	46.02	4.08	9	>sp|P32942|ICAM3_HUMAN Intercellular adhesion molecule 3 OS=Homo sapiens GN=ICAM3 PE=1 SV=2	5878	190629_MA10_RD4_01_8046.33706.33706. File:"190629_MA10_RD4_01_8046.d", NativeID:"scan=33706"	33706	68.0804	190629_MA10_RD4_01_8046.mgf
71777:2	5	R.Q[+0.984]PAVE[+116.041]EPAEVTATVLASR.D		E[+116], Q[+1]	993.01	2	1985.01	1985	0	6.3	164	Specific	205.05	205.05	22.39	6.18	9	>sp|P32942|ICAM3_HUMAN Intercellular adhesion molecule 3 OS=Homo sapiens GN=ICAM3 PE=1 SV=2	5878	190629_MA10_RD4_01_8046.33643.33643. File:"190629_MA10_RD4_01_8046.d", NativeID:"scan=33643"	33643	68.0039	190629_MA10_RD4_01_8046.mgf
49230:3	5	A.TLEVDGE[+116.041]FLHR.N		E[+116]	477.905	3	1431.7	1431.7	0	-3.5	378	NRagged	150.22	121.41	12.57	4.49	9	>sp|P32942|ICAM3_HUMAN Intercellular adhesion molecule 3 OS=Homo sapiens GN=ICAM3 PE=1 SV=2	5878	190629_MA10_RD4_01_8046.25885.25885. File:"190629_MA10_RD4_01_8046.d", NativeID:"scan=25885"	25885	57.8376	190629_MA10_RD4_01_8046.mgf
49122:3	5	A.TLEVDGE[+116.041]FLHR.N		E[+116]	477.905	3	1431.7	1431.7	0	-3.5	378	NRagged	226.5	142.64	34.99	6.34	9	>sp|P32942|ICAM3_HUMAN Intercellular adhesion molecule 3 OS=Homo sapiens GN=ICAM3 PE=1 SV=2	5878	190629_MA10_RD4_01_8046.25848.25848. File:"190629_MA10_RD4_01_8046.d", NativeID:"scan=25848"	25848	57.7894	190629_MA10_RD4_01_8046.mgf
49059:3	5	A.TLEVDGE[+116.041]FLHR.N		E[+116]	477.905	3	1431.7	1431.7	0	-3.2	378	NRagged	334.77	232.4	67.32	8.9	9	>sp|P32942|ICAM3_HUMAN Intercellular adhesion molecule 3 OS=Homo sapiens GN=ICAM3 PE=1 SV=2	5878	190629_MA10_RD4_01_8046.25825.25825. File:"190629_MA10_RD4_01_8046.d", NativeID:"scan=25825"	25825	57.7467	190629_MA10_RD4_01_8046.mgf
48747:3	6	Y.DGKDYIALNE[+116.041]DLR.S		E[+116]	546.601	3	1637.79	1637.8	0	-3.2	143	NRagged	156.94	107.37	22.34	4.9	16	>sp|P01893|HLAH_HUMAN Putative HLA class I histocompatibility antigen, alpha chain H OS=Homo sapiens GN=HLA-H PE=5 SV=3	3868	190629_MA10_RD4_01_8046.25718.25718. File:"190629_MA10_RD4_01_8046.d", NativeID:"scan=25718"	25718	57.6059	190629_MA10_RD4_01_8046.mgf
20405:2	6	R.DGEDQTQD[+116.041]TELVETR.P		D[+116]	926.407	2	1851.81	1851.8	0	1.9	244	Specific	177.61	177.61	27.37	5.68	16	>sp|P01893|HLAH_HUMAN Putative HLA class I histocompatibility antigen, alpha chain H OS=Homo sapiens GN=HLA-H PE=5 SV=3	3868	190629_MA10_RD4_01_8046.15971.15971. File:"190629_MA10_RD4_01_8046.d", NativeID:"scan=15971"	15971	44.5973	190629_MA10_RD4_01_8046.mgf
21239:2	6	R.DGEDQTQDTE[+116.041]LVETR.P		E[+116]	926.405	2	1851.8	1851.8	0	0	244	Specific	230.76	230.76	46.79	7.45	16	>sp|P01893|HLAH_HUMAN Putative HLA class I histocompatibility antigen, alpha chain H OS=Homo sapiens GN=HLA-H PE=5 SV=3	3868	190629_MA10_RD4_01_8046.16258.16258. File:"190629_MA10_RD4_01_8046.d", NativeID:"scan=16258"	16258	44.9875	190629_MA10_RD4_01_8046.mgf
20312:2	6	R.DGEDQTQD[+116.041]TELVETR.P		D[+116]	926.405	2	1851.8	1851.8	0	0.3	244	Specific	309.46	301.67	44.1	8.74	16	>sp|P01893|HLAH_HUMAN Putative HLA class I histocompatibility antigen, alpha chain H OS=Homo sapiens GN=HLA-H PE=5 SV=3	3868	190629_MA10_RD4_01_8046.15939.15939. File:"190629_MA10_RD4_01_8046.d", NativeID:"scan=15939"	15939	44.5552	190629_MA10_RD4_01_8046.mgf
21131:2	6	R.DGEDQTQDTE[+116.041]LVETR.P		E[+116]	926.406	2	1851.8	1851.8	0	0.8	244	Specific	416.14	414.11	73.65	9.18	16	>sp|P01893|HLAH_HUMAN Putative HLA class I histocompatibility antigen, alpha chain H OS=Homo sapiens GN=HLA-H PE=5 SV=3	3868	190629_MA10_RD4_01_8046.16221.16221. File:"190629_MA10_RD4_01_8046.d", NativeID:"scan=16221"	16221	44.9398	190629_MA10_RD4_01_8046.mgf
20147:2	6	R.DGEDQTQD[+116.041]TELVETR.P		D[+116]	926.404	2	1851.8	1851.8	0	-0.6	244	Specific	452.04	374.7	88.79	9.4	16	>sp|P01893|HLAH_HUMAN Putative HLA class I histocompatibility antigen, alpha chain H OS=Homo sapiens GN=HLA-H PE=5 SV=3	3868	190629_MA10_RD4_01_8046.15883.15883. File:"190629_MA10_RD4_01_8046.d", NativeID:"scan=15883"	15883	44.4781	190629_MA10_RD4_01_8046.mgf
35577:3	6	R.DGEDQTQDTE[+116.041]LVETRPAGDGTFQ[+0.984]K.W		E[+116], Q[+1]	918.749	3	2754.23	2754.22	0	6	244	Specific	56.31	56.31	2.7	2.91	16	>sp|P01893|HLAH_HUMAN Putative HLA class I histocompatibility antigen, alpha chain H OS=Homo sapiens GN=HLA-H PE=5 SV=3	3868	190629_MA10_RD4_01_8046.21191.21191. File:"190629_MA10_RD4_01_8046.d", NativeID:"scan=21191"	21191	51.7035	190629_MA10_RD4_01_8046.mgf
35928:3	6	R.DGE[+116.041]DQTQ[+0.984]DTELVETRPAGDGTFQK.W		E[+116], Q[+1]	918.749	3	2754.23	2754.22	0	6.2	244	Specific	157.34	117.19	2	4.54	16	>sp|P01893|HLAH_HUMAN Putative HLA class I histocompatibility antigen, alpha chain H OS=Homo sapiens GN=HLA-H PE=5 SV=3	3868	190629_MA10_RD4_01_8046.21312.21312. File:"190629_MA10_RD4_01_8046.d", NativeID:"scan=21312"	21312	51.8585	190629_MA10_RD4_01_8046.mgf
34992:3	6	R.DGEDQTQ[+0.984]D[+116.041]TELVETRPAGDGTFQK.W		D[+116], Q[+1]	918.75	3	2754.23	2754.22	0	6.9	244	Specific	169.94	169.94	1.23	6.62	16	>sp|P01893|HLAH_HUMAN Putative HLA class I histocompatibility antigen, alpha chain H OS=Homo sapiens GN=HLA-H PE=5 SV=3	3868	190629_MA10_RD4_01_8046.20991.20991. File:"190629_MA10_RD4_01_8046.d", NativeID:"scan=20991"	20991	51.4449	190629_MA10_RD4_01_8046.mgf
35325:3	6	R.DGEDQTQDTE[+116.041]LVETRPAGDGTFQ[+0.984]K.W		E[+116], Q[+1]	918.75	3	2754.24	2754.22	0	7.4	244	Specific	246.54	246.54	32.29	8.38	16	>sp|P01893|HLAH_HUMAN Putative HLA class I histocompatibility antigen, alpha chain H OS=Homo sapiens GN=HLA-H PE=5 SV=3	3868	190629_MA10_RD4_01_8046.21105.21105. File:"190629_MA10_RD4_01_8046.d", NativeID:"scan=21105"	21105	51.5978	190629_MA10_RD4_01_8046.mgf
35433:3	6	R.DGEDQTQDTE[+116.041]LVETRPAGDGTFQ[+0.984]K.W		E[+116], Q[+1]	918.748	3	2754.23	2754.22	0	5.2	244	Specific	257.27	257.27	45.57	8.62	16	>sp|P01893|HLAH_HUMAN Putative HLA class I histocompatibility antigen, alpha chain H OS=Homo sapiens GN=HLA-H PE=5 SV=3	3868	190629_MA10_RD4_01_8046.21142.21142. File:"190629_MA10_RD4_01_8046.d", NativeID:"scan=21142"	21142	51.6428	190629_MA10_RD4_01_8046.mgf
34650:3	6	R.DGEDQTQD[+116.041]TELVETRPAGDGTFQ[+0.984]K.W		D[+116], Q[+1]	918.75	3	2754.24	2754.22	0	7	244	Specific	328.77	328.77	32.86	8.36	16	>sp|P01893|HLAH_HUMAN Putative HLA class I histocompatibility antigen, alpha chain H OS=Homo sapiens GN=HLA-H PE=5 SV=3	3868	190629_MA10_RD4_01_8046.20874.20874. File:"190629_MA10_RD4_01_8046.d", NativeID:"scan=20874"	20874	51.2941	190629_MA10_RD4_01_8046.mgf
34887:3	6	R.DGEDQTQ[+0.984]D[+116.041]TELVETRPAGDGTFQK.W		D[+116], Q[+1]	918.749	3	2754.23	2754.22	0	6.2	244	Specific	338.14	338.14	3.33	9.31	16	>sp|P01893|HLAH_HUMAN Putative HLA class I histocompatibility antigen, alpha chain H OS=Homo sapiens GN=HLA-H PE=5 SV=3	3868	190629_MA10_RD4_01_8046.20955.20955. File:"190629_MA10_RD4_01_8046.d", NativeID:"scan=20955"	20955	51.3993	190629_MA10_RD4_01_8046.mgf
34764:3	6	R.DGEDQTQ[+0.984]D[+116.041]TELVETRPAGDGTFQK.W		D[+116], Q[+1]	918.749	3	2754.23	2754.22	0	6.2	244	Specific	662.49	662.49	33.61	12.33	16	>sp|P01893|HLAH_HUMAN Putative HLA class I histocompatibility antigen, alpha chain H OS=Homo sapiens GN=HLA-H PE=5 SV=3	3868	190629_MA10_RD4_01_8046.20913.20913. File:"190629_MA10_RD4_01_8046.d", NativeID:"scan=20913"	20913	51.3427	190629_MA10_RD4_01_8046.mgf
11150:2	6	A.AVVVPSGE[+116.041]EQR.Y		E[+116]	643.829	2	1286.65	1286.65	0	-0.5	270	NRagged	210.99	25.72	6.28	4.23	16	>sp|P01893|HLAH_HUMAN Putative HLA class I histocompatibility antigen, alpha chain H OS=Homo sapiens GN=HLA-H PE=5 SV=3	3868	190629_MA10_RD4_01_8046.12779.12779. File:"190629_MA10_RD4_01_8046.d", NativeID:"scan=12779"	12779	40.079	190629_MA10_RD4_01_8046.mgf
67784:2	8	K.E[+116.041]DFDSLLQSAK.K		E[+116]	684.824	2	1368.64	1368.65	0	-4.1	288	Specific	142.58	124.79	22.98	4.29	10	>sp|P08195|4F2_HUMAN 4F2 cell-surface antigen heavy chain OS=Homo sapiens GN=SLC3A2 PE=1 SV=3	4228	190629_MA10_RD4_01_8046.32270.32270. File:"190629_MA10_RD4_01_8046.d", NativeID:"scan=32270"	32270	66.1945	190629_MA10_RD4_01_8046.mgf
66371:2	8	K.EDFD[+116.041]SLLQSAK.K		D[+116]	684.824	2	1368.64	1368.65	0	-4	288	Specific	254.23	239.76	71.91	7.89	10	>sp|P08195|4F2_HUMAN 4F2 cell-surface antigen heavy chain OS=Homo sapiens GN=SLC3A2 PE=1 SV=3	4228	190629_MA10_RD4_01_8046.31786.31786. File:"190629_MA10_RD4_01_8046.d", NativeID:"scan=31786"	31786	65.5736	190629_MA10_RD4_01_8046.mgf
107993:2	8	K.GQSE[+116.041]DPGSLLSLFR.R		E[+116]	811.398	2	1621.79	1621.8	0	-7.2	511	Specific	170.03	117.82	26.27	4.47	10	>sp|P08195|4F2_HUMAN 4F2 cell-surface antigen heavy chain OS=Homo sapiens GN=SLC3A2 PE=1 SV=3	4228	190629_MA10_RD4_01_8046.46122.46122. File:"190629_MA10_RD4_01_8046.d", NativeID:"scan=46122"	46122	84.8047	190629_MA10_RD4_01_8046.mgf
73344:3	8	K.ADLLLSTQ[+0.984]PGRE[+116.041]EGSPLELER.L		E[+116], Q[+1]	809.748	3	2427.23	2427.22	0	5	593	Specific	138.8	138.8	17.21	4.89	10	>sp|P08195|4F2_HUMAN 4F2 cell-surface antigen heavy chain OS=Homo sapiens GN=SLC3A2 PE=1 SV=3	4228	190629_MA10_RD4_01_8046.34184.34184. File:"190629_MA10_RD4_01_8046.d", NativeID:"scan=34184"	34184	68.7388	190629_MA10_RD4_01_8046.mgf
72864:3	8	K.ADLLLSTQ[+0.984]PGREEGSPLELE[+116.041]R.L		E[+116], Q[+1]	809.748	3	2427.23	2427.22	0	4.8	593	Specific	169.92	169.92	14.19	5	10	>sp|P08195|4F2_HUMAN 4F2 cell-surface antigen heavy chain OS=Homo sapiens GN=SLC3A2 PE=1 SV=3	4228	190629_MA10_RD4_01_8046.34015.34015. File:"190629_MA10_RD4_01_8046.d", NativeID:"scan=34015"	34015	68.4901	190629_MA10_RD4_01_8046.mgf
73224:3	8	K.ADLLLSTQ[+0.984]PGRE[+116.041]EGSPLELER.L		E[+116], Q[+1]	809.749	3	2427.23	2427.22	0	5.3	593	Specific	221.26	221.26	26.05	6.06	10	>sp|P08195|4F2_HUMAN 4F2 cell-surface antigen heavy chain OS=Homo sapiens GN=SLC3A2 PE=1 SV=3	4228	190629_MA10_RD4_01_8046.34140.34140. File:"190629_MA10_RD4_01_8046.d", NativeID:"scan=34140"	34140	68.6621	190629_MA10_RD4_01_8046.mgf
72750:3	8	K.ADLLLSTQ[+0.984]PGREEGSPLELE[+116.041]R.L		E[+116], Q[+1]	809.748	3	2427.23	2427.22	0	5.1	593	Specific	383.6	301.34	14.84	8.69	10	>sp|P08195|4F2_HUMAN 4F2 cell-surface antigen heavy chain OS=Homo sapiens GN=SLC3A2 PE=1 SV=3	4228	190629_MA10_RD4_01_8046.33976.33976. File:"190629_MA10_RD4_01_8046.d", NativeID:"scan=33976"	33976	68.4383	190629_MA10_RD4_01_8046.mgf
26271:3	8	L.STQPGREEGSPLELE[+116.041]R.L		E[+116]	634.31	3	1900.91	1900.92	0	-1.8	598	NRagged	170.14	158.47	36.18	5.33	10	>sp|P08195|4F2_HUMAN 4F2 cell-surface antigen heavy chain OS=Homo sapiens GN=SLC3A2 PE=1 SV=3	4228	190629_MA10_RD4_01_8046.17988.17988. File:"190629_MA10_RD4_01_8046.d", NativeID:"scan=17988"	17988	47.3463	190629_MA10_RD4_01_8046.mgf
25707:3	8	S.TQPGREEGSPLELE[+116.041]R.L		E[+116]	605.299	3	1813.88	1813.89	0	-1.9	599	NRagged	123.34	123.34	65.28	4.34	10	>sp|P08195|4F2_HUMAN 4F2 cell-surface antigen heavy chain OS=Homo sapiens GN=SLC3A2 PE=1 SV=3	4228	190629_MA10_RD4_01_8046.17795.17795. File:"190629_MA10_RD4_01_8046.d", NativeID:"scan=17795"	17795	47.0864	190629_MA10_RD4_01_8046.mgf
27033:3	8	L.E[+116.041]PHEGLLLR.F		E[+116]	393.881	3	1179.63	1179.63	0	-2.4	617	NRagged	126.38	98.69	76.6	4.16	10	>sp|P08195|4F2_HUMAN 4F2 cell-surface antigen heavy chain OS=Homo sapiens GN=SLC3A2 PE=1 SV=3	4228	190629_MA10_RD4_01_8046.18250.18250. File:"190629_MA10_RD4_01_8046.d", NativeID:"scan=18250"	18250	47.694	190629_MA10_RD4_01_8046.mgf
13998:3	10	T.E[+116.041]FTPTEKDEYAC[+57.021]R.V		C[+57], E[+116]	587.923	3	1761.76	1761.76	0	-0.6	89	NRagged	145.85	145.85	132.48	4.39	5	>sp|P61769|B2MG_HUMAN Beta-2-microglobulin OS=Homo sapiens GN=B2M PE=1 SV=1	7308	190629_MA10_RD4_01_8046.13760.13760. File:"190629_MA10_RD4_01_8046.d", NativeID:"scan=13760"	13760	41.4686	190629_MA10_RD4_01_8046.mgf
13911:3	10	T.E[+116.041]FTPTEKDEYAC[+57.021]R.V		C[+57], E[+116]	587.923	3	1761.76	1761.76	0	-0.9	89	NRagged	474.34	403.16	297.34	8.84	5	>sp|P61769|B2MG_HUMAN Beta-2-microglobulin OS=Homo sapiens GN=B2M PE=1 SV=1	7308	190629_MA10_RD4_01_8046.13730.13730. File:"190629_MA10_RD4_01_8046.d", NativeID:"scan=13730"	13730	41.4214	190629_MA10_RD4_01_8046.mgf
13818:3	10	T.E[+116.041]FTPTEKDEYAC[+57.021]R.V		C[+57], E[+116]	587.924	3	1761.76	1761.76	0	-0.4	89	NRagged	578.05	509.82	373.58	9.47	5	>sp|P61769|B2MG_HUMAN Beta-2-microglobulin OS=Homo sapiens GN=B2M PE=1 SV=1	7308	190629_MA10_RD4_01_8046.13697.13697. File:"190629_MA10_RD4_01_8046.d", NativeID:"scan=13697"	13697	41.3655	190629_MA10_RD4_01_8046.mgf
04343:2	14	K.LDQEVQE[+116.041]ETQGR.F		E[+116]	774.359	2	1547.71	1547.71	0	-0.2	78	Specific	215.88	172.6	6.56	5.93	4	>sp|P20138|CD33_HUMAN Myeloid cell surface antigen CD33 OS=Homo sapiens GN=CD33 PE=1 SV=2	5234	190629_MA10_RD4_01_8046.10329.10329. File:"190629_MA10_RD4_01_8046.d", NativeID:"scan=10329"	10329	35.5695	190629_MA10_RD4_01_8046.mgf
04289:2	14	K.LDQEVQE[+116.041]ETQGR.F		E[+116]	774.359	2	1547.71	1547.71	0	-0.5	78	Specific	251.23	126.93	21.48	7.77	4	>sp|P20138|CD33_HUMAN Myeloid cell surface antigen CD33 OS=Homo sapiens GN=CD33 PE=1 SV=2	5234	190629_MA10_RD4_01_8046.10307.10307. File:"190629_MA10_RD4_01_8046.d", NativeID:"scan=10307"	10307	35.5135	190629_MA10_RD4_01_8046.mgf
04358:2	14	K.LDQEVQE[+116.041]ETQGR.F		E[+116]	774.359	2	1547.71	1547.71	0	-0.8	78	Specific	293.18	241.89	39.17	8.79	4	>sp|P20138|CD33_HUMAN Myeloid cell surface antigen CD33 OS=Homo sapiens GN=CD33 PE=1 SV=2	5234	190629_MA10_RD4_01_8046.10335.10335. File:"190629_MA10_RD4_01_8046.d", NativeID:"scan=10335"	10335	35.5842	190629_MA10_RD4_01_8046.mgf
05244:3	14	K.LDQE[+116.041]VQEETQGR.F		E[+116]	516.574	3	1547.71	1547.71	0	-2.2	78	Specific	299.42	178.68	23.41	7.35	4	>sp|P20138|CD33_HUMAN Myeloid cell surface antigen CD33 OS=Homo sapiens GN=CD33 PE=1 SV=2	5234	190629_MA10_RD4_01_8046.10668.10668. File:"190629_MA10_RD4_01_8046.d", NativeID:"scan=10668"	10668	36.3042	190629_MA10_RD4_01_8046.mgf
04280:2	14	K.LDQEVQE[+116.041]ETQGR.F		E[+116]	774.359	2	1547.71	1547.71	0	-1.3	78	Specific	341.26	260.84	24.76	8.76	4	>sp|P20138|CD33_HUMAN Myeloid cell surface antigen CD33 OS=Homo sapiens GN=CD33 PE=1 SV=2	5234	190629_MA10_RD4_01_8046.10303.10303. File:"190629_MA10_RD4_01_8046.d", NativeID:"scan=10303"	10303	35.5034	190629_MA10_RD4_01_8046.mgf
05324:2	14	K.LDQE[+116.041]VQEETQGR.F		E[+116]	774.36	2	1547.71	1547.71	0	1	78	Specific	342.33	259.63	69.91	8.4	4	>sp|P20138|CD33_HUMAN Myeloid cell surface antigen CD33 OS=Homo sapiens GN=CD33 PE=1 SV=2	5234	190629_MA10_RD4_01_8046.10696.10696. File:"190629_MA10_RD4_01_8046.d", NativeID:"scan=10696"	10696	36.3502	190629_MA10_RD4_01_8046.mgf
04316:2	14	K.LDQEVQE[+116.041]ETQGR.F		E[+116]	774.359	2	1547.71	1547.71	0	-0.5	78	Specific	355.47	246.17	29.08	8.77	4	>sp|P20138|CD33_HUMAN Myeloid cell surface antigen CD33 OS=Homo sapiens GN=CD33 PE=1 SV=2	5234	190629_MA10_RD4_01_8046.10318.10318. File:"190629_MA10_RD4_01_8046.d", NativeID:"scan=10318"	10318	35.5446	190629_MA10_RD4_01_8046.mgf
05204:2	14	K.LDQE[+116.041]VQEETQGR.F		E[+116]	774.358	2	1547.71	1547.71	0	-1.9	78	Specific	494.94	335.1	80.7	9.07	4	>sp|P20138|CD33_HUMAN Myeloid cell surface antigen CD33 OS=Homo sapiens GN=CD33 PE=1 SV=2	5234	190629_MA10_RD4_01_8046.10652.10652. File:"190629_MA10_RD4_01_8046.d", NativeID:"scan=10652"	10652	36.2588	190629_MA10_RD4_01_8046.mgf
05234:2	14	K.LDQE[+116.041]VQEETQGR.F		E[+116]	774.358	2	1547.71	1547.71	0	-1.7	78	Specific	545.85	342.52	76.21	9	4	>sp|P20138|CD33_HUMAN Myeloid cell surface antigen CD33 OS=Homo sapiens GN=CD33 PE=1 SV=2	5234	190629_MA10_RD4_01_8046.10665.10665. File:"190629_MA10_RD4_01_8046.d", NativeID:"scan=10665"	10665	36.2991	190629_MA10_RD4_01_8046.mgf
19457:2	15	S.SLSSSE[+116.041]GEEPVEYK.S		E[+116]	828.875	2	1656.74	1656.74	0	-0.3	124	NRagged	274.28	263.35	82.62	8.39	10	>sp|P08648|ITA5_HUMAN Integrin alpha-5 OS=Homo sapiens GN=ITGA5 PE=1 SV=2	4267	190629_MA10_RD4_01_8046.15645.15645. File:"190629_MA10_RD4_01_8046.d", NativeID:"scan=15645"	15645	44.1451	190629_MA10_RD4_01_8046.mgf
05744:2	15	S.SEGE[+116.041]EPVEYK.S		E[+116]	641.784	2	1282.56	1282.56	0	-1	128	NRagged	135.24	115.49	35.4	4.41	10	>sp|P08648|ITA5_HUMAN Integrin alpha-5 OS=Homo sapiens GN=ITGA5 PE=1 SV=2	4267	190629_MA10_RD4_01_8046.10854.10854. File:"190629_MA10_RD4_01_8046.d", NativeID:"scan=10854"	10854	36.6906	190629_MA10_RD4_01_8046.mgf
06155:2	15	S.SE[+116.041]GEEPVEYK.S		E[+116]	641.784	2	1282.56	1282.56	0	-1	128	NRagged	193.58	105.02	105.02	4.41	10	>sp|P08648|ITA5_HUMAN Integrin alpha-5 OS=Homo sapiens GN=ITGA5 PE=1 SV=2	4267	190629_MA10_RD4_01_8046.11007.11007. File:"190629_MA10_RD4_01_8046.d", NativeID:"scan=11007"	11007	37.0288	190629_MA10_RD4_01_8046.mgf
05849:2	15	S.SEGE[+116.041]EPVEYK.S		E[+116]	641.784	2	1282.56	1282.56	0	-1.6	128	NRagged	200.46	89.15	0.62	4.13	10	>sp|P08648|ITA5_HUMAN Integrin alpha-5 OS=Homo sapiens GN=ITGA5 PE=1 SV=2	4267	190629_MA10_RD4_01_8046.10892.10892. File:"190629_MA10_RD4_01_8046.d", NativeID:"scan=10892"	10892	36.7672	190629_MA10_RD4_01_8046.mgf
61127:2	15	V.GEFSGDD[+116.041]TEDFVAGVPK.G		D[+116]	943.415	2	1885.82	1885.83	0	-2.8	279	NRagged	124.46	117.48	31	2.44	10	>sp|P08648|ITA5_HUMAN Integrin alpha-5 OS=Homo sapiens GN=ITGA5 PE=1 SV=2	4267	190629_MA10_RD4_01_8046.29982.29982. File:"190629_MA10_RD4_01_8046.d", NativeID:"scan=29982"	29982	63.2464	190629_MA10_RD4_01_8046.mgf
61289:2	15	V.GEFSGDD[+116.041]TEDFVAGVPK.G		D[+116]	943.415	2	1885.82	1885.83	0	-2.8	279	NRagged	308.96	305.58	27.29	7.68	10	>sp|P08648|ITA5_HUMAN Integrin alpha-5 OS=Homo sapiens GN=ITGA5 PE=1 SV=2	4267	190629_MA10_RD4_01_8046.30037.30037. File:"190629_MA10_RD4_01_8046.d", NativeID:"scan=30037"	30037	63.3124	190629_MA10_RD4_01_8046.mgf
44861:2	15	S.GDD[+116.041]TEDFVAGVPK.G		D[+116]	733.334	2	1465.66	1465.66	0	-1.1	283	NRagged	89.69	68.3	5.5	2.2	10	>sp|P08648|ITA5_HUMAN Integrin alpha-5 OS=Homo sapiens GN=ITGA5 PE=1 SV=2	4267	190629_MA10_RD4_01_8046.24381.24381. File:"190629_MA10_RD4_01_8046.d", NativeID:"scan=24381"	24381	55.8669	190629_MA10_RD4_01_8046.mgf
07667:2	18	F.TTVE[+116.041]DLGSK.I		E[+116]	533.264	2	1065.52	1065.52	0	-3.7	144	NRagged	126.03	95.01	45.02	2.51	6	>sp|P35613|BASI_HUMAN Basigin OS=Homo sapiens GN=BSG PE=1 SV=2	6001	190629_MA10_RD4_01_8046.11566.11566. File:"190629_MA10_RD4_01_8046.d", NativeID:"scan=11566"	11566	38.1945	190629_MA10_RD4_01_8046.mgf
07445:2	18	F.TTVE[+116.041]DLGSK.I		E[+116]	533.265	2	1065.52	1065.52	0	-2.4	144	NRagged	250.1	123.52	50.08	6.45	6	>sp|P35613|BASI_HUMAN Basigin OS=Homo sapiens GN=BSG PE=1 SV=2	6001	190629_MA10_RD4_01_8046.11487.11487. File:"190629_MA10_RD4_01_8046.d", NativeID:"scan=11487"	11487	38.055	190629_MA10_RD4_01_8046.mgf
07550:2	18	F.TTVE[+116.041]DLGSK.I		E[+116]	533.265	2	1065.52	1065.52	0	-1.5	144	NRagged	264.22	138.39	38.77	7.06	6	>sp|P35613|BASI_HUMAN Basigin OS=Homo sapiens GN=BSG PE=1 SV=2	6001	190629_MA10_RD4_01_8046.11525.11525. File:"190629_MA10_RD4_01_8046.d", NativeID:"scan=11525"	11525	38.125	190629_MA10_RD4_01_8046.mgf
43389:3	18	I.LLTC[+57.021]SLN[+0.984]DSATE[+116.041]VTGHR.W		C[+57], E[+116], N[+1]	664.313	3	1990.93	1990.93	0	-3.3	154	NRagged	94.5	94.5	94.5	2.44	6	>sp|P35613|BASI_HUMAN Basigin OS=Homo sapiens GN=BSG PE=1 SV=2	6001	190629_MA10_RD4_01_8046.23874.23874. File:"190629_MA10_RD4_01_8046.d", NativeID:"scan=23874"	23874	55.1863	190629_MA10_RD4_01_8046.mgf
15183:3	18	T.C[+57.021]SLN[+0.984]DSATE[+116.041]VTGHR.W		C[+57], E[+116], N[+1]	555.243	3	1663.71	1663.72	0	-1.6	157	NRagged	78.11	78.11	78.11	2.2	6	>sp|P35613|BASI_HUMAN Basigin OS=Homo sapiens GN=BSG PE=1 SV=2	6001	190629_MA10_RD4_01_8046.14170.14170. File:"190629_MA10_RD4_01_8046.d", NativeID:"scan=14170"	14170	42.0612	190629_MA10_RD4_01_8046.mgf
29054:2	30	V.TEE[+116.041]FQPVYK.E		E[+116]	628.802	2	1256.6	1256.6	0	-1.4	338	NRagged	138.06	82.66	0.73	4.06	5	>sp|P05556|ITB1_HUMAN Integrin beta-1 OS=Homo sapiens GN=ITGB1 PE=1 SV=2	4089	190629_MA10_RD4_01_8046.18946.18946. File:"190629_MA10_RD4_01_8046.d", NativeID:"scan=18946"	18946	48.6497	190629_MA10_RD4_01_8046.mgf
30131:2	30	V.TE[+116.041]EFQPVYK.E		E[+116]	628.802	2	1256.6	1256.6	0	-1.6	338	NRagged	193.17	115.26	68.5	4.98	5	>sp|P05556|ITB1_HUMAN Integrin beta-1 OS=Homo sapiens GN=ITGB1 PE=1 SV=2	4089	190629_MA10_RD4_01_8046.19319.19319. File:"190629_MA10_RD4_01_8046.d", NativeID:"scan=19319"	19319	49.1892	190629_MA10_RD4_01_8046.mgf
28802:2	30	V.TEE[+116.041]FQPVYK.E		E[+116]	628.801	2	1256.6	1256.6	0	-2.1	338	NRagged	291.89	186.1	25.83	8.29	5	>sp|P05556|ITB1_HUMAN Integrin beta-1 OS=Homo sapiens GN=ITGB1 PE=1 SV=2	4089	190629_MA10_RD4_01_8046.18859.18859. File:"190629_MA10_RD4_01_8046.d", NativeID:"scan=18859"	18859	48.5286	190629_MA10_RD4_01_8046.mgf
28934:2	30	V.TEE[+116.041]FQPVYK.E		E[+116]	628.801	2	1256.6	1256.6	0	-2.1	338	NRagged	304.91	189	36.72	8.29	5	>sp|P05556|ITB1_HUMAN Integrin beta-1 OS=Homo sapiens GN=ITGB1 PE=1 SV=2	4089	190629_MA10_RD4_01_8046.18905.18905. File:"190629_MA10_RD4_01_8046.d", NativeID:"scan=18905"	18905	48.5986	190629_MA10_RD4_01_8046.mgf
28823:2	30	V.TEE[+116.041]FQPVYK.E		E[+116]	628.802	2	1256.6	1256.6	0	-1.4	338	NRagged	313.9	261.19	34.62	8.47	5	>sp|P05556|ITB1_HUMAN Integrin beta-1 OS=Homo sapiens GN=ITGB1 PE=1 SV=2	4089	190629_MA10_RD4_01_8046.18867.18867. File:"190629_MA10_RD4_01_8046.d", NativeID:"scan=18867"	18867	48.5457	190629_MA10_RD4_01_8046.mgf
20801:2	31	V.SEFD[+116.041]YVEK.Q		D[+116]	566.752	2	1132.5	1132.5	0	-0.4	285	NRagged	183.01	60.9	60.9	4.1	4	>sp|P15144|AMPN_HUMAN Aminopeptidase N OS=Homo sapiens GN=ANPEP PE=1 SV=4	4948	190629_MA10_RD4_01_8046.16107.16107. File:"190629_MA10_RD4_01_8046.d", NativeID:"scan=16107"	16107	44.7778	190629_MA10_RD4_01_8046.mgf
20558:2	31	V.SEFD[+116.041]YVEK.Q		D[+116]	566.752	2	1132.5	1132.5	0	-1	285	NRagged	208.23	87.61	87.61	4.6	4	>sp|P15144|AMPN_HUMAN Aminopeptidase N OS=Homo sapiens GN=ANPEP PE=1 SV=4	4948	190629_MA10_RD4_01_8046.16024.16024. File:"190629_MA10_RD4_01_8046.d", NativeID:"scan=16024"	16024	44.6692	190629_MA10_RD4_01_8046.mgf
20669:2	31	V.SEFD[+116.041]YVEK.Q		D[+116]	566.752	2	1132.5	1132.5	0	-0.8	285	NRagged	260.28	105.6	105.6	6.43	4	>sp|P15144|AMPN_HUMAN Aminopeptidase N OS=Homo sapiens GN=ANPEP PE=1 SV=4	4948	190629_MA10_RD4_01_8046.16062.16062. File:"190629_MA10_RD4_01_8046.d", NativeID:"scan=16062"	16062	44.7193	190629_MA10_RD4_01_8046.mgf
14150:2	31	V.NYD[+116.041]EENWR.K		D[+116]	621.254	2	1241.5	1241.5	0	-0.1	633	NRagged	97.02	97.02	1.54	2	4	>sp|P15144|AMPN_HUMAN Aminopeptidase N OS=Homo sapiens GN=ANPEP PE=1 SV=4	4948	190629_MA10_RD4_01_8046.13813.13813. File:"190629_MA10_RD4_01_8046.d", NativeID:"scan=13813"	13813	41.5452	190629_MA10_RD4_01_8046.mgf
03752:2	31	K.D[+116.041]NEETGFGSGTR.A		D[+116]	693.291	2	1385.57	1385.58	0	-0.8	924	Specific	190.45	160.6	112.72	6.04	4	>sp|P15144|AMPN_HUMAN Aminopeptidase N OS=Homo sapiens GN=ANPEP PE=1 SV=4	4948	190629_MA10_RD4_01_8046.10082.10082. File:"190629_MA10_RD4_01_8046.d", NativeID:"scan=10082"	10082	34.919	190629_MA10_RD4_01_8046.mgf
03731:2	31	K.D[+116.041]NEETGFGSGTR.A		D[+116]	693.29	2	1385.57	1385.58	0	-1.6	924	Specific	218.7	201.09	56.27	6.01	4	>sp|P15144|AMPN_HUMAN Aminopeptidase N OS=Homo sapiens GN=ANPEP PE=1 SV=4	4948	190629_MA10_RD4_01_8046.10074.10074. File:"190629_MA10_RD4_01_8046.d", NativeID:"scan=10074"	10074	34.9033	190629_MA10_RD4_01_8046.mgf
03803:2	31	K.D[+116.041]NEETGFGSGTR.A		D[+116]	693.29	2	1385.57	1385.58	0	-1.9	924	Specific	235.75	207.19	109.67	7.27	4	>sp|P15144|AMPN_HUMAN Aminopeptidase N OS=Homo sapiens GN=ANPEP PE=1 SV=4	4948	190629_MA10_RD4_01_8046.10103.10103. File:"190629_MA10_RD4_01_8046.d", NativeID:"scan=10103"	10103	34.9704	190629_MA10_RD4_01_8046.mgf
03770:2	31	K.D[+116.041]NEETGFGSGTR.A		D[+116]	693.29	2	1385.57	1385.58	0	-1.1	924	Specific	273.78	222.32	96.43	8.59	4	>sp|P15144|AMPN_HUMAN Aminopeptidase N OS=Homo sapiens GN=ANPEP PE=1 SV=4	4948	190629_MA10_RD4_01_8046.10090.10090. File:"190629_MA10_RD4_01_8046.d", NativeID:"scan=10090"	10090	34.9412	190629_MA10_RD4_01_8046.mgf
07553:2	32	V.SC[+57.021]E[+116.041]ELPEESR.L		C[+57], E[+116]	676.284	2	1351.56	1351.56	0	-0.4	844	NRagged	212.6	210.64	88.92	6.39	5	>sp|P20701|ITAL_HUMAN Integrin alpha-L OS=Homo sapiens GN=ITGAL PE=1 SV=3	5269	190629_MA10_RD4_01_8046.11526.11526. File:"190629_MA10_RD4_01_8046.d", NativeID:"scan=11526"	11526	38.126	190629_MA10_RD4_01_8046.mgf
07430:2	32	V.SC[+57.021]E[+116.041]ELPEESR.L		C[+57], E[+116]	676.283	2	1351.56	1351.56	0	-1.6	844	NRagged	235.39	212.13	67.45	6.39	5	>sp|P20701|ITAL_HUMAN Integrin alpha-L OS=Homo sapiens GN=ITGAL PE=1 SV=3	5269	190629_MA10_RD4_01_8046.11482.11482. File:"190629_MA10_RD4_01_8046.d", NativeID:"scan=11482"	11482	38.0477	190629_MA10_RD4_01_8046.mgf
10952:2	39	V.E[+116.041]EVLPR.H		E[+116]	429.728	2	858.449	858.45	0	-1.4	418	NRagged	207.19	28.79	1.13	4.07	4	>sp|Q9NZ53|PDXL2_HUMAN Podocalyxin-like protein 2 OS=Homo sapiens GN=PODXL2 PE=1 SV=1	19208	190629_MA10_RD4_01_8046.12710.12710. File:"190629_MA10_RD4_01_8046.d", NativeID:"scan=12710"	12710	39.9711	190629_MA10_RD4_01_8046.mgf
10904:2	39	V.EE[+116.041]VLPR.H		E[+116]	429.728	2	858.449	858.45	0	-0.9	418	NRagged	233.74	55.48	19.29	4.11	4	>sp|Q9NZ53|PDXL2_HUMAN Podocalyxin-like protein 2 OS=Homo sapiens GN=PODXL2 PE=1 SV=1	19208	190629_MA10_RD4_01_8046.12693.12693. File:"190629_MA10_RD4_01_8046.d", NativeID:"scan=12693"	12693	39.9454	190629_MA10_RD4_01_8046.mgf
65108:2	51	T.E[+116.041]DNVFEAPTIVK.V		E[+116]	739.367	2	1477.73	1477.74	0	-5.4	118	NRagged	145.81	112.02	10.29	4.07	4	>sp|Q13740|CD166_HUMAN CD166 antigen OS=Homo sapiens GN=ALCAM PE=1 SV=2	8478	190629_MA10_RD4_01_8046.31350.31350. File:"190629_MA10_RD4_01_8046.d", NativeID:"scan=31350"	31350	65.0047	190629_MA10_RD4_01_8046.mgf
08306:2	51	L.SLNPSGE[+116.041]VTR.Q		E[+116]	588.295	2	1175.58	1175.58	0	-1.6	335	NRagged	195.12	114.24	114.24	5.29	4	>sp|Q13740|CD166_HUMAN CD166 antigen OS=Homo sapiens GN=ALCAM PE=1 SV=2	8478	190629_MA10_RD4_01_8046.11789.11789. File:"190629_MA10_RD4_01_8046.d", NativeID:"scan=11789"	11789	38.5584	190629_MA10_RD4_01_8046.mgf
08108:2	51	L.SLNPSGE[+116.041]VTR.Q		E[+116]	588.294	2	1175.58	1175.58	0	-1.7	335	NRagged	229.44	129.9	129.9	6.09	4	>sp|Q13740|CD166_HUMAN CD166 antigen OS=Homo sapiens GN=ALCAM PE=1 SV=2	8478	190629_MA10_RD4_01_8046.11721.11721. File:"190629_MA10_RD4_01_8046.d", NativeID:"scan=11721"	11721	38.4484	190629_MA10_RD4_01_8046.mgf
08216:2	51	L.SLNPSGE[+116.041]VTR.Q		E[+116]	588.295	2	1175.58	1175.58	0	-1	335	NRagged	288.63	134.14	134.14	8.48	4	>sp|Q13740|CD166_HUMAN CD166 antigen OS=Homo sapiens GN=ALCAM PE=1 SV=2	8478	190629_MA10_RD4_01_8046.11758.11758. File:"190629_MA10_RD4_01_8046.d", NativeID:"scan=11758"	11758	38.5085	190629_MA10_RD4_01_8046.mgf
10211:2	64	K.SGAGTE[+116.041]LSVR.G		E[+116]	546.776	2	1092.55	1092.55	0	-1.4	134	Specific	140.6	61.75	61.75	4.1	2	>tr|H3BML4|H3BML4_HUMAN Uncharacterized protein (Fragment) OS=Homo sapiens PE=4 SV=1	1678	190629_MA10_RD4_01_8046.12452.12452. File:"190629_MA10_RD4_01_8046.d", NativeID:"scan=12452"	12452	39.5729	190629_MA10_RD4_01_8046.mgf
10112:2	64	K.SGAGTE[+116.041]LSVR.G		E[+116]	546.776	2	1092.55	1092.55	0	-1.4	134	Specific	289.74	158.3	158.3	7.45	2	>tr|H3BML4|H3BML4_HUMAN Uncharacterized protein (Fragment) OS=Homo sapiens PE=4 SV=1	1678	190629_MA10_RD4_01_8046.12417.12417. File:"190629_MA10_RD4_01_8046.d", NativeID:"scan=12417"	12417	39.5167	190629_MA10_RD4_01_8046.mgf
10013:2	64	K.SGAGTE[+116.041]LSVR.G		E[+116]	546.776	2	1092.54	1092.55	0	-1.8	134	Specific	340.5	157.07	157.07	8.36	2	>tr|H3BML4|H3BML4_HUMAN Uncharacterized protein (Fragment) OS=Homo sapiens PE=4 SV=1	1678	190629_MA10_RD4_01_8046.12383.12383. File:"190629_MA10_RD4_01_8046.d", NativeID:"scan=12383"	12383	39.4643	190629_MA10_RD4_01_8046.mgf
22685:2	80	R.EE[+116.041]PGEDFPAAR.R		E[+116]	667.295	2	1333.58	1333.58	0	-1	110	Specific	123.03	95.88	11.78	4.26	4	>sp|P02786|TFR1_HUMAN Transferrin receptor protein 1 OS=Homo sapiens GN=TFRC PE=1 SV=2	3923	190629_MA10_RD4_01_8046.16756.16756. File:"190629_MA10_RD4_01_8046.d", NativeID:"scan=16756"	16756	45.6724	190629_MA10_RD4_01_8046.mgf
22535:2	80	R.EE[+116.041]PGEDFPAAR.R		E[+116]	667.295	2	1333.58	1333.58	0	-0.8	110	Specific	185.56	161.28	4.3	5.85	4	>sp|P02786|TFR1_HUMAN Transferrin receptor protein 1 OS=Homo sapiens GN=TFRC PE=1 SV=2	3923	190629_MA10_RD4_01_8046.16705.16705. File:"190629_MA10_RD4_01_8046.d", NativeID:"scan=16705"	16705	45.605	190629_MA10_RD4_01_8046.mgf
22346:2	80	R.EE[+116.041]PGEDFPAAR.R		E[+116]	667.295	2	1333.58	1333.58	0	-0.2	110	Specific	185.65	131.7	4.3	5.49	4	>sp|P02786|TFR1_HUMAN Transferrin receptor protein 1 OS=Homo sapiens GN=TFRC PE=1 SV=2	3923	190629_MA10_RD4_01_8046.16640.16640. File:"190629_MA10_RD4_01_8046.d", NativeID:"scan=16640"	16640	45.5179	190629_MA10_RD4_01_8046.mgf
22427:2	80	R.EE[+116.041]PGEDFPAAR.R		E[+116]	667.295	2	1333.58	1333.58	0	-0.2	110	Specific	207.55	145.16	6.13	5.68	4	>sp|P02786|TFR1_HUMAN Transferrin receptor protein 1 OS=Homo sapiens GN=TFRC PE=1 SV=2	3923	190629_MA10_RD4_01_8046.16668.16668. File:"190629_MA10_RD4_01_8046.d", NativeID:"scan=16668"	16668	45.558	190629_MA10_RD4_01_8046.mgf
19178:2	80	R.LTTDFGNAE[+116.041]K.T		E[+116]	606.288	2	1211.57	1211.57	0	-3.1	656	Specific	144.99	67.31	67.31	2.19	4	>sp|P02786|TFR1_HUMAN Transferrin receptor protein 1 OS=Homo sapiens GN=TFRC PE=1 SV=2	3923	190629_MA10_RD4_01_8046.15549.15549. File:"190629_MA10_RD4_01_8046.d", NativeID:"scan=15549"	15549	44.0099	190629_MA10_RD4_01_8046.mgf
19079:2	80	R.LTTDFGNAE[+116.041]K.T		E[+116]	606.289	2	1211.57	1211.57	0	-1.4	656	Specific	184.49	134.32	66.67	4.6	4	>sp|P02786|TFR1_HUMAN Transferrin receptor protein 1 OS=Homo sapiens GN=TFRC PE=1 SV=2	3923	190629_MA10_RD4_01_8046.15515.15515. File:"190629_MA10_RD4_01_8046.d", NativeID:"scan=15515"	15515	43.9627	190629_MA10_RD4_01_8046.mgf
06171:3	81	K.TFKNE[+59.019]SENTC[+57.021]QDVDEC[+57.021]QQNPR.L		C[+57]*2, E[+59]	886.7	3	2658.09	2658.1	0	-4.7	105	Specific	186.78	186.78	11.16	5.39	2	>sp|P48960|CD97_HUMAN CD97 antigen OS=Homo sapiens GN=CD97 PE=1 SV=4	6479	190629_MA10_RD4_01_8046.11013.11013. File:"190629_MA10_RD4_01_8046.d", NativeID:"scan=11013"	11013	37.0478	190629_MA10_RD4_01_8046.mgf
06207:3	81	K.TFKNE[+59.019]SENTC[+57.021]QDVDEC[+57.021]QQNPR.L		C[+57]*2, E[+59]	886.699	3	2658.08	2658.1	0	-6.1	105	Specific	287.02	287.02	0	7.4	2	>sp|P48960|CD97_HUMAN CD97 antigen OS=Homo sapiens GN=CD97 PE=1 SV=4	6479	190629_MA10_RD4_01_8046.11026.11026. File:"190629_MA10_RD4_01_8046.d", NativeID:"scan=11026"	11026	37.0748	190629_MA10_RD4_01_8046.mgf
72500:2	82	R.SDPTSYAGYIE[+116.041]DLK.K		E[+116]	837.885	2	1674.76	1674.77	0	-2.7	98	Specific	302.48	245.63	0.5	7.41	4	>sp|P54709|AT1B3_HUMAN Sodium/potassium-transporting ATPase subunit beta-3 OS=Homo sapiens GN=ATP1B3 PE=1 SV=1	6903	190629_MA10_RD4_01_8046.33891.33891. File:"190629_MA10_RD4_01_8046.d", NativeID:"scan=33891"	33891	68.331	190629_MA10_RD4_01_8046.mgf
02486:2	83	R.SYSTTYE[+116.041]ER.N		E[+116]	626.268	2	1251.53	1251.53	0	-2.7	203	Specific	138.47	124.78	0.51	4.2	1	>sp|Q15758|AAAT_HUMAN Neutral amino acid transporter B(0) OS=Homo sapiens GN=SLC1A5 PE=1 SV=2	9022	190629_MA10_RD4_01_8046.9565.9565. File:"190629_MA10_RD4_01_8046.d", NativeID:"scan=9565"	9565	33.5845	190629_MA10_RD4_01_8046.mgf
02513:2	83	R.SYSTTYE[+116.041]ER.N		E[+116]	626.268	2	1251.53	1251.53	0	-2.7	203	Specific	195.32	195.32	25.79	5.77	1	>sp|Q15758|AAAT_HUMAN Neutral amino acid transporter B(0) OS=Homo sapiens GN=SLC1A5 PE=1 SV=2	9022	190629_MA10_RD4_01_8046.9577.9577. File:"190629_MA10_RD4_01_8046.d", NativeID:"scan=9577"	9577	33.6227	190629_MA10_RD4_01_8046.mgf
02495:2	83	R.SYSTTYE[+116.041]ER.N		E[+116]	626.267	2	1251.53	1251.53	0	-3.6	203	Specific	226.57	188.69	12.8	5.94	1	>sp|Q15758|AAAT_HUMAN Neutral amino acid transporter B(0) OS=Homo sapiens GN=SLC1A5 PE=1 SV=2	9022	190629_MA10_RD4_01_8046.9570.9570. File:"190629_MA10_RD4_01_8046.d", NativeID:"scan=9570"	9570	33.6029	190629_MA10_RD4_01_8046.mgf
02477:2	83	R.SYSTTYE[+116.041]ER.N		E[+116]	626.267	2	1251.53	1251.53	0	-3.6	203	Specific	234.02	193.15	0	5.8	1	>sp|Q15758|AAAT_HUMAN Neutral amino acid transporter B(0) OS=Homo sapiens GN=SLC1A5 PE=1 SV=2	9022	190629_MA10_RD4_01_8046.9561.9561. File:"190629_MA10_RD4_01_8046.d", NativeID:"scan=9561"	9561	33.5734	190629_MA10_RD4_01_8046.mgf
02471:2	83	R.SYSTTYE[+116.041]ER.N		E[+116]	626.268	2	1251.53	1251.53	0	-2.1	203	Specific	277.52	183.21	20.6	7.25	1	>sp|Q15758|AAAT_HUMAN Neutral amino acid transporter B(0) OS=Homo sapiens GN=SLC1A5 PE=1 SV=2	9022	190629_MA10_RD4_01_8046.9558.9558. File:"190629_MA10_RD4_01_8046.d", NativeID:"scan=9558"	9558	33.5644	190629_MA10_RD4_01_8046.mgf
63261:3	101	R.SSC[+57.021]GKE[+59.019]NTSDPSLVIAFGR.G		C[+57], E[+59]	695.329	3	2083.97	2083.99	0	-8.9	78	Specific	135.86	135.86	27.65	4.28	2	>sp|P11279|LAMP1_HUMAN Lysosome-associated membrane glycoprotein 1 OS=Homo sapiens GN=LAMP1 PE=1 SV=3	4737	190629_MA10_RD4_01_8046.30717.30717. File:"190629_MA10_RD4_01_8046.d", NativeID:"scan=30717"	30717	64.2062	190629_MA10_RD4_01_8046.mgf
03695:2	105	R.NPPGGDNLE[+116.041]ER.F		E[+116]	657.298	2	1313.59	1313.59	0	-1.8	216	Specific	113.67	43.1	29.94	2.1	2	>sp|Q9NV96|CC50A_HUMAN Cell cycle control protein 50A OS=Homo sapiens GN=TMEM30A PE=1 SV=1	18916	190629_MA10_RD4_01_8046.10058.10058. File:"190629_MA10_RD4_01_8046.d", NativeID:"scan=10058"	10058	34.8538	190629_MA10_RD4_01_8046.mgf
03719:2	105	R.NPPGGDNLE[+116.041]ER.F		E[+116]	657.298	2	1313.59	1313.59	0	-1.6	216	Specific	133.66	133.66	18.96	4.85	2	>sp|Q9NV96|CC50A_HUMAN Cell cycle control protein 50A OS=Homo sapiens GN=TMEM30A PE=1 SV=1	18916	190629_MA10_RD4_01_8046.10068.10068. File:"190629_MA10_RD4_01_8046.d", NativeID:"scan=10068"	10068	34.8825	190629_MA10_RD4_01_8046.mgf
03707:2	105	R.NPPGGDNLE[+116.041]ER.F		E[+116]	657.298	2	1313.59	1313.59	0	-1.1	216	Specific	139.73	73.19	24.94	4.18	2	>sp|Q9NV96|CC50A_HUMAN Cell cycle control protein 50A OS=Homo sapiens GN=TMEM30A PE=1 SV=1	18916	190629_MA10_RD4_01_8046.10063.10063. File:"190629_MA10_RD4_01_8046.d", NativeID:"scan=10063"	10063	34.8677	190629_MA10_RD4_01_8046.mgf
03782:2	105	R.NPPGGDNLE[+116.041]ER.F		E[+116]	657.298	2	1313.59	1313.59	0	-0.6	216	Specific	184.6	93.82	23.6	5.24	2	>sp|Q9NV96|CC50A_HUMAN Cell cycle control protein 50A OS=Homo sapiens GN=TMEM30A PE=1 SV=1	18916	190629_MA10_RD4_01_8046.10094.10094. File:"190629_MA10_RD4_01_8046.d", NativeID:"scan=10094"	10094	34.9494	190629_MA10_RD4_01_8046.mgf
03740:2	105	R.NPPGGDNLE[+116.041]ER.F		E[+116]	657.298	2	1313.59	1313.59	0	-0.7	216	Specific	227.44	180.73	19.6	6.29	2	>sp|Q9NV96|CC50A_HUMAN Cell cycle control protein 50A OS=Homo sapiens GN=TMEM30A PE=1 SV=1	18916	190629_MA10_RD4_01_8046.10077.10077. File:"190629_MA10_RD4_01_8046.d", NativeID:"scan=10077"	10077	34.9075	190629_MA10_RD4_01_8046.mgf
48656:2	121	R.E[+116.041]GETIIELK.Y		E[+116]	574.303	2	1147.6	1147.6	0	-4.3	122	Specific	227.46	97.77	54.61	5.09	1	>sp|Q08722|CD47_HUMAN Leukocyte surface antigen CD47 OS=Homo sapiens GN=CD47 PE=1 SV=1	8008	190629_MA10_RD4_01_8046.25686.25686. File:"190629_MA10_RD4_01_8046.d", NativeID:"scan=25686"	25686	57.5568	190629_MA10_RD4_01_8046.mgf
31106:5	3	R.SSQELEGSC[+57.021]RKD[+59.019]NNSIIC[+57.021]SGLGDC[+57.021]VC[+57.021]GQC[+57.021]LC[+57.021]HTSDVPGK.L		C[+57]*6, D[+59]	889.381	5	4442.88	4443.9	-1	-3.8	489	Specific	191.32	191.32	4.55	5.22	8	>sp|P05107|ITB2_HUMAN Integrin beta-2 OS=Homo sapiens GN=ITGB2 PE=1 SV=2	4044	scan=26747	scan=26747	56.8008	190705_MA11_GE2_01_8092.d
08158:2	11	R.GYN[+0.984]QFAYD[+116.041]GK.D		D[+116], N[+1]	640.275	2	1279.54	1279.54	0	1	136	Specific	120.19	120.19	114.34	3.98	7	>sp|Q95604|1C17_HUMAN HLA class I histocompatibility antigen, Cw-17 alpha chain OS=Homo sapiens GN=HLA-C PE=1 SV=1	15221	scan=10279	scan=10279	34.9176	190705_MA11_GE2_01_8092.d
08125:2	11	R.GYN[+0.984]QFAYD[+116.041]GK.D		D[+116], N[+1]	640.275	2	1279.54	1279.54	0	1.7	136	Specific	120.88	120.88	120.88	3.98	7	>sp|Q95604|1C17_HUMAN HLA class I histocompatibility antigen, Cw-17 alpha chain OS=Homo sapiens GN=HLA-C PE=1 SV=1	15221	scan=10249	scan=10249	34.8627	190705_MA11_GE2_01_8092.d
29821:3	11	Y.DGKDYIALNE[+116.041]DLR.S		E[+116]	546.603	3	1637.79	1637.8	0	-1.2	143	NRagged	242.33	91.67	24.76	4.61	7	>sp|Q95604|1C17_HUMAN HLA class I histocompatibility antigen, Cw-17 alpha chain OS=Homo sapiens GN=HLA-C PE=1 SV=1	15221	scan=25861	scan=25861	55.6857	190705_MA11_GE2_01_8092.d
15387:3	11	R.DGEDQTQDTE[+116.041]LVETR.P		E[+116]	617.941	3	1851.81	1851.8	0	3.8	244	Specific	187.71	181.88	81.48	4.55	7	>sp|Q95604|1C17_HUMAN HLA class I histocompatibility antigen, Cw-17 alpha chain OS=Homo sapiens GN=HLA-C PE=1 SV=1	15221	scan=15850	scan=15850	43.0497	190705_MA11_GE2_01_8092.d
14940:3	11	R.DGEDQTQD[+116.041]TELVETR.P		D[+116]	617.942	3	1851.81	1851.8	0	5	244	Specific	243.47	215.85	66.43	7.32	7	>sp|Q95604|1C17_HUMAN HLA class I histocompatibility antigen, Cw-17 alpha chain OS=Homo sapiens GN=HLA-C PE=1 SV=1	15221	scan=15506	scan=15506	42.5902	190705_MA11_GE2_01_8092.d
15356:3	11	R.DGEDQTQDTE[+116.041]LVETR.P		E[+116]	617.94	3	1851.81	1851.8	0	2.3	244	Specific	245.43	230.36	64.16	6.97	7	>sp|Q95604|1C17_HUMAN HLA class I histocompatibility antigen, Cw-17 alpha chain OS=Homo sapiens GN=HLA-C PE=1 SV=1	15221	scan=15825	scan=15825	43.0173	190705_MA11_GE2_01_8092.d
15366:2	11	R.DGEDQTQDTE[+116.041]LVETR.P		E[+116]	926.407	2	1851.81	1851.8	0	2.2	244	Specific	257.81	257.81	46.28	8.18	7	>sp|Q95604|1C17_HUMAN HLA class I histocompatibility antigen, Cw-17 alpha chain OS=Homo sapiens GN=HLA-C PE=1 SV=1	15221	scan=15832	scan=15832	43.0248	190705_MA11_GE2_01_8092.d
14902:2	11	R.DGEDQTQD[+116.041]TELVETR.P		D[+116]	926.408	2	1851.81	1851.8	0	2.9	244	Specific	330.35	300.64	84.71	8.36	7	>sp|Q95604|1C17_HUMAN HLA class I histocompatibility antigen, Cw-17 alpha chain OS=Homo sapiens GN=HLA-C PE=1 SV=1	15221	scan=15476	scan=15476	42.5545	190705_MA11_GE2_01_8092.d
14847:2	11	R.DGEDQTQD[+116.041]TELVETR.P		D[+116]	926.409	2	1851.81	1851.8	0	4.7	244	Specific	410.87	323.14	102.01	8.43	7	>sp|Q95604|1C17_HUMAN HLA class I histocompatibility antigen, Cw-17 alpha chain OS=Homo sapiens GN=HLA-C PE=1 SV=1	15221	scan=15437	scan=15437	42.5082	190705_MA11_GE2_01_8092.d
22853:3	11	R.DGEDQTQDTE[+116.041]LVETRPAGDGTFQK.W		E[+116]	918.416	3	2753.23	2753.23	0	0.4	244	Specific	55.38	55.38	33.7	3.48	7	>sp|Q95604|1C17_HUMAN HLA class I histocompatibility antigen, Cw-17 alpha chain OS=Homo sapiens GN=HLA-C PE=1 SV=1	15221	scan=21131	scan=21131	49.7507	190705_MA11_GE2_01_8092.d
22626:4	11	R.DGEDQTQD[+116.041]TELVETRPAGDGTFQK.W		D[+116]	689.066	4	2753.24	2753.23	0	3.2	244	Specific	57.44	57.44	16.59	2.92	7	>sp|Q95604|1C17_HUMAN HLA class I histocompatibility antigen, Cw-17 alpha chain OS=Homo sapiens GN=HLA-C PE=1 SV=1	15221	scan=20973	scan=20973	49.5458	190705_MA11_GE2_01_8092.d
22480:3	11	R.DGEDQTQD[+116.041]TELVETRPAGDGTFQK.W		D[+116]	918.416	3	2753.23	2753.23	0	0.3	244	Specific	300.24	300.24	38.68	8.83	7	>sp|Q95604|1C17_HUMAN HLA class I histocompatibility antigen, Cw-17 alpha chain OS=Homo sapiens GN=HLA-C PE=1 SV=1	15221	scan=20870	scan=20870	49.4156	190705_MA11_GE2_01_8092.d
22557:3	11	R.DGEDQTQD[+116.041]TELVETRPAGDGTFQK.W		D[+116]	918.415	3	2753.23	2753.23	0	-0.5	244	Specific	351.46	351.46	59.99	8.59	7	>sp|Q95604|1C17_HUMAN HLA class I histocompatibility antigen, Cw-17 alpha chain OS=Homo sapiens GN=HLA-C PE=1 SV=1	15221	scan=20926	scan=20926	49.4904	190705_MA11_GE2_01_8092.d
22558:4	11	R.DGEDQTQD[+116.041]TELVETRPAGDGTFQK.W		D[+116]	689.063	4	2753.23	2753.23	0	0.1	244	Specific	393.97	393.97	89.75	9.12	7	>sp|Q95604|1C17_HUMAN HLA class I histocompatibility antigen, Cw-17 alpha chain OS=Homo sapiens GN=HLA-C PE=1 SV=1	15221	scan=20927	scan=20927	49.4914	190705_MA11_GE2_01_8092.d
22497:4	11	R.DGEDQTQD[+116.041]TELVETRPAGDGTFQK.W		D[+116]	689.064	4	2753.23	2753.23	0	0.5	244	Specific	539.92	539.92	138.07	9.36	7	>sp|Q95604|1C17_HUMAN HLA class I histocompatibility antigen, Cw-17 alpha chain OS=Homo sapiens GN=HLA-C PE=1 SV=1	15221	scan=20882	scan=20882	49.4365	190705_MA11_GE2_01_8092.d
22498:3	11	R.DGEDQTQD[+116.041]TELVETRPAGDGTFQK.W		D[+116]	918.415	3	2753.23	2753.23	0	-0.2	244	Specific	558.57	558.57	84.65	9.56	7	>sp|Q95604|1C17_HUMAN HLA class I histocompatibility antigen, Cw-17 alpha chain OS=Homo sapiens GN=HLA-C PE=1 SV=1	15221	scan=20883	scan=20883	49.4377	190705_MA11_GE2_01_8092.d
11505:3	14	T.E[+116.041]FTPTEKDEYAC[+57.021]R.V		C[+57], E[+116]	587.926	3	1761.76	1761.76	0	3.8	89	NRagged	189.16	189.16	151.47	4.56	2	>sp|P61769|B2MG_HUMAN Beta-2-microglobulin OS=Homo sapiens GN=B2M PE=1 SV=1	7308	scan=12968	scan=12968	39.317	190705_MA11_GE2_01_8092.d
11513:3	14	T.E[+116.041]FTPTEKDEYAC[+57.021]R.V		C[+57], E[+116]	587.926	3	1761.76	1761.76	0	3.8	89	NRagged	192.28	142.94	142.94	4.06	2	>sp|P61769|B2MG_HUMAN Beta-2-microglobulin OS=Homo sapiens GN=B2M PE=1 SV=1	7308	scan=12973	scan=12973	39.3229	190705_MA11_GE2_01_8092.d
11525:3	14	T.E[+116.041]FTPTEKDEYAC[+57.021]R.V		C[+57], E[+116]	587.926	3	1761.76	1761.76	0	3.8	89	NRagged	215.49	180.38	180.38	4.26	2	>sp|P61769|B2MG_HUMAN Beta-2-microglobulin OS=Homo sapiens GN=B2M PE=1 SV=1	7308	scan=12982	scan=12982	39.3324	190705_MA11_GE2_01_8092.d
11467:3	14	T.E[+116.041]FTPTEKDEYAC[+57.021]R.V		C[+57], E[+116]	587.926	3	1761.76	1761.76	0	3.1	89	NRagged	295.7	243.93	225.79	7.76	2	>sp|P61769|B2MG_HUMAN Beta-2-microglobulin OS=Homo sapiens GN=B2M PE=1 SV=1	7308	scan=12940	scan=12940	39.2778	190705_MA11_GE2_01_8092.d
11456:3	14	T.E[+116.041]FTPTEKDEYAC[+57.021]R.V		C[+57], E[+116]	587.926	3	1761.76	1761.76	0	3.1	89	NRagged	354.34	303.07	232.12	7.1	2	>sp|P61769|B2MG_HUMAN Beta-2-microglobulin OS=Homo sapiens GN=B2M PE=1 SV=1	7308	scan=12932	scan=12932	39.268	190705_MA11_GE2_01_8092.d
11489:3	14	T.E[+116.041]FTPTEKDEYAC[+57.021]R.V		C[+57], E[+116]	587.926	3	1761.76	1761.76	0	3.1	89	NRagged	372.87	317.69	247.39	7.74	2	>sp|P61769|B2MG_HUMAN Beta-2-microglobulin OS=Homo sapiens GN=B2M PE=1 SV=1	7308	scan=12956	scan=12956	39.2949	190705_MA11_GE2_01_8092.d
07827:2	15	K.LDQE[+116.041]VQEETQGR.F		E[+116]	774.363	2	1547.72	1547.71	0	4.4	78	Specific	215.26	156.44	35.98	6.12	4	>sp|P20138|CD33_HUMAN Myeloid cell surface antigen CD33 OS=Homo sapiens GN=CD33 PE=1 SV=2	5234	scan=9986	scan=9986	34.352	190705_MA11_GE2_01_8092.d
07783:3	15	K.LDQE[+116.041]VQEETQGR.F		E[+116]	516.578	3	1547.72	1547.71	0	4.1	78	Specific	224.4	157.8	25.31	5.67	4	>sp|P20138|CD33_HUMAN Myeloid cell surface antigen CD33 OS=Homo sapiens GN=CD33 PE=1 SV=2	5234	scan=9950	scan=9950	34.2933	190705_MA11_GE2_01_8092.d
07763:2	15	K.LDQE[+116.041]VQEETQGR.F		E[+116]	774.362	2	1547.72	1547.71	0	2.6	78	Specific	324.78	202.84	56.54	8.04	4	>sp|P20138|CD33_HUMAN Myeloid cell surface antigen CD33 OS=Homo sapiens GN=CD33 PE=1 SV=2	5234	scan=9934	scan=9934	34.2574	190705_MA11_GE2_01_8092.d
07288:2	15	K.LDQEVQE[+116.041]ETQGR.F		E[+116]	774.363	2	1547.72	1547.71	0	4.5	78	Specific	331.11	234	27.48	8.18	4	>sp|P20138|CD33_HUMAN Myeloid cell surface antigen CD33 OS=Homo sapiens GN=CD33 PE=1 SV=2	5234	scan=9537	scan=9537	33.473	190705_MA11_GE2_01_8092.d
07780:2	15	K.LDQE[+116.041]VQEETQGR.F		E[+116]	774.362	2	1547.72	1547.71	0	3.5	78	Specific	473.26	310.09	68.54	8.71	4	>sp|P20138|CD33_HUMAN Myeloid cell surface antigen CD33 OS=Homo sapiens GN=CD33 PE=1 SV=2	5234	scan=9947	scan=9947	34.2902	190705_MA11_GE2_01_8092.d
49849:3	26	R.VEPQNPVLSAGGSLFVN[+0.984]C[+57.021]STDC[+57.021]PSSE[+116.041]K.I		C[+57]*2, E[+116], N[+1]	999.449	3	2996.33	2996.34	0	-3.7	36	Specific	123.31	123.31	31.63	4.39	5	>sp|P32942|ICAM3_HUMAN Intercellular adhesion molecule 3 OS=Homo sapiens GN=ICAM3 PE=1 SV=2	5878	scan=39625	scan=39625	73.0383	190705_MA11_GE2_01_8092.d
13486:2	26	R.WEE[+116.041]ELSR.Q		E[+116]	532.747	2	1064.49	1064.48	0	3.5	157	Specific	244.59	94.65	50.45	4.54	5	>sp|P32942|ICAM3_HUMAN Intercellular adhesion molecule 3 OS=Homo sapiens GN=ICAM3 PE=1 SV=2	5878	scan=14451	scan=14451	41.2473	190705_MA11_GE2_01_8092.d
15361:2	26	R.GNPYPE[+116.041]LR.C		E[+116]	531.264	2	1061.52	1061.52	0	1.9	427	Specific	151.07	84.96	84.96	3.08	5	>sp|P32942|ICAM3_HUMAN Intercellular adhesion molecule 3 OS=Homo sapiens GN=ICAM3 PE=1 SV=2	5878	scan=15828	scan=15828	43.0205	190705_MA11_GE2_01_8092.d
11783:3	30	R.STYN[+0.984]DTED[+116.041]VSQASPSESEAR.F		D[+116], N[+1]	763.988	3	2289.95	2289.94	0	3.3	66	Specific	244.97	244.97	0	8.02	3	>sp|Q6GTX8|LAIR1_HUMAN Leukocyte-associated immunoglobulin-like receptor 1 OS=Homo sapiens GN=LAIR1 PE=1 SV=1	10732	scan=13180	scan=13180	39.6006	190705_MA11_GE2_01_8092.d
11628:3	30	R.STYN[+0.984]DTED[+116.041]VSQASPSESEAR.F		D[+116], N[+1]	763.988	3	2289.95	2289.94	0	3.9	66	Specific	296.25	296.25	3.61	8.71	3	>sp|Q6GTX8|LAIR1_HUMAN Leukocyte-associated immunoglobulin-like receptor 1 OS=Homo sapiens GN=LAIR1 PE=1 SV=1	10732	scan=13060	scan=13060	39.4387	190705_MA11_GE2_01_8092.d
11680:3	30	R.STYN[+0.984]DTED[+116.041]VSQASPSESEAR.F		D[+116], N[+1]	763.988	3	2289.95	2289.94	0	3.4	66	Specific	313.01	313.01	26.42	8.38	3	>sp|Q6GTX8|LAIR1_HUMAN Leukocyte-associated immunoglobulin-like receptor 1 OS=Homo sapiens GN=LAIR1 PE=1 SV=1	10732	scan=13099	scan=13099	39.4877	190705_MA11_GE2_01_8092.d
11730:3	30	R.STYN[+0.984]D[+116.041]TEDVSQASPSESEAR.F		D[+116], N[+1]	763.988	3	2289.95	2289.94	0	3.8	66	Specific	314.98	314.98	0	8.11	3	>sp|Q6GTX8|LAIR1_HUMAN Leukocyte-associated immunoglobulin-like receptor 1 OS=Homo sapiens GN=LAIR1 PE=1 SV=1	10732	scan=13137	scan=13137	39.5466	190705_MA11_GE2_01_8092.d
11710:2	30	R.STYN[+0.984]DTE[+116.041]DVSQASPSESEAR.F		E[+116], N[+1]	1145.48	2	2289.95	2289.94	0	2.8	66	Specific	373.79	373.79	22	9.02	3	>sp|Q6GTX8|LAIR1_HUMAN Leukocyte-associated immunoglobulin-like receptor 1 OS=Homo sapiens GN=LAIR1 PE=1 SV=1	10732	scan=13119	scan=13119	39.518	190705_MA11_GE2_01_8092.d
20043:2	37	V.TE[+116.041]EFQPVYK.E		E[+116]	628.803	2	1256.6	1256.6	0	1.2	338	NRagged	128.13	52.44	52.44	2.22	3	>sp|P05556|ITB1_HUMAN Integrin beta-1 OS=Homo sapiens GN=ITGB1 PE=1 SV=2	4089	scan=19162	scan=19162	47.2426	190705_MA11_GE2_01_8092.d
19330:2	37	V.TEE[+116.041]FQPVYK.E		E[+116]	628.802	2	1256.6	1256.6	0	-0.4	338	NRagged	213.42	130.94	26.86	4.17	3	>sp|P05556|ITB1_HUMAN Integrin beta-1 OS=Homo sapiens GN=ITGB1 PE=1 SV=2	4089	scan=18683	scan=18683	46.6497	190705_MA11_GE2_01_8092.d
19262:2	37	V.TEE[+116.041]FQPVYK.E		E[+116]	628.803	2	1256.6	1256.6	0	0.1	338	NRagged	258.96	173.03	21.63	6.24	3	>sp|P05556|ITB1_HUMAN Integrin beta-1 OS=Homo sapiens GN=ITGB1 PE=1 SV=2	4089	scan=18639	scan=18639	46.5963	190705_MA11_GE2_01_8092.d
39161:2	40	K.EDFD[+116.041]SLLQSAK.K		D[+116]	684.825	2	1368.64	1368.65	0	-2.9	288	Specific	121.73	56.1	34.25	2.65	2	>sp|P08195|4F2_HUMAN 4F2 cell-surface antigen heavy chain OS=Homo sapiens GN=SLC3A2 PE=1 SV=3	4228	scan=32388	scan=32388	63.9005	190705_MA11_GE2_01_8092.d
39087:2	40	K.EDFD[+116.041]SLLQSAK.K		D[+116]	684.825	2	1368.64	1368.65	0	-2.9	288	Specific	201.14	180.04	60.09	5.42	2	>sp|P08195|4F2_HUMAN 4F2 cell-surface antigen heavy chain OS=Homo sapiens GN=SLC3A2 PE=1 SV=3	4228	scan=32338	scan=32338	63.8387	190705_MA11_GE2_01_8092.d
42542:3	40	K.ADLLLSTQPGREEGSPLELE[+116.041]R.L		E[+116]	809.413	3	2426.22	2426.23	0	-4.7	593	Specific	176.97	126.07	13.85	4.02	2	>sp|P08195|4F2_HUMAN 4F2 cell-surface antigen heavy chain OS=Homo sapiens GN=SLC3A2 PE=1 SV=3	4228	scan=34699	scan=34699	66.8056	190705_MA11_GE2_01_8092.d
42502:4	40	K.ADLLLSTQPGREEGSPLELE[+116.041]R.L		E[+116]	607.311	4	2426.22	2426.23	0	-4.8	593	Specific	221.73	209.29	48.79	6.11	2	>sp|P08195|4F2_HUMAN 4F2 cell-surface antigen heavy chain OS=Homo sapiens GN=SLC3A2 PE=1 SV=3	4228	scan=34673	scan=34673	66.7745	190705_MA11_GE2_01_8092.d
42498:3	40	K.ADLLLSTQPGREEGSPLELE[+116.041]R.L		E[+116]	809.413	3	2426.23	2426.23	0	-3.8	593	Specific	264.5	197.81	4.56	6.87	2	>sp|P08195|4F2_HUMAN 4F2 cell-surface antigen heavy chain OS=Homo sapiens GN=SLC3A2 PE=1 SV=3	4228	scan=34669	scan=34669	66.7653	190705_MA11_GE2_01_8092.d
07816:2	43	R.LE[+59.019]C[+57.021]VEPNC[+57.021]R.S		C[+57]*2, E[+59]	618.27	2	1235.53	1235.53	0	0.7	70	Specific	90.38	81.37	81.37	2.94	2	>tr|H7BZ11|H7BZ11_HUMAN Protein RPL36A-HNRNPH2 OS=Homo sapiens GN=RPL36A-HNRNPH2 PE=3 SV=2	1745	scan=9975	scan=9975	34.3402	190705_MA11_GE2_01_8092.d
14505:2	59	S.SLSSSE[+116.041]GEEPVEYK.S		E[+116]	828.876	2	1656.75	1656.74	0	2.1	124	NRagged	283.8	248.93	95.15	7.13	2	>sp|P08648|ITA5_HUMAN Integrin alpha-5 OS=Homo sapiens GN=ITGA5 PE=1 SV=2	4267	scan=15185	scan=15185	42.1874	190705_MA11_GE2_01_8092.d
01488:2	62	K.NVQLSLLTE[+116.041]R.G		E[+116]	644.861	2	1288.71	1288.7	0	8.2	443	Specific	129.55	44.34	44.34	2.25	1	>sp|P49959|MRE11_HUMAN Double-strand break repair protein MRE11A OS=Homo sapiens GN=MRE11A PE=1 SV=3	6599	scan=1857	scan=1857	6.3878	190705_MA11_GE2_01_8092.d
05018:2	62	K.NVQLSLLTE[+116.041]R.G		E[+116]	644.862	2	1288.72	1288.7	0	9.7	443	Specific	150.84	32.79	32.79	2.28	1	>sp|P49959|MRE11_HUMAN Double-strand break repair protein MRE11A OS=Homo sapiens GN=MRE11A PE=1 SV=3	6599	scan=6845	scan=6845	25.5791	190705_MA11_GE2_01_8092.d
26429:2	62	K.NVQLSLLTE[+116.041]R.G		E[+116]	644.858	2	1288.71	1288.7	0	4.2	443	Specific	173.01	55.46	55.46	4.28	1	>sp|P49959|MRE11_HUMAN Double-strand break repair protein MRE11A OS=Homo sapiens GN=MRE11A PE=1 SV=3	6599	scan=23589	scan=23589	52.8522	190705_MA11_GE2_01_8092.d
01697:2	62	K.NVQLSLLTE[+116.041]R.G		E[+116]	644.862	2	1288.72	1288.7	0	9.4	443	Specific	174.32	27.66	27.66	3.21	1	>sp|P49959|MRE11_HUMAN Double-strand break repair protein MRE11A OS=Homo sapiens GN=MRE11A PE=1 SV=3	6599	scan=2238	scan=2238	8.0014	190705_MA11_GE2_01_8092.d
01599:2	62	K.NVQLSLLTE[+116.041]R.G		E[+116]	644.862	2	1288.72	1288.7	0	9.6	443	Specific	177.36	29.65	29.65	3.21	1	>sp|P49959|MRE11_HUMAN Double-strand break repair protein MRE11A OS=Homo sapiens GN=MRE11A PE=1 SV=3	6599	scan=2149	scan=2149	7.7412	190705_MA11_GE2_01_8092.d
01615:2	62	K.NVQLSLLTE[+116.041]R.G		E[+116]	644.862	2	1288.72	1288.7	0	9.9	443	Specific	183.13	59.58	59.58	4.1	1	>sp|P49959|MRE11_HUMAN Double-strand break repair protein MRE11A OS=Homo sapiens GN=MRE11A PE=1 SV=3	6599	scan=2168	scan=2168	7.8079	190705_MA11_GE2_01_8092.d
01361:2	62	K.NVQLSLLTE[+116.041]R.G		E[+116]	644.861	2	1288.72	1288.7	0	8.7	443	Specific	183.59	10.21	10.21	3.21	1	>sp|P49959|MRE11_HUMAN Double-strand break repair protein MRE11A OS=Homo sapiens GN=MRE11A PE=1 SV=3	6599	scan=1756	scan=1756	6.2231	190705_MA11_GE2_01_8092.d
01240:2	62	K.NVQLSLLTE[+116.041]R.G		E[+116]	644.862	2	1288.72	1288.7	0	9.4	443	Specific	192.75	39.33	39.33	3.21	1	>sp|P49959|MRE11_HUMAN Double-strand break repair protein MRE11A OS=Homo sapiens GN=MRE11A PE=1 SV=3	6599	scan=1667	scan=1667	6.0639	190705_MA11_GE2_01_8092.d
26071:2	62	K.NVQLSLLTE[+116.041]R.G		E[+116]	644.859	2	1288.71	1288.7	0	5.6	443	Specific	194.77	54.72	54.72	4.38	1	>sp|P49959|MRE11_HUMAN Double-strand break repair protein MRE11A OS=Homo sapiens GN=MRE11A PE=1 SV=3	6599	scan=23344	scan=23344	52.5263	190705_MA11_GE2_01_8092.d
01666:2	62	K.NVQLSLLTE[+116.041]R.G		E[+116]	644.862	2	1288.72	1288.7	0	9.8	443	Specific	198.99	0.49	0.49	2.28	1	>sp|P49959|MRE11_HUMAN Double-strand break repair protein MRE11A OS=Homo sapiens GN=MRE11A PE=1 SV=3	6599	scan=2212	scan=2212	7.9282	190705_MA11_GE2_01_8092.d
01471:2	62	K.NVQLSLLTE[+116.041]R.G		E[+116]	644.861	2	1288.72	1288.7	0	9	443	Specific	203.68	18.32	18.32	3.57	1	>sp|P49959|MRE11_HUMAN Double-strand break repair protein MRE11A OS=Homo sapiens GN=MRE11A PE=1 SV=3	6599	scan=1840	scan=1840	6.3582	190705_MA11_GE2_01_8092.d
01447:2	62	K.NVQLSLLTE[+116.041]R.G		E[+116]	644.861	2	1288.71	1288.7	0	8.2	443	Specific	206.47	49.08	49.08	3.69	1	>sp|P49959|MRE11_HUMAN Double-strand break repair protein MRE11A OS=Homo sapiens GN=MRE11A PE=1 SV=3	6599	scan=1818	scan=1818	6.3137	190705_MA11_GE2_01_8092.d
01607:2	62	K.NVQLSLLTE[+116.041]R.G		E[+116]	644.862	2	1288.72	1288.7	0	9.6	443	Specific	216.95	16.85	16.85	3.57	1	>sp|P49959|MRE11_HUMAN Double-strand break repair protein MRE11A OS=Homo sapiens GN=MRE11A PE=1 SV=3	6599	scan=2158	scan=2158	7.771	190705_MA11_GE2_01_8092.d
01676:2	62	K.NVQLSLLTE[+116.041]R.G		E[+116]	644.861	2	1288.72	1288.7	0	9	443	Specific	224.28	21.51	21.51	3.57	1	>sp|P49959|MRE11_HUMAN Double-strand break repair protein MRE11A OS=Homo sapiens GN=MRE11A PE=1 SV=3	6599	scan=2221	scan=2221	7.9581	190705_MA11_GE2_01_8092.d
26276:2	62	K.NVQLSLLTE[+116.041]R.G		E[+116]	644.859	2	1288.71	1288.7	0	5	443	Specific	224.34	54.03	54.03	4.54	1	>sp|P49959|MRE11_HUMAN Double-strand break repair protein MRE11A OS=Homo sapiens GN=MRE11A PE=1 SV=3	6599	scan=23493	scan=23493	52.7315	190705_MA11_GE2_01_8092.d
05026:2	62	K.NVQLSLLTE[+116.041]R.G		E[+116]	644.861	2	1288.71	1288.7	0	8.1	443	Specific	225.36	66.74	66.74	4.14	1	>sp|P49959|MRE11_HUMAN Double-strand break repair protein MRE11A OS=Homo sapiens GN=MRE11A PE=1 SV=3	6599	scan=7101	scan=7101	27.0323	190705_MA11_GE2_01_8092.d
26091:2	62	K.NVQLSLLTE[+116.041]R.G		E[+116]	644.859	2	1288.71	1288.7	0	5.6	443	Specific	231.41	40.79	40.79	4.11	1	>sp|P49959|MRE11_HUMAN Double-strand break repair protein MRE11A OS=Homo sapiens GN=MRE11A PE=1 SV=3	6599	scan=23359	scan=23359	52.5422	190705_MA11_GE2_01_8092.d
26353:2	62	K.NVQLSLLTE[+116.041]R.G		E[+116]	644.859	2	1288.71	1288.7	0	5.1	443	Specific	233.89	88.72	88.72	4.59	1	>sp|P49959|MRE11_HUMAN Double-strand break repair protein MRE11A OS=Homo sapiens GN=MRE11A PE=1 SV=3	6599	scan=23541	scan=23541	52.7898	190705_MA11_GE2_01_8092.d
26093:2	62	K.NVQLSLLTE[+116.041]R.G		E[+116]	644.859	2	1288.71	1288.7	0	4.7	443	Specific	243.62	72.5	72.5	6.09	1	>sp|P49959|MRE11_HUMAN Double-strand break repair protein MRE11A OS=Homo sapiens GN=MRE11A PE=1 SV=3	6599	scan=23362	scan=23362	52.5503	190705_MA11_GE2_01_8092.d
26151:2	62	K.NVQLSLLTE[+116.041]R.G		E[+116]	644.859	2	1288.71	1288.7	0	5.8	443	Specific	265.03	30.34	30.34	5.5	1	>sp|P49959|MRE11_HUMAN Double-strand break repair protein MRE11A OS=Homo sapiens GN=MRE11A PE=1 SV=3	6599	scan=23404	scan=23404	52.604	190705_MA11_GE2_01_8092.d
26236:2	62	K.NVQLSLLTE[+116.041]R.G		E[+116]	644.859	2	1288.71	1288.7	0	5.1	443	Specific	268.74	66.67	66.67	6.09	1	>sp|P49959|MRE11_HUMAN Double-strand break repair protein MRE11A OS=Homo sapiens GN=MRE11A PE=1 SV=3	6599	scan=23462	scan=23462	52.6935	190705_MA11_GE2_01_8092.d
26144:2	62	K.NVQLSLLTE[+116.041]R.G		E[+116]	644.859	2	1288.71	1288.7	0	5.8	443	Specific	281.8	60.56	60.56	6.58	1	>sp|P49959|MRE11_HUMAN Double-strand break repair protein MRE11A OS=Homo sapiens GN=MRE11A PE=1 SV=3	6599	scan=23400	scan=23400	52.5985	190705_MA11_GE2_01_8092.d
09692:2	68	K.SGAGTE[+116.041]LSVR.A		E[+116]	546.778	2	1092.55	1092.55	0	2.8	136	Specific	238.76	125.18	125.18	3.82	1	>sp|P78324|SHPS1_HUMAN Tyrosine-protein phosphatase non-receptor type substrate 1 OS=Homo sapiens GN=SIRPA PE=1 SV=2	7474	scan=11592	scan=11592	37.3715	190705_MA11_GE2_01_8092.d
08946:2	70	L.SLNPSGE[+116.041]VTR.Q		E[+116]	588.297	2	1175.59	1175.58	0	2.9	335	NRagged	218.4	139.96	139.96	2.1	2	>sp|Q13740|CD166_HUMAN CD166 antigen OS=Homo sapiens GN=ALCAM PE=1 SV=2	8478	scan=10999	scan=10999	36.3774	190705_MA11_GE2_01_8092.d
08978:2	70	L.SLNPSGE[+116.041]VTR.Q		E[+116]	588.297	2	1175.59	1175.58	0	2.9	335	NRagged	244.7	122.76	122.76	3.72	2	>sp|Q13740|CD166_HUMAN CD166 antigen OS=Homo sapiens GN=ALCAM PE=1 SV=2	8478	scan=11023	scan=11023	36.4285	190705_MA11_GE2_01_8092.d
06282:2	83	R.SYSTTYE[+116.041]ER.N		E[+116]	626.272	2	1251.54	1251.53	0	4.3	203	Specific	219.26	157.91	14.01	2.83	2	>sp|Q15758|AAAT_HUMAN Neutral amino acid transporter B(0) OS=Homo sapiens GN=SLC1A5 PE=1 SV=2	9022	scan=8624	scan=8624	31.3937	190705_MA11_GE2_01_8092.d
15973:2	94	R.EE[+116.041]PGEDFPAAR.R		E[+116]	667.298	2	1333.59	1333.58	0	3.1	110	Specific	231.3	143.26	9.09	2.07	1	>sp|P02786|TFR1_HUMAN Transferrin receptor protein 1 OS=Homo sapiens GN=TFRC PE=1 SV=2	3923	scan=16286	scan=16286	43.6293	190705_MA11_GE2_01_8092.d
08733:2	98	V.SC[+57.021]E[+116.041]ELPEESR.L		C[+57], E[+116]	676.287	2	1351.57	1351.56	0	3.6	844	NRagged	230.5	179.14	80.48	2.47	3	>sp|P20701|ITAL_HUMAN Integrin alpha-L OS=Homo sapiens GN=ITGAL PE=1 SV=3	5269	scan=10811	scan=10811	36.0168	190705_MA11_GE2_01_8092.d
17073:4	1	R.D[+116.041]FVNC[+57.021]STLPALNLASW[+31.990]R.E		C[+57], D[+116], W[+32]	528.755	4	2112	2112	0	-0.9	726	Specific	31.71	17.22	17.22	2.13	18	>sp|P05164|PERM_HUMAN Myeloperoxidase OS=Homo sapiens GN=MPO PE=1 SV=1	4061	scan=16558	scan=16558	43.0337	190705_MA12_GE3_01_8094.d
38150:3	4	K.VTATE[+116.041]C[+57.021]IQEQSFVIR.A		C[+57], E[+116]	632.977	3	1896.92	1896.93	0	-7.5	415	Specific	121.21	121.21	98.03	3.93	9	>sp|P05107|ITB2_HUMAN Integrin beta-2 OS=Homo sapiens GN=ITGB2 PE=1 SV=2	4044	scan=31163	scan=31163	61.6374	190705_MA12_GE3_01_8094.d
34966:4	4	K.GFLE[+116.041]C[+57.021]GIC[+57.021]RC[+57.021]DTGYIGKNC[+57.021]EC[+57.021]QTQGR.S		C[+57]*5, E[+116]	814.595	4	3255.36	3255.37	0	-3	463	Specific	69.92	69.92	19.59	2.86	9	>sp|P05107|ITB2_HUMAN Integrin beta-2 OS=Homo sapiens GN=ITGB2 PE=1 SV=2	4044	scan=28952	scan=28952	58.8204	190705_MA12_GE3_01_8094.d
33134:5	4	R.SSQE[+59.019]LEGSC[+57.021]RKDNNSIIC[+57.021]SGLGDC[+57.021]VC[+57.021]GQC[+57.021]LC[+57.021]HTSDVPGK.L		C[+57]*6, E[+59]	889.378	5	4442.86	4443.9	-1	-7	489	Specific	46.77	46.77	2.6	3.77	9	>sp|P05107|ITB2_HUMAN Integrin beta-2 OS=Homo sapiens GN=ITGB2 PE=1 SV=2	4044	scan=27680	scan=27680	57.1774	190705_MA12_GE3_01_8094.d
09835:2	11	R.GYN[+0.984]QFAYD[+116.041]GK.D		D[+116], N[+1]	640.272	2	1279.54	1279.54	0	-3	136	Specific	169.47	126.81	126.81	5.02	6	>sp|Q31612|1B73_HUMAN HLA class I histocompatibility antigen, B-73 alpha chain OS=Homo sapiens GN=HLA-B PE=1 SV=1	9413	scan=11131	scan=11131	35.19	190705_MA12_GE3_01_8094.d
17023:3	11	R.DGEDQTQD[+116.041]TELVETR.P		D[+116]	617.938	3	1851.8	1851.8	0	-0.8	244	Specific	56.86	56.86	22.49	2.85	6	>sp|Q31612|1B73_HUMAN HLA class I histocompatibility antigen, B-73 alpha chain OS=Homo sapiens GN=HLA-B PE=1 SV=1	9413	scan=16518	scan=16518	42.9765	190705_MA12_GE3_01_8094.d
17025:3	11	R.DGEDQTQD[+116.041]TELVETR.P		D[+116]	617.938	3	1851.8	1851.8	0	-0.8	244	Specific	95.17	95.17	25.2	3.72	6	>sp|Q31612|1B73_HUMAN HLA class I histocompatibility antigen, B-73 alpha chain OS=Homo sapiens GN=HLA-B PE=1 SV=1	9413	scan=16519	scan=16519	42.9775	190705_MA12_GE3_01_8094.d
17476:3	11	R.DGEDQTQDTE[+116.041]LVETR.P		E[+116]	617.938	3	1851.8	1851.8	0	-0.9	244	Specific	118.88	111.77	25.69	4.3	6	>sp|Q31612|1B73_HUMAN HLA class I histocompatibility antigen, B-73 alpha chain OS=Homo sapiens GN=HLA-B PE=1 SV=1	9413	scan=16848	scan=16848	43.4083	190705_MA12_GE3_01_8094.d
17007:2	11	R.DGEDQTQD[+116.041]TELVETR.P		D[+116]	926.404	2	1851.8	1851.8	0	-1.5	244	Specific	172.91	163.94	52.94	7.28	6	>sp|Q31612|1B73_HUMAN HLA class I histocompatibility antigen, B-73 alpha chain OS=Homo sapiens GN=HLA-B PE=1 SV=1	9413	scan=16508	scan=16508	42.9659	190705_MA12_GE3_01_8094.d
16966:3	11	R.DGEDQTQD[+116.041]TELVETR.P		D[+116]	617.938	3	1851.8	1851.8	0	-2.1	244	Specific	241.47	241.47	65.01	8.92	6	>sp|Q31612|1B73_HUMAN HLA class I histocompatibility antigen, B-73 alpha chain OS=Homo sapiens GN=HLA-B PE=1 SV=1	9413	scan=16478	scan=16478	42.926	190705_MA12_GE3_01_8094.d
16931:3	11	R.DGEDQTQD[+116.041]TELVETR.P		D[+116]	617.938	3	1851.8	1851.8	0	-2.1	244	Specific	288.44	288.44	86.98	9.49	6	>sp|Q31612|1B73_HUMAN HLA class I histocompatibility antigen, B-73 alpha chain OS=Homo sapiens GN=HLA-B PE=1 SV=1	9413	scan=16448	scan=16448	42.892	190705_MA12_GE3_01_8094.d
16882:2	11	R.DGEDQTQD[+116.041]TELVETR.P		D[+116]	926.403	2	1851.8	1851.8	0	-2.1	244	Specific	325.2	314.84	41.38	9.99	6	>sp|Q31612|1B73_HUMAN HLA class I histocompatibility antigen, B-73 alpha chain OS=Homo sapiens GN=HLA-B PE=1 SV=1	9413	scan=16411	scan=16411	42.8463	190705_MA12_GE3_01_8094.d
17331:3	11	R.DGEDQTQDTE[+116.041]LVETR.P		E[+116]	617.938	3	1851.8	1851.8	0	-1.6	244	Specific	344.06	334.31	82.23	9.95	6	>sp|Q31612|1B73_HUMAN HLA class I histocompatibility antigen, B-73 alpha chain OS=Homo sapiens GN=HLA-B PE=1 SV=1	9413	scan=16746	scan=16746	43.2816	190705_MA12_GE3_01_8094.d
17392:3	11	R.DGEDQTQDTE[+116.041]LVETR.P		E[+116]	617.938	3	1851.8	1851.8	0	-2.1	244	Specific	358.14	343.82	92.16	9.62	6	>sp|Q31612|1B73_HUMAN HLA class I histocompatibility antigen, B-73 alpha chain OS=Homo sapiens GN=HLA-B PE=1 SV=1	9413	scan=16791	scan=16791	43.3398	190705_MA12_GE3_01_8094.d
16930:2	11	R.DGEDQTQD[+116.041]TELVETR.P		D[+116]	926.404	2	1851.8	1851.8	0	-1.4	244	Specific	424.8	393.75	106.27	10.41	6	>sp|Q31612|1B73_HUMAN HLA class I histocompatibility antigen, B-73 alpha chain OS=Homo sapiens GN=HLA-B PE=1 SV=1	9413	scan=16447	scan=16447	42.8908	190705_MA12_GE3_01_8094.d
17398:2	11	R.DGEDQTQDTE[+116.041]LVETR.P		E[+116]	926.403	2	1851.8	1851.8	0	-1.6	244	Specific	490.39	458.69	109.41	10.64	6	>sp|Q31612|1B73_HUMAN HLA class I histocompatibility antigen, B-73 alpha chain OS=Homo sapiens GN=HLA-B PE=1 SV=1	9413	scan=16795	scan=16795	43.3441	190705_MA12_GE3_01_8094.d
24776:3	11	R.DGEDQTQD[+116.041]TELVETRPAGDGTFQK.W		D[+116]	918.413	3	2753.22	2753.23	0	-3.1	244	Specific	43.45	43.45	24.05	3.53	6	>sp|Q31612|1B73_HUMAN HLA class I histocompatibility antigen, B-73 alpha chain OS=Homo sapiens GN=HLA-B PE=1 SV=1	9413	scan=21994	scan=21994	49.9916	190705_MA12_GE3_01_8094.d
25024:3	11	R.DGEDQTQDTE[+116.041]LVETRPAGDGTFQK.W		E[+116]	918.412	3	2753.22	2753.23	0	-3.5	244	Specific	99.76	99.76	23.07	5.46	6	>sp|Q31612|1B73_HUMAN HLA class I histocompatibility antigen, B-73 alpha chain OS=Homo sapiens GN=HLA-B PE=1 SV=1	9413	scan=22162	scan=22162	50.2022	190705_MA12_GE3_01_8094.d
25029:4	11	R.DGEDQTQDTE[+116.041]LVETRPAGDGTFQK.W		E[+116]	689.061	4	2753.22	2753.23	0	-3.4	244	Specific	109.45	109.45	18.79	4.15	6	>sp|Q31612|1B73_HUMAN HLA class I histocompatibility antigen, B-73 alpha chain OS=Homo sapiens GN=HLA-B PE=1 SV=1	9413	scan=22166	scan=22166	50.2065	190705_MA12_GE3_01_8094.d
24764:4	11	R.DGEDQTQD[+116.041]TELVETRPAGDGTFQK.W		D[+116]	689.061	4	2753.22	2753.23	0	-2.9	244	Specific	156.05	152.19	56.18	5.01	6	>sp|Q31612|1B73_HUMAN HLA class I histocompatibility antigen, B-73 alpha chain OS=Homo sapiens GN=HLA-B PE=1 SV=1	9413	scan=21982	scan=21982	49.9777	190705_MA12_GE3_01_8094.d
25015:4	11	R.DGEDQTQDTE[+116.041]LVETRPAGDGTFQK.W		E[+116]	689.061	4	2753.22	2753.23	0	-3.4	244	Specific	191.83	191.83	50.73	6.68	6	>sp|Q31612|1B73_HUMAN HLA class I histocompatibility antigen, B-73 alpha chain OS=Homo sapiens GN=HLA-B PE=1 SV=1	9413	scan=22155	scan=22155	50.1947	190705_MA12_GE3_01_8094.d
24773:4	11	R.DGEDQTQD[+116.041]TELVETRPAGDGTFQK.W		D[+116]	689.061	4	2753.22	2753.23	0	-2.9	244	Specific	243.27	243.27	69.68	9.24	6	>sp|Q31612|1B73_HUMAN HLA class I histocompatibility antigen, B-73 alpha chain OS=Homo sapiens GN=HLA-B PE=1 SV=1	9413	scan=21991	scan=21991	49.9884	190705_MA12_GE3_01_8094.d
24991:3	11	R.DGEDQTQDTE[+116.041]LVETRPAGDGTFQK.W		E[+116]	918.413	3	2753.22	2753.23	0	-3.1	244	Specific	275.47	275.47	54.23	10.02	6	>sp|Q31612|1B73_HUMAN HLA class I histocompatibility antigen, B-73 alpha chain OS=Homo sapiens GN=HLA-B PE=1 SV=1	9413	scan=22137	scan=22137	50.169	190705_MA12_GE3_01_8094.d
24962:4	11	R.DGEDQTQDTE[+116.041]LVETRPAGDGTFQK.W		E[+116]	689.062	4	2753.22	2753.23	0	-2.6	244	Specific	359	359	48.52	9.52	6	>sp|Q31612|1B73_HUMAN HLA class I histocompatibility antigen, B-73 alpha chain OS=Homo sapiens GN=HLA-B PE=1 SV=1	9413	scan=22119	scan=22119	50.1501	190705_MA12_GE3_01_8094.d
24637:3	11	R.DGEDQTQD[+116.041]TELVETRPAGDGTFQK.W		D[+116]	918.412	3	2753.22	2753.23	0	-3.5	244	Specific	516.02	516.02	66.09	10.96	6	>sp|Q31612|1B73_HUMAN HLA class I histocompatibility antigen, B-73 alpha chain OS=Homo sapiens GN=HLA-B PE=1 SV=1	9413	scan=21895	scan=21895	49.8682	190705_MA12_GE3_01_8094.d
24638:4	11	R.DGEDQTQD[+116.041]TELVETRPAGDGTFQK.W		D[+116]	689.061	4	2753.22	2753.23	0	-3.1	244	Specific	531.99	531.99	120.63	10.91	6	>sp|Q31612|1B73_HUMAN HLA class I histocompatibility antigen, B-73 alpha chain OS=Homo sapiens GN=HLA-B PE=1 SV=1	9413	scan=21896	scan=21896	49.8693	190705_MA12_GE3_01_8094.d
24715:4	11	R.DGEDQTQD[+116.041]TELVETRPAGDGTFQK.W		D[+116]	689.061	4	2753.22	2753.23	0	-3.8	244	Specific	532.26	532.26	140.49	10.37	6	>sp|Q31612|1B73_HUMAN HLA class I histocompatibility antigen, B-73 alpha chain OS=Homo sapiens GN=HLA-B PE=1 SV=1	9413	scan=21947	scan=21947	49.9323	190705_MA12_GE3_01_8094.d
24714:3	11	R.DGEDQTQD[+116.041]TELVETRPAGDGTFQK.W		D[+116]	918.412	3	2753.22	2753.23	0	-3.5	244	Specific	608.09	571.51	91.58	12.52	6	>sp|Q31612|1B73_HUMAN HLA class I histocompatibility antigen, B-73 alpha chain OS=Homo sapiens GN=HLA-B PE=1 SV=1	9413	scan=21946	scan=21946	49.9312	190705_MA12_GE3_01_8094.d
09471:3	13	K.LDQE[+116.041]VQEETQGR.F		E[+116]	516.574	3	1547.71	1547.71	0	-2.6	78	Specific	62.76	62.76	4.54	2.85	6	>sp|P20138|CD33_HUMAN Myeloid cell surface antigen CD33 OS=Homo sapiens GN=CD33 PE=1 SV=2	5234	scan=10839	scan=10839	34.6419	190705_MA12_GE3_01_8094.d
08951:2	13	K.LDQEVQEE[+116.041]TQGR.F		E[+116]	774.359	2	1547.71	1547.71	0	-1.2	78	Specific	216.91	189.11	1.32	7.62	6	>sp|P20138|CD33_HUMAN Myeloid cell surface antigen CD33 OS=Homo sapiens GN=CD33 PE=1 SV=2	5234	scan=10417	scan=10417	33.848	190705_MA12_GE3_01_8094.d
08934:2	13	K.LDQEVQE[+116.041]ETQGR.F		E[+116]	774.358	2	1547.71	1547.71	0	-1.7	78	Specific	227.95	182.83	22.06	7.74	6	>sp|P20138|CD33_HUMAN Myeloid cell surface antigen CD33 OS=Homo sapiens GN=CD33 PE=1 SV=2	5234	scan=10400	scan=10400	33.8068	190705_MA12_GE3_01_8094.d
09405:3	13	K.LDQE[+116.041]VQEETQGR.F		E[+116]	516.575	3	1547.71	1547.71	0	-0.8	78	Specific	278.74	135.84	13.22	7.85	6	>sp|P20138|CD33_HUMAN Myeloid cell surface antigen CD33 OS=Homo sapiens GN=CD33 PE=1 SV=2	5234	scan=10792	scan=10792	34.5669	190705_MA12_GE3_01_8094.d
09457:2	13	K.LDQE[+116.041]VQEETQGR.F		E[+116]	774.359	2	1547.71	1547.71	0	-1.2	78	Specific	326.13	243.03	63.48	9.93	6	>sp|P20138|CD33_HUMAN Myeloid cell surface antigen CD33 OS=Homo sapiens GN=CD33 PE=1 SV=2	5234	scan=10828	scan=10828	34.6302	190705_MA12_GE3_01_8094.d
09418:2	13	K.LDQE[+116.041]VQEETQGR.F		E[+116]	774.359	2	1547.71	1547.71	0	-1	78	Specific	434.5	288.77	71.71	9.76	6	>sp|P20138|CD33_HUMAN Myeloid cell surface antigen CD33 OS=Homo sapiens GN=CD33 PE=1 SV=2	5234	scan=10799	scan=10799	34.5789	190705_MA12_GE3_01_8094.d
13430:3	16	T.E[+116.041]FTPTEKDEYAC[+57.021]R.V		C[+57], E[+116]	587.923	3	1761.76	1761.76	0	-0.6	89	NRagged	186.69	186.69	168.56	6.03	2	>sp|P61769|B2MG_HUMAN Beta-2-microglobulin OS=Homo sapiens GN=B2M PE=1 SV=1	7308	scan=13898	scan=13898	39.6139	190705_MA12_GE3_01_8094.d
13339:3	16	T.E[+116.041]FTPTEKDEYAC[+57.021]R.V		C[+57], E[+116]	587.923	3	1761.75	1761.76	0	-1.4	89	NRagged	212.74	202.79	182.85	6.81	2	>sp|P61769|B2MG_HUMAN Beta-2-microglobulin OS=Homo sapiens GN=B2M PE=1 SV=1	7308	scan=13834	scan=13834	39.5216	190705_MA12_GE3_01_8094.d
13398:3	16	T.E[+116.041]FTPTEKDEYAC[+57.021]R.V		C[+57], E[+116]	587.923	3	1761.76	1761.76	0	-1.1	89	NRagged	239.67	212.05	153.73	5.48	2	>sp|P61769|B2MG_HUMAN Beta-2-microglobulin OS=Homo sapiens GN=B2M PE=1 SV=1	7308	scan=13873	scan=13873	39.571	190705_MA12_GE3_01_8094.d
13363:3	16	T.E[+116.041]FTPTEKDEYAC[+57.021]R.V		C[+57], E[+116]	587.923	3	1761.76	1761.76	0	-1.1	89	NRagged	421.93	378.01	269	9.32	2	>sp|P61769|B2MG_HUMAN Beta-2-microglobulin OS=Homo sapiens GN=B2M PE=1 SV=1	7308	scan=13851	scan=13851	39.5469	190705_MA12_GE3_01_8094.d
10536:2	20	F.TTVE[+116.041]DLGSK.I		E[+116]	533.265	2	1065.52	1065.52	0	-0.6	144	NRagged	138.05	55.19	8.96	2.86	5	>sp|P35613|BASI_HUMAN Basigin OS=Homo sapiens GN=BSG PE=1 SV=2	6001	scan=11718	scan=11718	36.3357	190705_MA12_GE3_01_8094.d
10513:2	20	F.TTVE[+116.041]DLGSK.I		E[+116]	533.265	2	1065.52	1065.52	0	-0.6	144	NRagged	148.29	94.31	45.56	3.79	5	>sp|P35613|BASI_HUMAN Basigin OS=Homo sapiens GN=BSG PE=1 SV=2	6001	scan=11702	scan=11702	36.3131	190705_MA12_GE3_01_8094.d
10487:2	20	F.TTVE[+116.041]DLGSK.I		E[+116]	533.265	2	1065.52	1065.52	0	-2	144	NRagged	179.8	56.73	30.26	3.84	5	>sp|P35613|BASI_HUMAN Basigin OS=Homo sapiens GN=BSG PE=1 SV=2	6001	scan=11681	scan=11681	36.2737	190705_MA12_GE3_01_8094.d
38116:3	20	K.ILLTC[+57.021]SLN[+0.984]DSATE[+116.041]VTGHR.W		C[+57], E[+116], N[+1]	702.006	3	2104	2104.02	0	-6.4	153	Specific	348.77	328.53	95.8	9.98	5	>sp|P35613|BASI_HUMAN Basigin OS=Homo sapiens GN=BSG PE=1 SV=2	6001	scan=31138	scan=31138	61.6059	190705_MA12_GE3_01_8094.d
40993:2	21	K.EDFD[+116.041]SLLQSAK.K		D[+116]	684.822	2	1368.64	1368.65	0	-6.4	288	Specific	87.52	76.83	76.83	2.81	3	>sp|P08195|4F2_HUMAN 4F2 cell-surface antigen heavy chain OS=Homo sapiens GN=SLC3A2 PE=1 SV=3	4228	scan=33146	scan=33146	64.167	190705_MA12_GE3_01_8094.d
40909:2	21	K.EDFD[+116.041]SLLQSAK.K		D[+116]	684.822	2	1368.64	1368.65	0	-7.1	288	Specific	254.97	209.43	43.03	9.25	3	>sp|P08195|4F2_HUMAN 4F2 cell-surface antigen heavy chain OS=Homo sapiens GN=SLC3A2 PE=1 SV=3	4228	scan=33086	scan=33086	64.097	190705_MA12_GE3_01_8094.d
44559:3	21	K.ADLLLSTQPGRE[+116.041]EGSPLELER.L		E[+116]	809.41	3	2426.21	2426.23	0	-8.2	593	Specific	80.51	60.21	3.39	2.82	3	>sp|P08195|4F2_HUMAN 4F2 cell-surface antigen heavy chain OS=Homo sapiens GN=SLC3A2 PE=1 SV=3	4228	scan=35621	scan=35621	67.2894	190705_MA12_GE3_01_8094.d
44247:3	21	K.ADLLLSTQPGREEGSPLELE[+116.041]R.L		E[+116]	809.411	3	2426.22	2426.23	0	-7.1	593	Specific	166.1	166.1	15.73	5.55	3	>sp|P08195|4F2_HUMAN 4F2 cell-surface antigen heavy chain OS=Homo sapiens GN=SLC3A2 PE=1 SV=3	4228	scan=35400	scan=35400	67.0185	190705_MA12_GE3_01_8094.d
44260:4	21	K.ADLLLSTQPGREEGSPLELE[+116.041]R.L		E[+116]	607.31	4	2426.22	2426.23	0	-6.7	593	Specific	171.64	171.64	42.79	7.28	3	>sp|P08195|4F2_HUMAN 4F2 cell-surface antigen heavy chain OS=Homo sapiens GN=SLC3A2 PE=1 SV=3	4228	scan=35412	scan=35412	67.0328	190705_MA12_GE3_01_8094.d
44211:4	21	K.ADLLLSTQPGREEGSPLELE[+116.041]R.L		E[+116]	607.31	4	2426.22	2426.23	0	-7.1	593	Specific	203.63	189.71	31.27	7.28	3	>sp|P08195|4F2_HUMAN 4F2 cell-surface antigen heavy chain OS=Homo sapiens GN=SLC3A2 PE=1 SV=3	4228	scan=35371	scan=35371	66.9827	190705_MA12_GE3_01_8094.d
44253:4	21	K.ADLLLSTQPGREEGSPLELE[+116.041]R.L		E[+116]	607.31	4	2426.22	2426.23	0	-6.7	593	Specific	242.08	209.64	40.16	9.31	3	>sp|P08195|4F2_HUMAN 4F2 cell-surface antigen heavy chain OS=Homo sapiens GN=SLC3A2 PE=1 SV=3	4228	scan=35406	scan=35406	67.0257	190705_MA12_GE3_01_8094.d
44269:3	21	K.ADLLLSTQPGREEGSPLELE[+116.041]R.L		E[+116]	809.411	3	2426.22	2426.23	0	-7.1	593	Specific	255.09	185.07	14.47	8.4	3	>sp|P08195|4F2_HUMAN 4F2 cell-surface antigen heavy chain OS=Homo sapiens GN=SLC3A2 PE=1 SV=3	4228	scan=35417	scan=35417	67.0382	190705_MA12_GE3_01_8094.d
44218:3	21	K.ADLLLSTQPGREEGSPLELE[+116.041]R.L		E[+116]	809.41	3	2426.22	2426.23	0	-7.7	593	Specific	273.75	179.05	0	8.91	3	>sp|P08195|4F2_HUMAN 4F2 cell-surface antigen heavy chain OS=Homo sapiens GN=SLC3A2 PE=1 SV=3	4228	scan=35376	scan=35376	66.9881	190705_MA12_GE3_01_8094.d
16518:2	26	S.SLSSSE[+116.041]GEEPVEYK.S		E[+116]	828.873	2	1656.74	1656.74	0	-1.6	124	NRagged	290.46	267.75	52.66	9.38	3	>sp|P08648|ITA5_HUMAN Integrin alpha-5 OS=Homo sapiens GN=ITGA5 PE=1 SV=2	4267	scan=16139	scan=16139	42.4876	190705_MA12_GE3_01_8094.d
09681:2	26	S.SEGE[+116.041]EPVEYK.S		E[+116]	641.783	2	1282.56	1282.56	0	-2.1	128	NRagged	162.83	113.39	47.77	3.3	3	>sp|P08648|ITA5_HUMAN Integrin alpha-5 OS=Homo sapiens GN=ITGA5 PE=1 SV=2	4267	scan=11007	scan=11007	34.9656	190705_MA12_GE3_01_8094.d
38302:2	26	V.GEFSGDD[+116.041]TEDFVAGVPK.G		D[+116]	943.411	2	1885.81	1885.83	0	-6.6	279	NRagged	155.01	152.42	18.74	6.21	3	>sp|P08648|ITA5_HUMAN Integrin alpha-5 OS=Homo sapiens GN=ITGA5 PE=1 SV=2	4267	scan=31265	scan=31265	61.7761	190705_MA12_GE3_01_8094.d
13553:3	42	R.STYN[+0.984]DTED[+116.041]VSQASPSESEAR.F		D[+116], N[+1]	763.985	3	2289.94	2289.94	0	-1	66	Specific	296.2	296.2	9.99	9.8	2	>sp|Q6GTX8|LAIR1_HUMAN Leukocyte-associated immunoglobulin-like receptor 1 OS=Homo sapiens GN=LAIR1 PE=1 SV=1	10732	scan=13984	scan=13984	39.726	190705_MA12_GE3_01_8094.d
13502:3	42	R.STYN[+0.984]DTED[+116.041]VSQASPSESEAR.F		D[+116], N[+1]	763.985	3	2289.94	2289.94	0	-0.9	66	Specific	365.96	365.96	21.91	10.41	2	>sp|Q6GTX8|LAIR1_HUMAN Leukocyte-associated immunoglobulin-like receptor 1 OS=Homo sapiens GN=LAIR1 PE=1 SV=1	10732	scan=13949	scan=13949	39.6786	190705_MA12_GE3_01_8094.d
13664:3	42	R.STYN[+0.984]DTE[+116.041]DVSQASPSESEAR.F		E[+116], N[+1]	763.985	3	2289.94	2289.94	0	-0.7	66	Specific	381.94	381.94	16.95	10.41	2	>sp|Q6GTX8|LAIR1_HUMAN Leukocyte-associated immunoglobulin-like receptor 1 OS=Homo sapiens GN=LAIR1 PE=1 SV=1	10732	scan=14066	scan=14066	39.8396	190705_MA12_GE3_01_8094.d
13589:2	42	R.STYN[+0.984]DTE[+116.041]DVSQASPSESEAR.F		E[+116], N[+1]	1145.47	2	2289.94	2289.94	0	0.1	66	Specific	427.77	427.77	28.29	10.51	2	>sp|Q6GTX8|LAIR1_HUMAN Leukocyte-associated immunoglobulin-like receptor 1 OS=Homo sapiens GN=LAIR1 PE=1 SV=1	10732	scan=14009	scan=14009	39.7602	190705_MA12_GE3_01_8094.d
13607:3	42	R.STYN[+0.984]DTE[+116.041]DVSQASPSESEAR.F		E[+116], N[+1]	763.985	3	2289.94	2289.94	0	0.2	66	Specific	436.61	436.61	16.59	10.39	2	>sp|Q6GTX8|LAIR1_HUMAN Leukocyte-associated immunoglobulin-like receptor 1 OS=Homo sapiens GN=LAIR1 PE=1 SV=1	10732	scan=14024	scan=14024	39.7764	190705_MA12_GE3_01_8094.d
21386:2	46	V.TEE[+116.041]FQPVYK.E		E[+116]	628.8	2	1256.59	1256.6	0	-4.5	338	NRagged	228.01	131.85	26.7	4.96	2	>sp|P05556|ITB1_HUMAN Integrin beta-1 OS=Homo sapiens GN=ITGB1 PE=1 SV=2	4089	scan=19637	scan=19637	46.9887	190705_MA12_GE3_01_8094.d
21448:2	46	V.TEE[+116.041]FQPVYK.E		E[+116]	628.8	2	1256.59	1256.6	0	-4.5	338	NRagged	228.22	156.62	14.99	5.46	2	>sp|P05556|ITB1_HUMAN Integrin beta-1 OS=Homo sapiens GN=ITGB1 PE=1 SV=2	4089	scan=19678	scan=19678	47.0382	190705_MA12_GE3_01_8094.d
07943:2	64	R.SYSTTYEE[+116.041]R.N		E[+116]	626.268	2	1251.53	1251.53	0	-1.3	203	Specific	129.45	129.45	0	5.46	2	>sp|Q15758|AAAT_HUMAN Neutral amino acid transporter B(0) OS=Homo sapiens GN=SLC1A5 PE=1 SV=2	9022	scan=9533	scan=9533	31.8434	190705_MA12_GE3_01_8094.d
07955:2	64	R.SYSTTYE[+116.041]ER.N		E[+116]	626.268	2	1251.53	1251.53	0	-2.2	203	Specific	165.68	154.45	22.51	6.21	2	>sp|Q15758|AAAT_HUMAN Neutral amino acid transporter B(0) OS=Homo sapiens GN=SLC1A5 PE=1 SV=2	9022	scan=9541	scan=9541	31.8629	190705_MA12_GE3_01_8094.d
07918:2	64	R.SYSTTYE[+116.041]ER.N		E[+116]	626.268	2	1251.53	1251.53	0	-1.8	203	Specific	172.43	172.43	18.79	6.86	2	>sp|Q15758|AAAT_HUMAN Neutral amino acid transporter B(0) OS=Homo sapiens GN=SLC1A5 PE=1 SV=2	9022	scan=9506	scan=9506	31.7782	190705_MA12_GE3_01_8094.d
07912:2	64	R.SYSTTYEE[+116.041]R.N		E[+116]	626.269	2	1251.53	1251.53	0	-0.9	203	Specific	176.61	165.98	0	6.75	2	>sp|Q15758|AAAT_HUMAN Neutral amino acid transporter B(0) OS=Homo sapiens GN=SLC1A5 PE=1 SV=2	9022	scan=9500	scan=9500	31.7633	190705_MA12_GE3_01_8094.d
07935:2	64	R.SYSTTYE[+116.041]ER.N		E[+116]	626.267	2	1251.53	1251.53	0	-2.8	203	Specific	176.74	158.78	30.69	6.21	2	>sp|Q15758|AAAT_HUMAN Neutral amino acid transporter B(0) OS=Homo sapiens GN=SLC1A5 PE=1 SV=2	9022	scan=9525	scan=9525	31.8229	190705_MA12_GE3_01_8094.d
07928:2	64	R.SYSTTYE[+116.041]ER.N		E[+116]	626.268	2	1251.53	1251.53	0	-1.4	203	Specific	179.51	141.79	8.92	6.09	2	>sp|Q15758|AAAT_HUMAN Neutral amino acid transporter B(0) OS=Homo sapiens GN=SLC1A5 PE=1 SV=2	9022	scan=9518	scan=9518	31.8093	190705_MA12_GE3_01_8094.d
07924:2	64	R.SYSTTYE[+116.041]ER.N		E[+116]	626.268	2	1251.53	1251.53	0	-2	203	Specific	212.04	207.84	17.41	7.63	2	>sp|Q15758|AAAT_HUMAN Neutral amino acid transporter B(0) OS=Homo sapiens GN=SLC1A5 PE=1 SV=2	9022	scan=9513	scan=9513	31.7982	190705_MA12_GE3_01_8094.d
07910:2	64	R.SYSTTYE[+116.041]ER.N		E[+116]	626.268	2	1251.53	1251.53	0	-1.1	203	Specific	267.37	148.91	11.43	8.42	2	>sp|Q15758|AAAT_HUMAN Neutral amino acid transporter B(0) OS=Homo sapiens GN=SLC1A5 PE=1 SV=2	9022	scan=9497	scan=9497	31.7546	190705_MA12_GE3_01_8094.d
44040:2	65	R.SDPTSYAGYIED[+116.041]LK.K		D[+116]	837.882	2	1674.76	1674.77	0	-7.2	98	Specific	245.23	207.02	18.35	8.41	2	>sp|P54709|AT1B3_HUMAN Sodium/potassium-transporting ATPase subunit beta-3 OS=Homo sapiens GN=ATP1B3 PE=1 SV=1	6903	scan=35249	scan=35249	66.8242	190705_MA12_GE3_01_8094.d
44103:2	65	R.SDPTSYAGYIED[+116.041]LK.K		D[+116]	837.881	2	1674.76	1674.77	0	-7.4	98	Specific	277.79	215.06	10.46	8.41	2	>sp|P54709|AT1B3_HUMAN Sodium/potassium-transporting ATPase subunit beta-3 OS=Homo sapiens GN=ATP1B3 PE=1 SV=1	6903	scan=35293	scan=35293	66.888	190705_MA12_GE3_01_8094.d
17102:2	66	V.SEFD[+116.041]YVEK.Q		D[+116]	566.752	2	1132.5	1132.5	0	-1.6	285	NRagged	228.17	94.59	94.59	5.21	2	>sp|P15144|AMPN_HUMAN Aminopeptidase N OS=Homo sapiens GN=ANPEP PE=1 SV=4	4948	scan=16580	scan=16580	43.0621	190705_MA12_GE3_01_8094.d
08646:2	66	K.D[+116.041]NEETGFGSGTR.A		D[+116]	693.289	2	1385.57	1385.58	0	-2.7	924	Specific	227.02	200.21	93.59	7.32	2	>sp|P15144|AMPN_HUMAN Aminopeptidase N OS=Homo sapiens GN=ANPEP PE=1 SV=4	4948	scan=10133	scan=10133	33.1444	190705_MA12_GE3_01_8094.d
18070:2	69	R.EE[+116.041]PGEDFPAAR.R		E[+116]	667.294	2	1333.58	1333.58	0	-2	110	Specific	146.67	64.09	4.3	4.38	3	>sp|P02786|TFR1_HUMAN Transferrin receptor protein 1 OS=Homo sapiens GN=TFRC PE=1 SV=2	3923	scan=17285	scan=17285	43.9657	190705_MA12_GE3_01_8094.d
18146:2	69	R.E[+116.041]EPGEDFPAAR.R		E[+116]	667.295	2	1333.58	1333.58	0	-1.4	110	Specific	178.51	86.51	13.03	5.6	3	>sp|P02786|TFR1_HUMAN Transferrin receptor protein 1 OS=Homo sapiens GN=TFRC PE=1 SV=2	3923	scan=17338	scan=17338	44.0443	190705_MA12_GE3_01_8094.d
17987:2	69	R.EE[+116.041]PGEDFPAAR.R		E[+116]	667.295	2	1333.58	1333.58	0	-0.9	110	Specific	243.89	146.47	15.49	8.21	3	>sp|P02786|TFR1_HUMAN Transferrin receptor protein 1 OS=Homo sapiens GN=TFRC PE=1 SV=2	3923	scan=17223	scan=17223	43.8911	190705_MA12_GE3_01_8094.d
51474:3	72	R.VEPQNPVLSAGGSLFVN[+0.984]C[+57.021]STDC[+57.021]PSSE[+116.041]K.I		C[+57]*2, E[+116], N[+1]	999.445	3	2996.32	2996.34	0	-7.6	36	Specific	151.14	151.14	49.21	6.24	7	>sp|P32942|ICAM3_HUMAN Intercellular adhesion molecule 3 OS=Homo sapiens GN=ICAM3 PE=1 SV=2	5878	scan=40388	scan=40388	73.3024	190705_MA12_GE3_01_8094.d
51360:3	72	R.VEPQNPVLSAGGSLFVN[+0.984]C[+57.021]STDC[+57.021]PSSE[+116.041]K.I		C[+57]*2, E[+116], N[+1]	999.445	3	2996.32	2996.34	0	-8	36	Specific	205.57	205.57	55.3	7.55	7	>sp|P32942|ICAM3_HUMAN Intercellular adhesion molecule 3 OS=Homo sapiens GN=ICAM3 PE=1 SV=2	5878	scan=40308	scan=40308	73.1976	190705_MA12_GE3_01_8094.d
51397:3	72	R.VEPQNPVLSAGGSLFVN[+0.984]C[+57.021]STDC[+57.021]PSSE[+116.041]K.I		C[+57]*2, E[+116], N[+1]	999.446	3	2996.32	2996.34	0	-7	36	Specific	215.64	215.64	49.66	7.72	7	>sp|P32942|ICAM3_HUMAN Intercellular adhesion molecule 3 OS=Homo sapiens GN=ICAM3 PE=1 SV=2	5878	scan=40335	scan=40335	73.2392	190705_MA12_GE3_01_8094.d
15535:2	72	R.WEE[+116.041]ELSR.Q		E[+116]	532.744	2	1064.48	1064.48	0	-1.9	157	Specific	176.22	62.65	21.5	2.83	7	>sp|P32942|ICAM3_HUMAN Intercellular adhesion molecule 3 OS=Homo sapiens GN=ICAM3 PE=1 SV=2	5878	scan=15426	scan=15426	41.5604	190705_MA12_GE3_01_8094.d
15591:2	72	R.WEE[+116.041]ELSR.Q		E[+116]	532.744	2	1064.48	1064.48	0	-1.3	157	Specific	184.09	75.89	26.3	2.79	7	>sp|P32942|ICAM3_HUMAN Intercellular adhesion molecule 3 OS=Homo sapiens GN=ICAM3 PE=1 SV=2	5878	scan=15468	scan=15468	41.6144	190705_MA12_GE3_01_8094.d
15525:2	72	R.WEE[+116.041]ELSR.Q		E[+116]	532.744	2	1064.48	1064.48	0	-2.2	157	Specific	204.4	86.87	43.94	4.18	7	>sp|P32942|ICAM3_HUMAN Intercellular adhesion molecule 3 OS=Homo sapiens GN=ICAM3 PE=1 SV=2	5878	scan=15416	scan=15416	41.5427	190705_MA12_GE3_01_8094.d
16378:2	72	R.WE[+116.041]EELSR.Q		E[+116]	532.744	2	1064.48	1064.48	0	-1.2	157	Specific	224.32	34.86	34.86	2.86	7	>sp|P32942|ICAM3_HUMAN Intercellular adhesion molecule 3 OS=Homo sapiens GN=ICAM3 PE=1 SV=2	5878	scan=16049	scan=16049	42.3727	190705_MA12_GE3_01_8094.d
43762:2	72	R.QPAVE[+116.041]EPAEVTATVLASR.D		E[+116]	992.504	2	1984	1984.02	0	-7.7	164	Specific	64.64	46.49	37.49	2.86	7	>sp|P32942|ICAM3_HUMAN Intercellular adhesion molecule 3 OS=Homo sapiens GN=ICAM3 PE=1 SV=2	5878	scan=35048	scan=35048	66.5671	190705_MA12_GE3_01_8094.d
32126:3	72	A.TLEVDGE[+116.041]FLHR.N		E[+116]	477.904	3	1431.7	1431.7	0	-5.3	378	NRagged	103.31	87.22	59.78	3.63	7	>sp|P32942|ICAM3_HUMAN Intercellular adhesion molecule 3 OS=Homo sapiens GN=ICAM3 PE=1 SV=2	5878	scan=26984	scan=26984	56.2919	190705_MA12_GE3_01_8094.d
17519:2	72	R.GNPYPE[+116.041]LR.C		E[+116]	531.263	2	1061.52	1061.52	0	-1.8	427	Specific	94.31	43.38	43.38	2.09	7	>sp|P32942|ICAM3_HUMAN Intercellular adhesion molecule 3 OS=Homo sapiens GN=ICAM3 PE=1 SV=2	5878	scan=16879	scan=16879	43.4463	190705_MA12_GE3_01_8094.d
17452:2	72	R.GNPYPE[+116.041]LR.C		E[+116]	531.263	2	1061.52	1061.52	0	-1.9	427	Specific	110.61	48.4	48.4	2.83	7	>sp|P32942|ICAM3_HUMAN Intercellular adhesion molecule 3 OS=Homo sapiens GN=ICAM3 PE=1 SV=2	5878	scan=16832	scan=16832	43.3913	190705_MA12_GE3_01_8094.d
17326:2	72	R.GNPYPE[+116.041]LR.C		E[+116]	531.262	2	1061.52	1061.52	0	-2.7	427	Specific	146.84	86.23	86.23	3.68	7	>sp|P32942|ICAM3_HUMAN Intercellular adhesion molecule 3 OS=Homo sapiens GN=ICAM3 PE=1 SV=2	5878	scan=16740	scan=16740	43.2698	190705_MA12_GE3_01_8094.d
10524:2	73	V.SC[+57.021]E[+116.041]ELPEESR.L		C[+57], E[+116]	676.284	2	1351.56	1351.56	0	-0.7	844	NRagged	187.84	187.84	56.25	6.73	4	>sp|P20701|ITAL_HUMAN Integrin alpha-L OS=Homo sapiens GN=ITGAL PE=1 SV=3	5269	scan=11710	scan=11710	36.3216	190705_MA12_GE3_01_8094.d
10507:2	73	V.SC[+57.021]E[+116.041]ELPEESR.L		C[+57], E[+116]	676.284	2	1351.56	1351.56	0	-0.4	844	NRagged	198.54	198.54	52.82	6.73	4	>sp|P20701|ITAL_HUMAN Integrin alpha-L OS=Homo sapiens GN=ITGAL PE=1 SV=3	5269	scan=11696	scan=11696	36.3017	190705_MA12_GE3_01_8094.d
28334:2	85	K.NVQLSLLTE[+116.041]R.G		E[+116]	644.856	2	1288.71	1288.7	0	1	443	Specific	278.88	43.85	43.85	3.26	1	>sp|P49959|MRE11_HUMAN Double-strand break repair protein MRE11A OS=Homo sapiens GN=MRE11A PE=1 SV=3	6599	scan=24441	scan=24441	53.094	190705_MA12_GE3_01_8094.d
46257:2	87	K.LGDC[+57.021]ISE[+116.041]DSYPDGN[+0.984]ITWYR.N		C[+57], E[+116], N[+1]	1189.5	2	2377.99	2378.01	0	-8.3	154	Specific	126.45	101.56	18.99	2.28	2	>sp|Q13740|CD166_HUMAN CD166 antigen OS=Homo sapiens GN=ALCAM PE=1 SV=2	8478	scan=36793	scan=36793	68.7559	190705_MA12_GE3_01_8094.d
18460:3	2	R.DGEDQTQDTE[+116.041]LVETR.P		E[+116]	617.936	3	1851.79	1851.8	0	-5.7	244	Specific	240.13	240.13	46.75	8.11	3	>sp|P01891|1A68_HUMAN HLA class I histocompatibility antigen, A-68 alpha chain OS=Homo sapiens GN=HLA-A PE=1 SV=4	3867	scan=17489	scan=17489	43.4424	190705_MA13_GE4_01_8096.d
18419:3	2	R.DGEDQTQDTE[+116.041]LVETR.P		E[+116]	617.936	3	1851.79	1851.8	0	-5.7	244	Specific	241.08	236.26	76.09	8.11	3	>sp|P01891|1A68_HUMAN HLA class I histocompatibility antigen, A-68 alpha chain OS=Homo sapiens GN=HLA-A PE=1 SV=4	3867	scan=17462	scan=17462	43.4108	190705_MA13_GE4_01_8096.d
17945:2	2	R.DGEDQTQD[+116.041]TELVETR.P		D[+116]	926.401	2	1851.79	1851.8	0	-4.3	244	Specific	332.83	324.64	41.95	10.08	3	>sp|P01891|1A68_HUMAN HLA class I histocompatibility antigen, A-68 alpha chain OS=Homo sapiens GN=HLA-A PE=1 SV=4	3867	scan=17107	scan=17107	42.9706	190705_MA13_GE4_01_8096.d
25663:4	2	R.DGEDQTQD[+116.041]TELVETRPAGDGTFQK.W		D[+116]	689.058	4	2753.21	2753.23	0	-7.5	244	Specific	291.77	291.77	64.09	9.11	3	>sp|P01891|1A68_HUMAN HLA class I histocompatibility antigen, A-68 alpha chain OS=Homo sapiens GN=HLA-A PE=1 SV=4	3867	scan=22514	scan=22514	49.841	190705_MA13_GE4_01_8096.d
25661:3	2	R.DGEDQTQD[+116.041]TELVETRPAGDGTFQK.W		D[+116]	918.409	3	2753.21	2753.23	0	-7.3	244	Specific	341.73	341.73	42.73	10.8	3	>sp|P01891|1A68_HUMAN HLA class I histocompatibility antigen, A-68 alpha chain OS=Homo sapiens GN=HLA-A PE=1 SV=4	3867	scan=22512	scan=22512	49.8389	190705_MA13_GE4_01_8096.d
25626:3	2	R.DGEDQTQD[+116.041]TELVETRPAGDGTFQK.W		D[+116]	918.409	3	2753.21	2753.23	0	-7.1	244	Specific	361.8	361.8	44.01	10.41	3	>sp|P01891|1A68_HUMAN HLA class I histocompatibility antigen, A-68 alpha chain OS=Homo sapiens GN=HLA-A PE=1 SV=4	3867	scan=22484	scan=22484	49.7965	190705_MA13_GE4_01_8096.d
25631:4	2	R.DGEDQTQD[+116.041]TELVETRPAGDGTFQK.W		D[+116]	689.059	4	2753.21	2753.23	0	-7.1	244	Specific	432.95	432.95	84.13	10.47	3	>sp|P01891|1A68_HUMAN HLA class I histocompatibility antigen, A-68 alpha chain OS=Homo sapiens GN=HLA-A PE=1 SV=4	3867	scan=22488	scan=22488	49.8008	190705_MA13_GE4_01_8096.d
25637:3	2	R.DGEDQTQD[+116.041]TELVETRPAGDGTFQK.W		D[+116]	918.409	3	2753.21	2753.23	0	-7.1	244	Specific	544.43	475.87	93.28	10.82	3	>sp|P01891|1A68_HUMAN HLA class I histocompatibility antigen, A-68 alpha chain OS=Homo sapiens GN=HLA-A PE=1 SV=4	3867	scan=22492	scan=22492	49.8069	190705_MA13_GE4_01_8096.d
14459:3	3	T.E[+116.041]FTPTEKDEYAC[+57.021]R.V		C[+57], E[+116]	587.922	3	1761.75	1761.76	0	-3.7	89	NRagged	90.3	75.64	75.64	2.1	2	>sp|P61769|B2MG_HUMAN Beta-2-microglobulin OS=Homo sapiens GN=B2M PE=1 SV=1	7308	scan=14512	scan=14512	39.6996	190705_MA13_GE4_01_8096.d
14392:3	3	T.E[+116.041]FTPTEKDEYAC[+57.021]R.V		C[+57], E[+116]	587.922	3	1761.75	1761.76	0	-3.2	89	NRagged	225.4	199.89	171.51	6.06	2	>sp|P61769|B2MG_HUMAN Beta-2-microglobulin OS=Homo sapiens GN=B2M PE=1 SV=1	7308	scan=14464	scan=14464	39.6436	190705_MA13_GE4_01_8096.d
14417:3	3	T.E[+116.041]FTPTEKDEYAC[+57.021]R.V		C[+57], E[+116]	587.922	3	1761.75	1761.76	0	-3.7	89	NRagged	227.3	227.3	196.77	6.69	2	>sp|P61769|B2MG_HUMAN Beta-2-microglobulin OS=Homo sapiens GN=B2M PE=1 SV=1	7308	scan=14485	scan=14485	39.6707	190705_MA13_GE4_01_8096.d
14413:3	3	T.E[+116.041]FTPTEKDEYAC[+57.021]R.V		C[+57], E[+116]	587.922	3	1761.75	1761.76	0	-3.7	89	NRagged	255.13	206.82	206.82	7.78	2	>sp|P61769|B2MG_HUMAN Beta-2-microglobulin OS=Homo sapiens GN=B2M PE=1 SV=1	7308	scan=14481	scan=14481	39.6665	190705_MA13_GE4_01_8096.d
09743:2	10	K.LDQEVQEE[+116.041]TQGR.F		E[+116]	774.357	2	1547.71	1547.71	0	-3.5	78	Specific	190.35	190.35	0	6.78	5	>sp|P20138|CD33_HUMAN Myeloid cell surface antigen CD33 OS=Homo sapiens GN=CD33 PE=1 SV=2	5234	scan=10874	scan=10874	34.1454	190705_MA13_GE4_01_8096.d
10292:3	10	K.LD[+116.041]QEVQEETQGR.F		D[+116]	516.573	3	1547.71	1547.71	0	-4.1	78	Specific	201.62	138.35	16.53	4.71	5	>sp|P20138|CD33_HUMAN Myeloid cell surface antigen CD33 OS=Homo sapiens GN=CD33 PE=1 SV=2	5234	scan=11312	scan=11312	34.9405	190705_MA13_GE4_01_8096.d
10307:2	10	K.LDQE[+116.041]VQEETQGR.F		E[+116]	774.357	2	1547.71	1547.71	0	-3.5	78	Specific	237.47	192.47	47.55	7.01	5	>sp|P20138|CD33_HUMAN Myeloid cell surface antigen CD33 OS=Homo sapiens GN=CD33 PE=1 SV=2	5234	scan=11323	scan=11323	34.9523	190705_MA13_GE4_01_8096.d
10263:2	10	K.LDQE[+116.041]VQEETQGR.F		E[+116]	774.357	2	1547.71	1547.71	0	-3.4	78	Specific	346.07	232.74	21.81	9.98	5	>sp|P20138|CD33_HUMAN Myeloid cell surface antigen CD33 OS=Homo sapiens GN=CD33 PE=1 SV=2	5234	scan=11286	scan=11286	34.8918	190705_MA13_GE4_01_8096.d
09716:2	10	K.LDQEVQE[+116.041]ETQGR.F		E[+116]	774.356	2	1547.71	1547.71	0	-3.9	78	Specific	364.12	268.72	31.29	10.14	5	>sp|P20138|CD33_HUMAN Myeloid cell surface antigen CD33 OS=Homo sapiens GN=CD33 PE=1 SV=2	5234	scan=10853	scan=10853	34.1058	190705_MA13_GE4_01_8096.d
14578:2	24	R.STYN[+0.984]DTED[+116.041]VSQASPSESEAR.F		D[+116], N[+1]	1145.47	2	2289.93	2289.94	0	-3.1	66	Specific	181.64	181.64	27.55	7.63	3	>sp|Q6GTX8|LAIR1_HUMAN Leukocyte-associated immunoglobulin-like receptor 1 OS=Homo sapiens GN=LAIR1 PE=1 SV=1	10732	scan=14603	scan=14603	39.8142	190705_MA13_GE4_01_8096.d
14614:3	24	R.STYN[+0.984]D[+116.041]TEDVSQASPSESEAR.F		D[+116], N[+1]	763.982	3	2289.93	2289.94	0	-4.1	66	Specific	223.67	223.67	5.14	7.62	3	>sp|Q6GTX8|LAIR1_HUMAN Leukocyte-associated immunoglobulin-like receptor 1 OS=Homo sapiens GN=LAIR1 PE=1 SV=1	10732	scan=14631	scan=14631	39.8442	190705_MA13_GE4_01_8096.d
14721:3	24	R.STYN[+0.984]D[+116.041]TEDVSQASPSESEAR.F		D[+116], N[+1]	763.983	3	2289.93	2289.94	0	-3.3	66	Specific	253.88	253.88	12.46	10.34	3	>sp|Q6GTX8|LAIR1_HUMAN Leukocyte-associated immunoglobulin-like receptor 1 OS=Homo sapiens GN=LAIR1 PE=1 SV=1	10732	scan=14709	scan=14709	39.9402	190705_MA13_GE4_01_8096.d
14691:2	24	R.STYN[+0.984]DTE[+116.041]DVSQASPSESEAR.F		E[+116], N[+1]	1145.47	2	2289.94	2289.94	0	-2.6	66	Specific	277.91	277.91	16.49	10.42	3	>sp|Q6GTX8|LAIR1_HUMAN Leukocyte-associated immunoglobulin-like receptor 1 OS=Homo sapiens GN=LAIR1 PE=1 SV=1	10732	scan=14687	scan=14687	39.9166	190705_MA13_GE4_01_8096.d
14679:3	24	R.STYN[+0.984]DTE[+116.041]DVSQASPSESEAR.F		E[+116], N[+1]	763.983	3	2289.93	2289.94	0	-3	66	Specific	344.91	344.91	21.93	10.68	3	>sp|Q6GTX8|LAIR1_HUMAN Leukocyte-associated immunoglobulin-like receptor 1 OS=Homo sapiens GN=LAIR1 PE=1 SV=1	10732	scan=14677	scan=14677	39.8991	190705_MA13_GE4_01_8096.d
08485:2	36	R.SYSTTYE[+116.041]ER.N		E[+116]	626.268	2	1251.53	1251.53	0	-2.7	203	Specific	233.65	136.7	20.48	6.31	3	>sp|Q15758|AAAT_HUMAN Neutral amino acid transporter B(0) OS=Homo sapiens GN=SLC1A5 PE=1 SV=2	9022	scan=9855	scan=9855	32.0653	190705_MA13_GE4_01_8096.d
17527:2	37	S.SLSSSE[+116.041]GEEPVEYK.S		E[+116]	828.87	2	1656.73	1656.74	0	-5.1	124	NRagged	288.4	246.1	73.78	8.71	1	>sp|P08648|ITA5_HUMAN Integrin alpha-5 OS=Homo sapiens GN=ITGA5 PE=1 SV=2	4267	scan=16791	scan=16791	42.5579	190705_MA13_GE4_01_8096.d
50301:2	52	R.PETVLID[+116.041]LIQR.T		D[+116]	706.905	2	1412.8	1412.79	0	6.6	286	Specific	252.64	52.28	52.28	3.81	1	>sp|Q7L7X3|TAOK1_HUMAN Serine/threonine-protein kinase TAO1 OS=Homo sapiens GN=TAOK1 PE=1 SV=1	11840	scan=39585	scan=39585	71.3563	190705_MA13_GE4_01_8096.d
10145:2	9	R.GYN[+0.984]QFAYD[+116.041]GK.D		D[+116], N[+1]	640.271	2	1279.54	1279.54	0	-4.8	136	Specific	103.69	103.69	91.73	5.23	14	>sp|Q31612|1B73_HUMAN HLA class I histocompatibility antigen, B-73 alpha chain OS=Homo sapiens GN=HLA-B PE=1 SV=1	9413	scan=11364	scan=11364	35.6312	190705_MA14_GE5_01_8098.d
32942:3	9	A.YDGKDYIALNE[+116.041]DLR.S		E[+116]	600.953	3	1800.85	1800.86	0	-7.2	142	NRagged	112.84	89.53	23.91	2.57	14	>sp|Q31612|1B73_HUMAN HLA class I histocompatibility antigen, B-73 alpha chain OS=Homo sapiens GN=HLA-B PE=1 SV=1	9413	scan=27802	scan=27802	57.3774	190705_MA14_GE5_01_8098.d
31588:3	9	Y.DGKDYIALNE[+116.041]DLR.S		E[+116]	546.6	3	1637.78	1637.8	0	-6.6	143	NRagged	195.87	102.64	23.53	5.23	14	>sp|Q31612|1B73_HUMAN HLA class I histocompatibility antigen, B-73 alpha chain OS=Homo sapiens GN=HLA-B PE=1 SV=1	9413	scan=26877	scan=26877	56.1811	190705_MA14_GE5_01_8098.d
17730:2	9	R.DGEDQTQDTE[+116.041]LVETR.P		E[+116]	926.402	2	1851.8	1851.8	0	-2.8	244	Specific	75.66	75.66	0	5.31	14	>sp|Q31612|1B73_HUMAN HLA class I histocompatibility antigen, B-73 alpha chain OS=Homo sapiens GN=HLA-B PE=1 SV=1	9413	scan=17109	scan=17109	43.6566	190705_MA14_GE5_01_8098.d
17721:3	9	R.DGEDQTQDTE[+116.041]LVETR.P		E[+116]	617.938	3	1851.8	1851.8	0	-2.2	244	Specific	131.67	131.67	14.21	5.31	14	>sp|Q31612|1B73_HUMAN HLA class I histocompatibility antigen, B-73 alpha chain OS=Homo sapiens GN=HLA-B PE=1 SV=1	9413	scan=17103	scan=17103	43.6503	190705_MA14_GE5_01_8098.d
15749:3	9	R.DGEDQTQDTE[+116.041]LVETR.P		E[+116]	617.939	3	1851.8	1851.8	0	-0.2	244	Specific	228.15	228.15	46.84	6.88	14	>sp|Q31612|1B73_HUMAN HLA class I histocompatibility antigen, B-73 alpha chain OS=Homo sapiens GN=HLA-B PE=1 SV=1	9413	scan=15660	scan=15660	41.8167	190705_MA14_GE5_01_8098.d
17229:3	9	R.DGEDQTQD[+116.041]TELVETR.P		D[+116]	617.938	3	1851.8	1851.8	0	-0.9	244	Specific	288.54	279.43	107.47	8.28	14	>sp|Q31612|1B73_HUMAN HLA class I histocompatibility antigen, B-73 alpha chain OS=Homo sapiens GN=HLA-B PE=1 SV=1	9413	scan=16742	scan=16742	43.2012	190705_MA14_GE5_01_8098.d
17651:3	9	R.DGEDQTQDTE[+116.041]LVETR.P		E[+116]	617.938	3	1851.8	1851.8	0	-2.3	244	Specific	366.58	365.57	101.44	9.48	14	>sp|Q31612|1B73_HUMAN HLA class I histocompatibility antigen, B-73 alpha chain OS=Homo sapiens GN=HLA-B PE=1 SV=1	9413	scan=17049	scan=17049	43.5841	190705_MA14_GE5_01_8098.d
17203:3	9	R.DGEDQTQD[+116.041]TELVETR.P		D[+116]	617.938	3	1851.8	1851.8	0	-0.9	244	Specific	369.31	337.29	110.05	9.61	14	>sp|Q31612|1B73_HUMAN HLA class I histocompatibility antigen, B-73 alpha chain OS=Homo sapiens GN=HLA-B PE=1 SV=1	9413	scan=16720	scan=16720	43.1753	190705_MA14_GE5_01_8098.d
17191:3	9	R.DGEDQTQD[+116.041]TELVETR.P		D[+116]	617.938	3	1851.8	1851.8	0	-1.4	244	Specific	383.5	337.77	133.65	10.01	14	>sp|Q31612|1B73_HUMAN HLA class I histocompatibility antigen, B-73 alpha chain OS=Homo sapiens GN=HLA-B PE=1 SV=1	9413	scan=16711	scan=16711	43.1607	190705_MA14_GE5_01_8098.d
17220:2	9	R.DGEDQTQD[+116.041]TELVETR.P		D[+116]	926.404	2	1851.8	1851.8	0	-1.4	244	Specific	385.17	385.17	62.32	11.04	14	>sp|Q31612|1B73_HUMAN HLA class I histocompatibility antigen, B-73 alpha chain OS=Homo sapiens GN=HLA-B PE=1 SV=1	9413	scan=16734	scan=16734	43.1926	190705_MA14_GE5_01_8098.d
17616:3	9	R.DGEDQTQDTE[+116.041]LVETR.P		E[+116]	617.938	3	1851.8	1851.8	0	-1.7	244	Specific	393.73	381.74	86.33	10.83	14	>sp|Q31612|1B73_HUMAN HLA class I histocompatibility antigen, B-73 alpha chain OS=Homo sapiens GN=HLA-B PE=1 SV=1	9413	scan=17025	scan=17025	43.5519	190705_MA14_GE5_01_8098.d
17653:2	9	R.DGEDQTQDTE[+116.041]LVETR.P		E[+116]	926.403	2	1851.8	1851.8	0	-2.5	244	Specific	426.44	409.62	50.77	11.49	14	>sp|Q31612|1B73_HUMAN HLA class I histocompatibility antigen, B-73 alpha chain OS=Homo sapiens GN=HLA-B PE=1 SV=1	9413	scan=17050	scan=17050	43.5852	190705_MA14_GE5_01_8098.d
17615:3	9	R.DGEDQTQDTE[+116.041]LVETR.P		E[+116]	617.938	3	1851.8	1851.8	0	-1.7	244	Specific	464.21	427.74	141.16	11.08	14	>sp|Q31612|1B73_HUMAN HLA class I histocompatibility antigen, B-73 alpha chain OS=Homo sapiens GN=HLA-B PE=1 SV=1	9413	scan=17024	scan=17024	43.5508	190705_MA14_GE5_01_8098.d
17624:2	9	R.DGEDQTQDTE[+116.041]LVETR.P		E[+116]	926.403	2	1851.8	1851.8	0	-2	244	Specific	498.31	464.43	105.85	11.19	14	>sp|Q31612|1B73_HUMAN HLA class I histocompatibility antigen, B-73 alpha chain OS=Homo sapiens GN=HLA-B PE=1 SV=1	9413	scan=17030	scan=17030	43.5572	190705_MA14_GE5_01_8098.d
17115:2	9	R.DGEDQTQD[+116.041]TELVETR.P		D[+116]	926.403	2	1851.8	1851.8	0	-2.1	244	Specific	527.2	434.26	132.98	11.52	14	>sp|Q31612|1B73_HUMAN HLA class I histocompatibility antigen, B-73 alpha chain OS=Homo sapiens GN=HLA-B PE=1 SV=1	9413	scan=16655	scan=16655	43.0945	190705_MA14_GE5_01_8098.d
17153:2	9	R.DGEDQTQD[+116.041]TELVETR.P		D[+116]	926.403	2	1851.8	1851.8	0	-1.6	244	Specific	530.41	459.67	136.63	11.52	14	>sp|Q31612|1B73_HUMAN HLA class I histocompatibility antigen, B-73 alpha chain OS=Homo sapiens GN=HLA-B PE=1 SV=1	9413	scan=16681	scan=16681	43.1274	190705_MA14_GE5_01_8098.d
25398:3	9	R.D[+116.041]GEDQTQDTELVETRPAGDGTFQK.W		D[+116]	918.412	3	2753.22	2753.23	0	-4.3	244	Specific	4.3	4.3	4.3	3.07	14	>sp|Q31612|1B73_HUMAN HLA class I histocompatibility antigen, B-73 alpha chain OS=Homo sapiens GN=HLA-B PE=1 SV=1	9413	scan=22591	scan=22591	50.6569	190705_MA14_GE5_01_8098.d
24895:4	9	R.DGEDQTQD[+116.041]TELVETRPAGDGTFQK.W		D[+116]	689.061	4	2753.22	2753.23	0	-3.5	244	Specific	193	193	27.57	7.84	14	>sp|Q31612|1B73_HUMAN HLA class I histocompatibility antigen, B-73 alpha chain OS=Homo sapiens GN=HLA-B PE=1 SV=1	9413	scan=22229	scan=22229	50.2005	190705_MA14_GE5_01_8098.d
25326:3	9	R.DGE[+116.041]DQTQDTELVETRPAGDGTFQK.W		E[+116]	918.412	3	2753.22	2753.23	0	-3.4	244	Specific	284.24	284.24	2	10.4	14	>sp|Q31612|1B73_HUMAN HLA class I histocompatibility antigen, B-73 alpha chain OS=Homo sapiens GN=HLA-B PE=1 SV=1	9413	scan=22541	scan=22541	50.5962	190705_MA14_GE5_01_8098.d
25060:3	9	R.DGEDQTQDTE[+116.041]LVETRPAGDGTFQK.W		E[+116]	918.412	3	2753.22	2753.23	0	-4	244	Specific	356.25	356.25	38.63	11.05	14	>sp|Q31612|1B73_HUMAN HLA class I histocompatibility antigen, B-73 alpha chain OS=Homo sapiens GN=HLA-B PE=1 SV=1	9413	scan=22351	scan=22351	50.3561	190705_MA14_GE5_01_8098.d
24704:3	9	R.DGEDQTQD[+116.041]TELVETRPAGDGTFQK.W		D[+116]	918.412	3	2753.22	2753.23	0	-4.3	244	Specific	399.62	399.62	22.2	12.39	14	>sp|Q31612|1B73_HUMAN HLA class I histocompatibility antigen, B-73 alpha chain OS=Homo sapiens GN=HLA-B PE=1 SV=1	9413	scan=22090	scan=22090	50.0209	190705_MA14_GE5_01_8098.d
24804:4	9	R.DGEDQTQD[+116.041]TELVETRPAGDGTFQK.W		D[+116]	689.061	4	2753.22	2753.23	0	-3.5	244	Specific	422.71	422.71	108.26	12.48	14	>sp|Q31612|1B73_HUMAN HLA class I histocompatibility antigen, B-73 alpha chain OS=Homo sapiens GN=HLA-B PE=1 SV=1	9413	scan=22159	scan=22159	50.102	190705_MA14_GE5_01_8098.d
24819:3	9	R.DGEDQTQD[+116.041]TELVETRPAGDGTFQK.W		D[+116]	918.412	3	2753.22	2753.23	0	-3.6	244	Specific	452.04	448.75	71.93	12.64	14	>sp|Q31612|1B73_HUMAN HLA class I histocompatibility antigen, B-73 alpha chain OS=Homo sapiens GN=HLA-B PE=1 SV=1	9413	scan=22175	scan=22175	50.1369	190705_MA14_GE5_01_8098.d
25056:4	9	R.DGEDQTQDTE[+116.041]LVETRPAGDGTFQK.W		E[+116]	689.06	4	2753.22	2753.23	0	-4.3	244	Specific	484.82	484.82	97.92	12.32	14	>sp|Q31612|1B73_HUMAN HLA class I histocompatibility antigen, B-73 alpha chain OS=Homo sapiens GN=HLA-B PE=1 SV=1	9413	scan=22347	scan=22347	50.3519	190705_MA14_GE5_01_8098.d
25038:4	9	R.DGEDQTQDTE[+116.041]LVETRPAGDGTFQK.W		E[+116]	689.061	4	2753.22	2753.23	0	-3	244	Specific	519.34	519.34	90.37	12.62	14	>sp|Q31612|1B73_HUMAN HLA class I histocompatibility antigen, B-73 alpha chain OS=Homo sapiens GN=HLA-B PE=1 SV=1	9413	scan=22331	scan=22331	50.33	190705_MA14_GE5_01_8098.d
24779:4	9	R.DGEDQTQD[+116.041]TELVETRPAGDGTFQK.W		D[+116]	689.061	4	2753.22	2753.23	0	-3.5	244	Specific	522.8	522.8	140.41	12.62	14	>sp|Q31612|1B73_HUMAN HLA class I histocompatibility antigen, B-73 alpha chain OS=Homo sapiens GN=HLA-B PE=1 SV=1	9413	scan=22142	scan=22142	50.0839	190705_MA14_GE5_01_8098.d
24820:4	9	R.DGEDQTQD[+116.041]TELVETRPAGDGTFQK.W		D[+116]	689.061	4	2753.22	2753.23	0	-3.6	244	Specific	528	528	144.46	12.65	14	>sp|Q31612|1B73_HUMAN HLA class I histocompatibility antigen, B-73 alpha chain OS=Homo sapiens GN=HLA-B PE=1 SV=1	9413	scan=22176	scan=22176	50.138	190705_MA14_GE5_01_8098.d
24754:4	9	R.DGEDQTQD[+116.041]TELVETRPAGDGTFQK.W		D[+116]	689.061	4	2753.22	2753.23	0	-3.5	244	Specific	534.69	534.69	156.95	12.82	14	>sp|Q31612|1B73_HUMAN HLA class I histocompatibility antigen, B-73 alpha chain OS=Homo sapiens GN=HLA-B PE=1 SV=1	9413	scan=22124	scan=22124	50.062	190705_MA14_GE5_01_8098.d
24753:3	9	R.DGEDQTQD[+116.041]TELVETRPAGDGTFQK.W		D[+116]	918.412	3	2753.22	2753.23	0	-3.7	244	Specific	820.65	687.34	116.78	18.35	14	>sp|Q31612|1B73_HUMAN HLA class I histocompatibility antigen, B-73 alpha chain OS=Homo sapiens GN=HLA-B PE=1 SV=1	9413	scan=22123	scan=22123	50.0609	190705_MA14_GE5_01_8098.d
15194:2	9	D.GEDQTQD[+116.041]TELVETR.P		D[+116]	868.889	2	1736.77	1736.78	0	-2.7	245	NRagged	259.41	200.02	50.34	9.12	14	>sp|Q31612|1B73_HUMAN HLA class I histocompatibility antigen, B-73 alpha chain OS=Homo sapiens GN=HLA-B PE=1 SV=1	9413	scan=15259	scan=15259	41.3227	190705_MA14_GE5_01_8098.d
13900:3	14	T.NKLDQE[+116.041]VQEETQGR.F		E[+116]	597.287	3	1789.85	1789.85	0	-2.6	76	NRagged	171.33	158.03	11.11	5.34	8	>sp|P20138|CD33_HUMAN Myeloid cell surface antigen CD33 OS=Homo sapiens GN=CD33 PE=1 SV=2	5234	scan=14288	scan=14288	40.0625	190705_MA14_GE5_01_8098.d
09140:3	14	K.LDQEVQE[+116.041]ETQGR.F		E[+116]	516.574	3	1547.71	1547.71	0	-3.3	78	Specific	98.95	91.61	40.73	3.67	8	>sp|P20138|CD33_HUMAN Myeloid cell surface antigen CD33 OS=Homo sapiens GN=CD33 PE=1 SV=2	5234	scan=10546	scan=10546	34.1935	190705_MA14_GE5_01_8098.d
09759:2	14	K.LDQE[+116.041]VQEETQGR.F		E[+116]	774.358	2	1547.71	1547.71	0	-1.7	78	Specific	256.56	168.62	17.73	9.89	8	>sp|P20138|CD33_HUMAN Myeloid cell surface antigen CD33 OS=Homo sapiens GN=CD33 PE=1 SV=2	5234	scan=11052	scan=11052	35.0741	190705_MA14_GE5_01_8098.d
09181:2	14	K.LDQEVQE[+116.041]ETQGR.F		E[+116]	774.358	2	1547.71	1547.71	0	-2.1	78	Specific	265.97	189.42	20.68	10.03	8	>sp|P20138|CD33_HUMAN Myeloid cell surface antigen CD33 OS=Homo sapiens GN=CD33 PE=1 SV=2	5234	scan=10579	scan=10579	34.2488	190705_MA14_GE5_01_8098.d
09734:3	14	K.LDQE[+116.041]VQEETQGR.F		E[+116]	516.574	3	1547.71	1547.71	0	-2.8	78	Specific	267.63	168.9	11.99	8.81	8	>sp|P20138|CD33_HUMAN Myeloid cell surface antigen CD33 OS=Homo sapiens GN=CD33 PE=1 SV=2	5234	scan=11029	scan=11029	35.0337	190705_MA14_GE5_01_8098.d
09692:3	14	K.LDQE[+116.041]VQEETQGR.F		E[+116]	516.574	3	1547.71	1547.71	0	-1.9	78	Specific	299.27	136.15	12.32	8.24	8	>sp|P20138|CD33_HUMAN Myeloid cell surface antigen CD33 OS=Homo sapiens GN=CD33 PE=1 SV=2	5234	scan=10998	scan=10998	34.9808	190705_MA14_GE5_01_8098.d
09138:2	14	K.LDQEVQE[+116.041]ETQGR.F		E[+116]	774.357	2	1547.71	1547.71	0	-2.7	78	Specific	429.57	291.49	42.4	10.46	8	>sp|P20138|CD33_HUMAN Myeloid cell surface antigen CD33 OS=Homo sapiens GN=CD33 PE=1 SV=2	5234	scan=10543	scan=10543	34.1853	190705_MA14_GE5_01_8098.d
09143:2	14	K.LDQEVQE[+116.041]ETQGR.F		E[+116]	774.357	2	1547.71	1547.71	0	-2.9	78	Specific	450.28	313.3	10.17	10.63	8	>sp|P20138|CD33_HUMAN Myeloid cell surface antigen CD33 OS=Homo sapiens GN=CD33 PE=1 SV=2	5234	scan=10549	scan=10549	34.1979	190705_MA14_GE5_01_8098.d
09129:2	14	K.LDQEVQE[+116.041]ETQGR.F		E[+116]	774.358	2	1547.71	1547.71	0	-2.5	78	Specific	451.31	330.16	41.55	10.66	8	>sp|P20138|CD33_HUMAN Myeloid cell surface antigen CD33 OS=Homo sapiens GN=CD33 PE=1 SV=2	5234	scan=10537	scan=10537	34.1699	190705_MA14_GE5_01_8098.d
09721:2	14	K.LDQE[+116.041]VQEETQGR.F		E[+116]	774.358	2	1547.71	1547.71	0	-1.8	78	Specific	453.48	314.44	109.25	10.31	8	>sp|P20138|CD33_HUMAN Myeloid cell surface antigen CD33 OS=Homo sapiens GN=CD33 PE=1 SV=2	5234	scan=11020	scan=11020	35.0241	190705_MA14_GE5_01_8098.d
09671:2	14	K.LDQE[+116.041]VQEETQGR.F		E[+116]	774.358	2	1547.71	1547.71	0	-2.1	78	Specific	471.27	302.67	55.14	10.27	8	>sp|P20138|CD33_HUMAN Myeloid cell surface antigen CD33 OS=Homo sapiens GN=CD33 PE=1 SV=2	5234	scan=10982	scan=10982	34.9623	190705_MA14_GE5_01_8098.d
44717:3	15	V.SGFHPSDIE[+116.041]VDLLK.N		E[+116]	558.279	3	1672.82	1672.84	0	-8.4	48	NRagged	76.08	49.32	7.37	3.64	7	>sp|P61769|B2MG_HUMAN Beta-2-microglobulin OS=Homo sapiens GN=B2M PE=1 SV=1	7308	scan=36081	scan=36081	68.0008	190705_MA14_GE5_01_8098.d
44690:3	15	V.SGFHPSDIE[+116.041]VDLLK.N		E[+116]	558.279	3	1672.82	1672.84	0	-8.4	48	NRagged	128.56	128.56	42.99	6.39	7	>sp|P61769|B2MG_HUMAN Beta-2-microglobulin OS=Homo sapiens GN=B2M PE=1 SV=1	7308	scan=36064	scan=36064	67.9786	190705_MA14_GE5_01_8098.d
13797:3	15	T.E[+116.041]FTPTEKDEYAC[+57.021]R.V		C[+57], E[+116]	587.922	3	1761.75	1761.76	0	-2.6	89	NRagged	229	205.75	175.01	7.03	7	>sp|P61769|B2MG_HUMAN Beta-2-microglobulin OS=Homo sapiens GN=B2M PE=1 SV=1	7308	scan=14215	scan=14215	39.971	190705_MA14_GE5_01_8098.d
13675:3	15	T.E[+116.041]FTPTEKDEYAC[+57.021]R.V		C[+57], E[+116]	587.922	3	1761.75	1761.76	0	-2.5	89	NRagged	312.14	247.33	220.17	8.42	7	>sp|P61769|B2MG_HUMAN Beta-2-microglobulin OS=Homo sapiens GN=B2M PE=1 SV=1	7308	scan=14128	scan=14128	39.8613	190705_MA14_GE5_01_8098.d
13719:3	15	T.E[+116.041]FTPTEKDEYAC[+57.021]R.V		C[+57], E[+116]	587.923	3	1761.75	1761.76	0	-1.9	89	NRagged	579.68	493.86	360.73	11.57	7	>sp|P61769|B2MG_HUMAN Beta-2-microglobulin OS=Homo sapiens GN=B2M PE=1 SV=1	7308	scan=14161	scan=14161	39.9019	190705_MA14_GE5_01_8098.d
41211:2	20	K.E[+116.041]DFDSLLQSAK.K		E[+116]	684.821	2	1368.63	1368.65	0	-8.4	288	Specific	134.34	76.19	13.58	3.63	10	>sp|P08195|4F2_HUMAN 4F2 cell-surface antigen heavy chain OS=Homo sapiens GN=SLC3A2 PE=1 SV=3	4228	scan=33623	scan=33623	64.8471	190705_MA14_GE5_01_8098.d
41259:2	20	K.E[+116.041]DFDSLLQSAK.K		E[+116]	684.821	2	1368.64	1368.65	0	-8.2	288	Specific	134.94	105.29	20.99	5.11	10	>sp|P08195|4F2_HUMAN 4F2 cell-surface antigen heavy chain OS=Homo sapiens GN=SLC3A2 PE=1 SV=3	4228	scan=33654	scan=33654	64.8882	190705_MA14_GE5_01_8098.d
40556:2	20	K.EDFD[+116.041]SLLQSAK.K		D[+116]	684.822	2	1368.64	1368.65	0	-6.7	288	Specific	166.49	113.85	20.95	5.4	10	>sp|P08195|4F2_HUMAN 4F2 cell-surface antigen heavy chain OS=Homo sapiens GN=SLC3A2 PE=1 SV=3	4228	scan=33163	scan=33163	64.2569	190705_MA14_GE5_01_8098.d
40590:2	20	K.EDFD[+116.041]SLLQSAK.K		D[+116]	684.822	2	1368.64	1368.65	0	-7	288	Specific	174.01	141.98	32.04	5.83	10	>sp|P08195|4F2_HUMAN 4F2 cell-surface antigen heavy chain OS=Homo sapiens GN=SLC3A2 PE=1 SV=3	4228	scan=33190	scan=33190	64.2919	190705_MA14_GE5_01_8098.d
43858:4	20	K.ADLLLSTQPGREEGSPLELE[+116.041]R.L		E[+116]	607.309	4	2426.21	2426.23	0	-8.1	593	Specific	132.59	132.59	42.17	5.57	10	>sp|P08195|4F2_HUMAN 4F2 cell-surface antigen heavy chain OS=Homo sapiens GN=SLC3A2 PE=1 SV=3	4228	scan=35471	scan=35471	67.2148	190705_MA14_GE5_01_8098.d
44109:3	20	K.ADLLLSTQPGREE[+116.041]GSPLELER.L		E[+116]	809.409	3	2426.21	2426.23	0	-9.1	593	Specific	155.64	123.48	5.28	5.52	10	>sp|P08195|4F2_HUMAN 4F2 cell-surface antigen heavy chain OS=Homo sapiens GN=SLC3A2 PE=1 SV=3	4228	scan=35661	scan=35661	67.4574	190705_MA14_GE5_01_8098.d
43817:4	20	K.ADLLLSTQPGREEGSPLELE[+116.041]R.L		E[+116]	607.309	4	2426.21	2426.23	0	-8.9	593	Specific	190.32	190.32	41.16	7.1	10	>sp|P08195|4F2_HUMAN 4F2 cell-surface antigen heavy chain OS=Homo sapiens GN=SLC3A2 PE=1 SV=3	4228	scan=35437	scan=35437	67.1581	190705_MA14_GE5_01_8098.d
43864:3	20	K.ADLLLSTQPGREEGSPLELE[+116.041]R.L		E[+116]	809.409	3	2426.21	2426.23	0	-8.9	593	Specific	217.39	149.51	16.7	6	10	>sp|P08195|4F2_HUMAN 4F2 cell-surface antigen heavy chain OS=Homo sapiens GN=SLC3A2 PE=1 SV=3	4228	scan=35476	scan=35476	67.2202	190705_MA14_GE5_01_8098.d
43830:3	20	K.ADLLLSTQPGREEGSPLELE[+116.041]R.L		E[+116]	809.409	3	2426.21	2426.23	0	-8.7	593	Specific	227.81	171.36	18.72	7.48	10	>sp|P08195|4F2_HUMAN 4F2 cell-surface antigen heavy chain OS=Homo sapiens GN=SLC3A2 PE=1 SV=3	4228	scan=35449	scan=35449	67.1759	190705_MA14_GE5_01_8098.d
43862:3	20	K.ADLLLSTQPGREEGSPLE[+116.041]LER.L		E[+116]	809.409	3	2426.21	2426.23	0	-8.9	593	Specific	260.25	215.04	5.87	8.63	10	>sp|P08195|4F2_HUMAN 4F2 cell-surface antigen heavy chain OS=Homo sapiens GN=SLC3A2 PE=1 SV=3	4228	scan=35475	scan=35475	67.2191	190705_MA14_GE5_01_8098.d
24760:3	20	L.LSTQPGREEGSPLELE[+116.041]R.L		E[+116]	672.003	3	2013.99	2014	0	-4.6	597	NRagged	99.44	85.76	5.91	4.37	10	>sp|P08195|4F2_HUMAN 4F2 cell-surface antigen heavy chain OS=Homo sapiens GN=SLC3A2 PE=1 SV=3	4228	scan=22130	scan=22130	50.0684	190705_MA14_GE5_01_8098.d
24786:3	20	L.LSTQPGREEGSPLELE[+116.041]R.L		E[+116]	672.003	3	2013.99	2014	0	-4.6	597	NRagged	218.05	126.15	20.05	6.07	10	>sp|P08195|4F2_HUMAN 4F2 cell-surface antigen heavy chain OS=Homo sapiens GN=SLC3A2 PE=1 SV=3	4228	scan=22147	scan=22147	50.0892	190705_MA14_GE5_01_8098.d
20328:3	20	L.STQPGREEGSPLELE[+116.041]R.L		E[+116]	634.308	3	1900.91	1900.92	0	-4.5	598	NRagged	125.66	125.66	49.84	5.16	10	>sp|P08195|4F2_HUMAN 4F2 cell-surface antigen heavy chain OS=Homo sapiens GN=SLC3A2 PE=1 SV=3	4228	scan=18993	scan=18993	46.0849	190705_MA14_GE5_01_8098.d
20270:3	20	L.STQPGREEGSPLELE[+116.041]R.L		E[+116]	634.308	3	1900.91	1900.92	0	-3.9	598	NRagged	165.36	165.36	35.43	6.3	10	>sp|P08195|4F2_HUMAN 4F2 cell-surface antigen heavy chain OS=Homo sapiens GN=SLC3A2 PE=1 SV=3	4228	scan=18954	scan=18954	46.0311	190705_MA14_GE5_01_8098.d
20032:3	20	S.TQPGREEGSPLELE[+116.041]R.L		E[+116]	605.298	3	1813.88	1813.89	0	-3.7	599	NRagged	84.32	82.53	82.53	3.01	10	>sp|P08195|4F2_HUMAN 4F2 cell-surface antigen heavy chain OS=Homo sapiens GN=SLC3A2 PE=1 SV=3	4228	scan=18780	scan=18780	45.7927	190705_MA14_GE5_01_8098.d
20075:3	20	S.TQPGREEGSPLELE[+116.041]R.L		E[+116]	605.298	3	1813.88	1813.89	0	-4.6	599	NRagged	106.18	74.49	7.75	3.14	10	>sp|P08195|4F2_HUMAN 4F2 cell-surface antigen heavy chain OS=Homo sapiens GN=SLC3A2 PE=1 SV=3	4228	scan=18815	scan=18815	45.8544	190705_MA14_GE5_01_8098.d
24321:2	20	R.EEGSPLELE[+116.041]R.L		E[+116]	637.804	2	1274.6	1274.6	0	-3.6	604	Specific	171.8	118.51	0.28	6.09	10	>sp|P08195|4F2_HUMAN 4F2 cell-surface antigen heavy chain OS=Homo sapiens GN=SLC3A2 PE=1 SV=3	4228	scan=21825	scan=21825	49.6859	190705_MA14_GE5_01_8098.d
24257:2	20	R.EEGSPLELE[+116.041]R.L		E[+116]	637.803	2	1274.6	1274.6	0	-3.9	604	Specific	291.73	157.46	51.47	8.8	10	>sp|P08195|4F2_HUMAN 4F2 cell-surface antigen heavy chain OS=Homo sapiens GN=SLC3A2 PE=1 SV=3	4228	scan=21783	scan=21783	49.633	190705_MA14_GE5_01_8098.d
20701:3	20	L.E[+116.041]PHEGLLLR.F		E[+116]	393.88	3	1179.63	1179.63	0	-3.4	617	NRagged	132.47	94.95	89.94	5.32	10	>sp|P08195|4F2_HUMAN 4F2 cell-surface antigen heavy chain OS=Homo sapiens GN=SLC3A2 PE=1 SV=3	4228	scan=19258	scan=19258	46.4243	190705_MA14_GE5_01_8098.d
10860:2	21	F.TTVE[+116.041]DLGSK.I		E[+116]	533.265	2	1065.52	1065.52	0	-2.4	144	NRagged	179.87	81.84	34.15	5.24	5	>sp|P35613|BASI_HUMAN Basigin OS=Homo sapiens GN=BSG PE=1 SV=2	6001	scan=11965	scan=11965	36.7209	190705_MA14_GE5_01_8098.d
10821:2	21	F.TTVE[+116.041]DLGSK.I		E[+116]	533.265	2	1065.52	1065.52	0	-2	144	NRagged	260.66	76.4	27.01	6.21	5	>sp|P35613|BASI_HUMAN Basigin OS=Homo sapiens GN=BSG PE=1 SV=2	6001	scan=11932	scan=11932	36.666	190705_MA14_GE5_01_8098.d
37845:3	21	K.ILLTC[+57.021]SLN[+0.984]DSATE[+116.041]VTGHR.W		C[+57], E[+116], N[+1]	702.005	3	2104	2104.02	0	-7.8	153	Specific	306.12	277.64	65.61	8.67	5	>sp|P35613|BASI_HUMAN Basigin OS=Homo sapiens GN=BSG PE=1 SV=2	6001	scan=31258	scan=31258	61.8065	190705_MA14_GE5_01_8098.d
37721:3	21	K.ILLTC[+57.021]SLN[+0.984]DSATE[+116.041]VTGHR.W		C[+57], E[+116], N[+1]	702.005	3	2104	2104.02	0	-8	153	Specific	448.65	348.04	127.99	9.88	5	>sp|P35613|BASI_HUMAN Basigin OS=Homo sapiens GN=BSG PE=1 SV=2	6001	scan=31172	scan=31172	61.6997	190705_MA14_GE5_01_8098.d
37799:3	21	K.ILLTC[+57.021]SLN[+0.984]DSATE[+116.041]VTGHR.W		C[+57], E[+116], N[+1]	702.005	3	2104	2104.02	0	-7.5	153	Specific	450.47	418.51	143.7	11.65	5	>sp|P35613|BASI_HUMAN Basigin OS=Homo sapiens GN=BSG PE=1 SV=2	6001	scan=31225	scan=31225	61.7658	190705_MA14_GE5_01_8098.d
30647:2	22	R.LLE[+116.041]SSLSSSEGEEPVEYK.S		E[+116]	1049.99	2	2098.97	2098.98	0	-5.7	120	Specific	243.44	190.75	135.07	8.7	8	>sp|P08648|ITA5_HUMAN Integrin alpha-5 OS=Homo sapiens GN=ITGA5 PE=1 SV=2	4267	scan=26246	scan=26246	55.3774	190705_MA14_GE5_01_8098.d
16317:2	22	S.SLSSSEGE[+116.041]EPVEYK.S		E[+116]	828.872	2	1656.74	1656.74	0	-3.5	124	NRagged	281.57	204.58	21.52	9.58	8	>sp|P08648|ITA5_HUMAN Integrin alpha-5 OS=Homo sapiens GN=ITGA5 PE=1 SV=2	4267	scan=16081	scan=16081	42.373	190705_MA14_GE5_01_8098.d
09968:2	22	S.SEGE[+116.041]EPVEYK.S		E[+116]	641.783	2	1282.56	1282.56	0	-2.6	128	NRagged	198.88	101.31	30.68	5.43	8	>sp|P08648|ITA5_HUMAN Integrin alpha-5 OS=Homo sapiens GN=ITGA5 PE=1 SV=2	4267	scan=11226	scan=11226	35.3918	190705_MA14_GE5_01_8098.d
37979:2	22	V.GEFSGDD[+116.041]TEDFVAGVPK.G		D[+116]	943.409	2	1885.81	1885.83	0	-9.1	279	NRagged	127.58	107.56	20.63	5.17	8	>sp|P08648|ITA5_HUMAN Integrin alpha-5 OS=Homo sapiens GN=ITGA5 PE=1 SV=2	4267	scan=31347	scan=31347	61.9211	190705_MA14_GE5_01_8098.d
38046:2	22	V.GEFSGDD[+116.041]TEDFVAGVPK.G		D[+116]	943.409	2	1885.81	1885.83	0	-8.2	279	NRagged	344.49	287.1	37.54	8.03	8	>sp|P08648|ITA5_HUMAN Integrin alpha-5 OS=Homo sapiens GN=ITGA5 PE=1 SV=2	4267	scan=31388	scan=31388	61.9787	190705_MA14_GE5_01_8098.d
15459:2	22	V.GE[+116.041]GGAYEAELR.V		E[+116]	634.289	2	1267.57	1267.57	0	-1.9	684	NRagged	119.47	47.76	47.76	2.13	8	>sp|P08648|ITA5_HUMAN Integrin alpha-5 OS=Homo sapiens GN=ITGA5 PE=1 SV=2	4267	scan=15457	scan=15457	41.5704	190705_MA14_GE5_01_8098.d
31613:2	30	R.E[+116.041]GETIIELK.Y		E[+116]	574.301	2	1147.6	1147.6	0	-6.3	122	Specific	228.85	83.71	64.32	5.9	3	>sp|Q08722|CD47_HUMAN Leukocyte surface antigen CD47 OS=Homo sapiens GN=CD47 PE=1 SV=1	8008	scan=26896	scan=26896	56.2137	190705_MA14_GE5_01_8098.d
31586:2	30	R.E[+116.041]GETIIELK.Y		E[+116]	574.301	2	1147.6	1147.6	0	-6.4	122	Specific	273.13	80.92	55.84	6.47	3	>sp|Q08722|CD47_HUMAN Leukocyte surface antigen CD47 OS=Homo sapiens GN=CD47 PE=1 SV=1	8008	scan=26876	scan=26876	56.18	190705_MA14_GE5_01_8098.d
07875:3	31	I.N[+0.984]ASVGAAGSAE[+116.041]NAPSK.E		E[+116], N[+1]	516.573	3	1547.7	1547.71	0	-4.4	163	NRagged	217.21	163.83	163.83	6.01	3	>sp|Q15758|AAAT_HUMAN Neutral amino acid transporter B(0) OS=Homo sapiens GN=SLC1A5 PE=1 SV=2	9022	scan=9472	scan=9472	31.9772	190705_MA14_GE5_01_8098.d
07872:2	31	I.N[+0.984]ASVGAAGSAE[+116.041]NAPSK.E		E[+116], N[+1]	774.357	2	1547.71	1547.71	0	-3.3	163	NRagged	240.56	125.7	125.7	8.4	3	>sp|Q15758|AAAT_HUMAN Neutral amino acid transporter B(0) OS=Homo sapiens GN=SLC1A5 PE=1 SV=2	9022	scan=9469	scan=9469	31.9704	190705_MA14_GE5_01_8098.d
07863:3	31	I.N[+0.984]ASVGAAGSAE[+116.041]NAPSK.E		E[+116], N[+1]	516.574	3	1547.71	1547.71	0	-3.1	163	NRagged	319.09	246.69	246.69	9.02	3	>sp|Q15758|AAAT_HUMAN Neutral amino acid transporter B(0) OS=Homo sapiens GN=SLC1A5 PE=1 SV=2	9022	scan=9460	scan=9460	31.952	190705_MA14_GE5_01_8098.d
07861:2	31	I.N[+0.984]ASVGAAGSAE[+116.041]NAPSK.E		E[+116], N[+1]	774.357	2	1547.71	1547.71	0	-3.9	163	NRagged	459.99	294.32	294.32	10.37	3	>sp|Q15758|AAAT_HUMAN Neutral amino acid transporter B(0) OS=Homo sapiens GN=SLC1A5 PE=1 SV=2	9022	scan=9458	scan=9458	31.9433	190705_MA14_GE5_01_8098.d
07930:2	31	R.SYSTTYE[+116.041]ER.N		E[+116]	626.266	2	1251.53	1251.53	0	-4.2	203	Specific	149.09	144.08	17.19	6.1	3	>sp|Q15758|AAAT_HUMAN Neutral amino acid transporter B(0) OS=Homo sapiens GN=SLC1A5 PE=1 SV=2	9022	scan=9537	scan=9537	32.1647	190705_MA14_GE5_01_8098.d
07892:2	31	R.SYSTTYE[+116.041]ER.N		E[+116]	626.268	2	1251.53	1251.53	0	-2.4	203	Specific	198.59	169.96	9.66	6.97	3	>sp|Q15758|AAAT_HUMAN Neutral amino acid transporter B(0) OS=Homo sapiens GN=SLC1A5 PE=1 SV=2	9022	scan=9493	scan=9493	32.0428	190705_MA14_GE5_01_8098.d
07896:2	31	R.SYSTTYE[+116.041]ER.N		E[+116]	626.267	2	1251.53	1251.53	0	-3.4	203	Specific	261.37	219.53	17.41	10.21	3	>sp|Q15758|AAAT_HUMAN Neutral amino acid transporter B(0) OS=Homo sapiens GN=SLC1A5 PE=1 SV=2	9022	scan=9499	scan=9499	32.0618	190705_MA14_GE5_01_8098.d
07913:2	31	R.SYSTTYE[+116.041]ER.N		E[+116]	626.267	2	1251.53	1251.53	0	-3.2	203	Specific	269.5	172.5	34.31	9.21	3	>sp|Q15758|AAAT_HUMAN Neutral amino acid transporter B(0) OS=Homo sapiens GN=SLC1A5 PE=1 SV=2	9022	scan=9517	scan=9517	32.1039	190705_MA14_GE5_01_8098.d
07901:2	31	R.SYSTTYE[+116.041]ER.N		E[+116]	626.267	2	1251.53	1251.53	0	-3.3	203	Specific	289.47	220.55	23.85	10.32	3	>sp|Q15758|AAAT_HUMAN Neutral amino acid transporter B(0) OS=Homo sapiens GN=SLC1A5 PE=1 SV=2	9022	scan=9505	scan=9505	32.0775	190705_MA14_GE5_01_8098.d
07907:2	31	R.SYSTTYE[+116.041]ER.N		E[+116]	626.267	2	1251.53	1251.53	0	-3.7	203	Specific	297.88	220.95	33.54	8.97	3	>sp|Q15758|AAAT_HUMAN Neutral amino acid transporter B(0) OS=Homo sapiens GN=SLC1A5 PE=1 SV=2	9022	scan=9511	scan=9511	32.091	190705_MA14_GE5_01_8098.d
50893:3	34	R.VEPQNPVLSAGGSLFVN[+0.984]C[+57.021]STDC[+57.021]PSSE[+116.041]K.I		C[+57]*2, E[+116], N[+1]	999.443	3	2996.32	2996.34	0	-9.2	36	Specific	145.15	145.15	41.94	7.16	9	>sp|P32942|ICAM3_HUMAN Intercellular adhesion molecule 3 OS=Homo sapiens GN=ICAM3 PE=1 SV=2	5878	scan=40396	scan=40396	73.4479	190705_MA14_GE5_01_8098.d
50923:3	34	R.VEPQNPVLSAGGSLFVN[+0.984]C[+57.021]STDC[+57.021]PSSE[+116.041]K.I		C[+57]*2, E[+116], N[+1]	999.443	3	2996.32	2996.34	0	-9.2	36	Specific	158.18	158.18	16.07	6.8	9	>sp|P32942|ICAM3_HUMAN Intercellular adhesion molecule 3 OS=Homo sapiens GN=ICAM3 PE=1 SV=2	5878	scan=40414	scan=40414	73.4672	190705_MA14_GE5_01_8098.d
50958:3	34	R.VEPQNPVLSAGGSLFVN[+0.984]C[+57.021]STDC[+57.021]PSSE[+116.041]K.I		C[+57]*2, E[+116], N[+1]	999.443	3	2996.31	2996.34	0	-9.7	36	Specific	185.31	185.31	60.66	6.97	9	>sp|P32942|ICAM3_HUMAN Intercellular adhesion molecule 3 OS=Homo sapiens GN=ICAM3 PE=1 SV=2	5878	scan=40439	scan=40439	73.5016	190705_MA14_GE5_01_8098.d
16726:2	34	R.WE[+116.041]EELSR.Q		E[+116]	532.744	2	1064.48	1064.48	0	-2.6	157	Specific	138.07	23.42	23.42	2.38	9	>sp|P32942|ICAM3_HUMAN Intercellular adhesion molecule 3 OS=Homo sapiens GN=ICAM3 PE=1 SV=2	5878	scan=16368	scan=16368	42.7278	190705_MA14_GE5_01_8098.d
16554:2	34	R.WE[+116.041]EELSR.Q		E[+116]	532.744	2	1064.48	1064.48	0	-1.6	157	Specific	181.64	52.41	52.41	3.6	9	>sp|P32942|ICAM3_HUMAN Intercellular adhesion molecule 3 OS=Homo sapiens GN=ICAM3 PE=1 SV=2	5878	scan=16254	scan=16254	42.5866	190705_MA14_GE5_01_8098.d
16590:2	34	R.WE[+116.041]EELSR.Q		E[+116]	532.744	2	1064.48	1064.48	0	-2	157	Specific	207.91	38.82	38.82	2.4	9	>sp|P32942|ICAM3_HUMAN Intercellular adhesion molecule 3 OS=Homo sapiens GN=ICAM3 PE=1 SV=2	5878	scan=16280	scan=16280	42.6214	190705_MA14_GE5_01_8098.d
15762:2	34	R.WEE[+116.041]ELSR.Q		E[+116]	532.744	2	1064.48	1064.48	0	-2.3	157	Specific	217.62	85.14	34.16	3.63	9	>sp|P32942|ICAM3_HUMAN Intercellular adhesion molecule 3 OS=Homo sapiens GN=ICAM3 PE=1 SV=2	5878	scan=15670	scan=15670	41.8371	190705_MA14_GE5_01_8098.d
16644:2	34	R.WE[+116.041]EELSR.Q		E[+116]	532.744	2	1064.48	1064.48	0	-1.3	157	Specific	223	30.39	30.39	2.4	9	>sp|P32942|ICAM3_HUMAN Intercellular adhesion molecule 3 OS=Homo sapiens GN=ICAM3 PE=1 SV=2	5878	scan=16316	scan=16316	42.6662	190705_MA14_GE5_01_8098.d
15814:2	34	R.WEE[+116.041]ELSR.Q		E[+116]	532.744	2	1064.48	1064.48	0	-1.9	157	Specific	239.71	98.25	52.32	6.33	9	>sp|P32942|ICAM3_HUMAN Intercellular adhesion molecule 3 OS=Homo sapiens GN=ICAM3 PE=1 SV=2	5878	scan=15709	scan=15709	41.8866	190705_MA14_GE5_01_8098.d
43489:2	34	R.QPAVE[+116.041]EPAEVTATVLASR.D		E[+116]	992.503	2	1984	1984.02	0	-9.6	164	Specific	54.11	54.11	14.53	3.6	9	>sp|P32942|ICAM3_HUMAN Intercellular adhesion molecule 3 OS=Homo sapiens GN=ICAM3 PE=1 SV=2	5878	scan=35193	scan=35193	66.8496	190705_MA14_GE5_01_8098.d
43444:2	34	R.QPAVE[+116.041]EPAEVTATVLASR.D		E[+116]	992.503	2	1984	1984.02	0	-9.6	164	Specific	162.21	129.6	40.45	5.26	9	>sp|P32942|ICAM3_HUMAN Intercellular adhesion molecule 3 OS=Homo sapiens GN=ICAM3 PE=1 SV=2	5878	scan=35164	scan=35164	66.8187	190705_MA14_GE5_01_8098.d
31169:3	34	A.TLEVDGE[+116.041]FLHR.N		E[+116]	477.904	3	1431.7	1431.7	0	-5.9	378	NRagged	98.02	79.91	28.89	2.59	9	>sp|P32942|ICAM3_HUMAN Intercellular adhesion molecule 3 OS=Homo sapiens GN=ICAM3 PE=1 SV=2	5878	scan=26593	scan=26593	55.8231	190705_MA14_GE5_01_8098.d
31802:3	34	A.TLEVDGE[+116.041]FLHR.N		E[+116]	477.904	3	1431.7	1431.7	0	-5.7	378	NRagged	278.63	98.18	64.16	8.89	9	>sp|P32942|ICAM3_HUMAN Intercellular adhesion molecule 3 OS=Homo sapiens GN=ICAM3 PE=1 SV=2	5878	scan=27024	scan=27024	56.3851	190705_MA14_GE5_01_8098.d
31777:3	34	A.TLEVDGE[+116.041]FLHR.N		E[+116]	477.904	3	1431.7	1431.7	0	-6	378	NRagged	302.9	153.55	61.95	8.62	9	>sp|P32942|ICAM3_HUMAN Intercellular adhesion molecule 3 OS=Homo sapiens GN=ICAM3 PE=1 SV=2	5878	scan=27006	scan=27006	56.3529	190705_MA14_GE5_01_8098.d
17656:2	34	R.GNPYPE[+116.041]LR.C		E[+116]	531.262	2	1061.52	1061.52	0	-3.2	427	Specific	108.22	62.6	62.6	2.42	9	>sp|P32942|ICAM3_HUMAN Intercellular adhesion molecule 3 OS=Homo sapiens GN=ICAM3 PE=1 SV=2	5878	scan=17052	scan=17052	43.5873	190705_MA14_GE5_01_8098.d
17646:2	34	R.GNPYPE[+116.041]LR.C		E[+116]	531.262	2	1061.52	1061.52	0	-3.2	427	Specific	125.64	53.85	53.85	2.53	9	>sp|P32942|ICAM3_HUMAN Intercellular adhesion molecule 3 OS=Homo sapiens GN=ICAM3 PE=1 SV=2	5878	scan=17046	scan=17046	43.581	190705_MA14_GE5_01_8098.d
17489:2	39	V.SEFD[+116.041]YVEK.Q		D[+116]	566.751	2	1132.5	1132.5	0	-2.2	285	NRagged	158.67	59.05	59.05	3.23	4	>sp|P15144|AMPN_HUMAN Aminopeptidase N OS=Homo sapiens GN=ANPEP PE=1 SV=4	4948	scan=16935	scan=16935	43.4436	190705_MA14_GE5_01_8098.d
17314:2	39	V.SEFD[+116.041]YVEK.Q		D[+116]	566.752	2	1132.5	1132.5	0	-1.7	285	NRagged	200.51	57.6	57.6	3.62	4	>sp|P15144|AMPN_HUMAN Aminopeptidase N OS=Homo sapiens GN=ANPEP PE=1 SV=4	4948	scan=16806	scan=16806	43.2821	190705_MA14_GE5_01_8098.d
17424:2	39	V.SEFD[+116.041]YVEK.Q		D[+116]	566.752	2	1132.5	1132.5	0	-1.2	285	NRagged	246.02	130.81	96.12	7.52	4	>sp|P15144|AMPN_HUMAN Aminopeptidase N OS=Homo sapiens GN=ANPEP PE=1 SV=4	4948	scan=16888	scan=16888	43.3861	190705_MA14_GE5_01_8098.d
17352:2	39	V.SEFD[+116.041]YVEK.Q		D[+116]	566.752	2	1132.5	1132.5	0	-1.7	285	NRagged	253.45	92.15	92.15	6.83	4	>sp|P15144|AMPN_HUMAN Aminopeptidase N OS=Homo sapiens GN=ANPEP PE=1 SV=4	4948	scan=16833	scan=16833	43.3127	190705_MA14_GE5_01_8098.d
17356:2	39	V.SEFD[+116.041]YVEK.Q		D[+116]	566.751	2	1132.49	1132.5	0	-2.8	285	NRagged	281.3	113.45	113.45	7.8	4	>sp|P15144|AMPN_HUMAN Aminopeptidase N OS=Homo sapiens GN=ANPEP PE=1 SV=4	4948	scan=16837	scan=16837	43.3217	190705_MA14_GE5_01_8098.d
17404:2	39	V.SEFD[+116.041]YVEK.Q		D[+116]	566.751	2	1132.49	1132.5	0	-2.8	285	NRagged	302.26	137.23	117.51	9.6	4	>sp|P15144|AMPN_HUMAN Aminopeptidase N OS=Homo sapiens GN=ANPEP PE=1 SV=4	4948	scan=16873	scan=16873	43.3623	190705_MA14_GE5_01_8098.d
13943:2	39	V.NYDE[+116.041]ENWR.K		E[+116]	621.252	2	1241.5	1241.5	0	-2.7	633	NRagged	93.15	86.01	23.45	3.59	4	>sp|P15144|AMPN_HUMAN Aminopeptidase N OS=Homo sapiens GN=ANPEP PE=1 SV=4	4948	scan=14321	scan=14321	40.1033	190705_MA14_GE5_01_8098.d
08775:2	39	K.D[+116.041]NEETGFGSGTR.A		D[+116]	693.289	2	1385.57	1385.58	0	-2.9	924	Specific	175.66	135.73	125.65	6.86	4	>sp|P15144|AMPN_HUMAN Aminopeptidase N OS=Homo sapiens GN=ANPEP PE=1 SV=4	4948	scan=10227	scan=10227	33.5183	190705_MA14_GE5_01_8098.d
08749:2	39	K.D[+116.041]NEETGFGSGTR.A		D[+116]	693.289	2	1385.57	1385.58	0	-3.4	924	Specific	231.55	165.79	126.66	8.81	4	>sp|P15144|AMPN_HUMAN Aminopeptidase N OS=Homo sapiens GN=ANPEP PE=1 SV=4	4948	scan=10202	scan=10202	33.4571	190705_MA14_GE5_01_8098.d
08757:2	39	K.D[+116.041]NEETGFGSGTR.A		D[+116]	693.289	2	1385.57	1385.58	0	-2.7	924	Specific	305.5	242.22	101.6	10.47	4	>sp|P15144|AMPN_HUMAN Aminopeptidase N OS=Homo sapiens GN=ANPEP PE=1 SV=4	4948	scan=10209	scan=10209	33.4716	190705_MA14_GE5_01_8098.d
22913:2	44	K.FFPASAD[+59.019]R.T		D[+59]	485.233	2	969.459	969.461	0	-2.5	445	Specific	168.78	15.62	15.62	2.38	10	>sp|P07237|PDIA1_HUMAN Protein disulfide-isomerase OS=Homo sapiens GN=P4HB PE=1 SV=3	4157	scan=20813	scan=20813	48.3805	190705_MA14_GE5_01_8098.d
45793:2	64	K.LGDC[+57.021]ISE[+116.041]DSYPDGN[+0.984]ITWYR.N		C[+57], E[+116], N[+1]	1189.5	2	2377.98	2378.01	0	-9.5	154	Specific	223.19	212.72	2.19	7.33	3	>sp|Q13740|CD166_HUMAN CD166 antigen OS=Homo sapiens GN=ALCAM PE=1 SV=2	8478	scan=36845	scan=36845	68.9731	190705_MA14_GE5_01_8098.d
11157:2	64	L.SLNPSGE[+116.041]VTR.Q		E[+116]	588.294	2	1175.58	1175.58	0	-1.9	335	NRagged	232.08	95.56	95.56	7.56	3	>sp|Q13740|CD166_HUMAN CD166 antigen OS=Homo sapiens GN=ALCAM PE=1 SV=2	8478	scan=12204	scan=12204	37.1196	190705_MA14_GE5_01_8098.d
11187:2	64	L.SLNPSGE[+116.041]VTR.Q		E[+116]	588.294	2	1175.58	1175.58	0	-2.1	335	NRagged	235.42	139.87	139.87	7.93	3	>sp|Q13740|CD166_HUMAN CD166 antigen OS=Homo sapiens GN=ALCAM PE=1 SV=2	8478	scan=12228	scan=12228	37.1594	190705_MA14_GE5_01_8098.d
11102:2	64	L.SLNPSGE[+116.041]VTR.Q		E[+116]	588.294	2	1175.58	1175.58	0	-2.6	335	NRagged	251.56	150.95	150.95	8.66	3	>sp|Q13740|CD166_HUMAN CD166 antigen OS=Homo sapiens GN=ALCAM PE=1 SV=2	8478	scan=12160	scan=12160	37.047	190705_MA14_GE5_01_8098.d
11112:2	64	L.SLNPSGE[+116.041]VTR.Q		E[+116]	588.294	2	1175.58	1175.58	0	-2.1	335	NRagged	282.2	100.04	100.04	9.08	3	>sp|Q13740|CD166_HUMAN CD166 antigen OS=Homo sapiens GN=ALCAM PE=1 SV=2	8478	scan=12170	scan=12170	37.0656	190705_MA14_GE5_01_8098.d
22397:2	75	V.TE[+116.041]EFQPVYK.E		E[+116]	628.801	2	1256.59	1256.6	0	-3.3	338	NRagged	103.28	62.83	62.83	2.37	4	>sp|P05556|ITB1_HUMAN Integrin beta-1 OS=Homo sapiens GN=ITGB1 PE=1 SV=2	4089	scan=20447	scan=20447	47.9237	190705_MA14_GE5_01_8098.d
21777:2	75	V.TEE[+116.041]FQPVYK.E		E[+116]	628.799	2	1256.59	1256.6	0	-5.8	338	NRagged	147.1	91.65	18.71	3.28	4	>sp|P05556|ITB1_HUMAN Integrin beta-1 OS=Homo sapiens GN=ITGB1 PE=1 SV=2	4089	scan=20014	scan=20014	47.3777	190705_MA14_GE5_01_8098.d
22356:2	75	V.TE[+116.041]EFQPVYK.E		E[+116]	628.801	2	1256.59	1256.6	0	-3.2	338	NRagged	232.96	130.74	78.88	7.49	4	>sp|P05556|ITB1_HUMAN Integrin beta-1 OS=Homo sapiens GN=ITGB1 PE=1 SV=2	4089	scan=20415	scan=20415	47.8842	190705_MA14_GE5_01_8098.d
21701:2	75	V.TEE[+116.041]FQPVYK.E		E[+116]	628.8	2	1256.59	1256.6	0	-4.5	338	NRagged	253.94	139.43	18.64	7.55	4	>sp|P05556|ITB1_HUMAN Integrin beta-1 OS=Homo sapiens GN=ITGB1 PE=1 SV=2	4089	scan=19963	scan=19963	47.3127	190705_MA14_GE5_01_8098.d
21639:2	75	V.TEE[+116.041]FQPVYK.E		E[+116]	628.8	2	1256.59	1256.6	0	-4.5	338	NRagged	337.47	198.14	17.56	8.76	4	>sp|P05556|ITB1_HUMAN Integrin beta-1 OS=Homo sapiens GN=ITGB1 PE=1 SV=2	4089	scan=19917	scan=19917	47.2529	190705_MA14_GE5_01_8098.d
14131:3	83	R.STYN[+0.984]DTE[+116.041]DVSQASPSESEAR.F		E[+116], N[+1]	763.986	3	2289.94	2289.94	0	1.4	66	Specific	131.5	131.5	27.82	3.63	2	>sp|Q6GTX8|LAIR1_HUMAN Leukocyte-associated immunoglobulin-like receptor 1 OS=Homo sapiens GN=LAIR1 PE=1 SV=1	10732	scan=14463	scan=14463	40.3051	190705_MA14_GE5_01_8098.d
14105:3	83	R.STYN[+0.984]DTE[+116.041]DVSQASPSESEAR.F		E[+116], N[+1]	763.985	3	2289.94	2289.94	0	-0.5	66	Specific	133.14	133.14	6.9	5.85	2	>sp|Q6GTX8|LAIR1_HUMAN Leukocyte-associated immunoglobulin-like receptor 1 OS=Homo sapiens GN=LAIR1 PE=1 SV=1	10732	scan=14442	scan=14442	40.2545	190705_MA14_GE5_01_8098.d
14051:2	83	R.STYN[+0.984]DTE[+116.041]DVSQASPSESEAR.F		E[+116], N[+1]	1145.47	2	2289.94	2289.94	0	-1.2	66	Specific	274.91	274.91	26.44	10.38	2	>sp|Q6GTX8|LAIR1_HUMAN Leukocyte-associated immunoglobulin-like receptor 1 OS=Homo sapiens GN=LAIR1 PE=1 SV=1	10732	scan=14399	scan=14399	40.2023	190705_MA14_GE5_01_8098.d
13832:3	83	R.STYN[+0.984]DTED[+116.041]VSQASPSESEAR.F		D[+116], N[+1]	763.984	3	2289.94	2289.94	0	-1.8	66	Specific	360.11	360.11	25.9	10.43	2	>sp|Q6GTX8|LAIR1_HUMAN Leukocyte-associated immunoglobulin-like receptor 1 OS=Homo sapiens GN=LAIR1 PE=1 SV=1	10732	scan=14241	scan=14241	40.0036	190705_MA14_GE5_01_8098.d
13952:2	83	R.STYN[+0.984]DTE[+116.041]DVSQASPSESEAR.F		E[+116], N[+1]	1145.47	2	2289.94	2289.94	0	-1	66	Specific	422.97	422.97	29.84	10.86	2	>sp|Q6GTX8|LAIR1_HUMAN Leukocyte-associated immunoglobulin-like receptor 1 OS=Homo sapiens GN=LAIR1 PE=1 SV=1	10732	scan=14329	scan=14329	40.1212	190705_MA14_GE5_01_8098.d
13911:3	83	R.STYN[+0.984]DTED[+116.041]VSQASPSESEAR.F		D[+116], N[+1]	763.984	3	2289.94	2289.94	0	-1.9	66	Specific	456.7	437.24	4.13	11.2	2	>sp|Q6GTX8|LAIR1_HUMAN Leukocyte-associated immunoglobulin-like receptor 1 OS=Homo sapiens GN=LAIR1 PE=1 SV=1	10732	scan=14297	scan=14297	40.0721	190705_MA14_GE5_01_8098.d
14020:3	83	R.STYN[+0.984]DTE[+116.041]DVSQASPSESEAR.F		E[+116], N[+1]	763.983	3	2289.94	2289.94	0	-2.5	66	Specific	474.66	474.66	16.51	11.52	2	>sp|Q6GTX8|LAIR1_HUMAN Leukocyte-associated immunoglobulin-like receptor 1 OS=Homo sapiens GN=LAIR1 PE=1 SV=1	10732	scan=14379	scan=14379	40.181	190705_MA14_GE5_01_8098.d
13967:3	83	R.STYN[+0.984]DTE[+116.041]DVSQASPSESEAR.F		E[+116], N[+1]	763.985	3	2289.94	2289.94	0	-1	66	Specific	549.24	549.24	28.67	10.98	2	>sp|Q6GTX8|LAIR1_HUMAN Leukocyte-associated immunoglobulin-like receptor 1 OS=Homo sapiens GN=LAIR1 PE=1 SV=1	10732	scan=14339	scan=14339	40.1329	190705_MA14_GE5_01_8098.d
07232:3	96	A.SLSHPE[+116.041]SVN[+0.984]R.T		E[+116], N[+1]	414.866	3	1242.58	1242.59	0	-4.9	472	NRagged	109.16	28.4	28.4	2.11	6	>sp|P13612|ITA4_HUMAN Integrin alpha-4 OS=Homo sapiens GN=ITGA4 PE=1 SV=3	4848	scan=8720	scan=8720	29.8255	190705_MA14_GE5_01_8098.d
07234:3	96	A.SLSHPE[+116.041]SVN[+0.984]R.T		E[+116], N[+1]	414.866	3	1242.58	1242.59	0	-4	472	NRagged	110.17	90.27	90.27	4.05	6	>sp|P13612|ITA4_HUMAN Integrin alpha-4 OS=Homo sapiens GN=ITGA4 PE=1 SV=3	4848	scan=8722	scan=8722	29.8338	190705_MA14_GE5_01_8098.d
10822:2	103	V.SC[+57.021]E[+116.041]ELPEESR.L		C[+57], E[+116]	676.283	2	1351.56	1351.56	0	-2	844	NRagged	160.23	160.23	49.87	6.2	4	>sp|P20701|ITAL_HUMAN Integrin alpha-L OS=Homo sapiens GN=ITGAL PE=1 SV=3	5269	scan=11933	scan=11933	36.6672	190705_MA14_GE5_01_8098.d
10864:2	103	V.SC[+57.021]E[+116.041]ELPEESR.L		C[+57], E[+116]	676.284	2	1351.56	1351.56	0	-1.4	844	NRagged	217.48	217.48	64.4	7.11	4	>sp|P20701|ITAL_HUMAN Integrin alpha-L OS=Homo sapiens GN=ITGAL PE=1 SV=3	5269	scan=11968	scan=11968	36.7241	190705_MA14_GE5_01_8098.d
12018:2	124	K.SGAGTE[+116.041]LSVR.A		E[+116]	546.775	2	1092.54	1092.55	0	-2.8	135	Specific	113.02	81.36	81.36	4.01	4	>sp|O00241|SIRB1_HUMAN Signal-regulatory protein beta-1 OS=Homo sapiens GN=SIRPB1 PE=1 SV=5	1922	scan=12863	scan=12863	38.1109	190705_MA14_GE5_01_8098.d
12002:2	124	K.SGAGTE[+116.041]LSVR.A		E[+116]	546.776	2	1092.54	1092.55	0	-1.8	135	Specific	219.05	129.36	129.36	6.55	4	>sp|O00241|SIRB1_HUMAN Signal-regulatory protein beta-1 OS=Homo sapiens GN=SIRPB1 PE=1 SV=5	1922	scan=12849	scan=12849	38.0826	190705_MA14_GE5_01_8098.d
11975:2	124	K.SGAGTE[+116.041]LSVR.A		E[+116]	546.776	2	1092.54	1092.55	0	-1.8	135	Specific	312.63	137.8	137.8	8.82	4	>sp|O00241|SIRB1_HUMAN Signal-regulatory protein beta-1 OS=Homo sapiens GN=SIRPB1 PE=1 SV=5	1922	scan=12828	scan=12828	38.0562	190705_MA14_GE5_01_8098.d
17077:2	128	K.SSIAGSSTWE[+116.041]R.Y		E[+116]	648.802	2	1296.6	1296.6	0	-3.3	316	Specific	255.31	139.2	139.2	8.43	2	>sp|Q99808|S29A1_HUMAN Equilibrative nucleoside transporter 1 OS=Homo sapiens GN=SLC29A1 PE=1 SV=3	16660	scan=16626	scan=16626	43.055	190705_MA14_GE5_01_8098.d
16389:2	128	S.SIAGSSTWE[+116.041]R.Y		E[+116]	605.287	2	1209.57	1209.57	0	-1.9	317	NRagged	126.56	55.69	55.69	2.41	2	>sp|Q99808|S29A1_HUMAN Equilibrative nucleoside transporter 1 OS=Homo sapiens GN=SLC29A1 PE=1 SV=3	16660	scan=16135	scan=16135	42.4395	190705_MA14_GE5_01_8098.d
16337:2	128	S.SIAGSSTWE[+116.041]R.Y		E[+116]	605.288	2	1209.57	1209.57	0	-0.1	317	NRagged	168.72	105.72	105.72	5.21	2	>sp|Q99808|S29A1_HUMAN Equilibrative nucleoside transporter 1 OS=Homo sapiens GN=SLC29A1 PE=1 SV=3	16660	scan=16096	scan=16096	42.3917	190705_MA14_GE5_01_8098.d
18298:2	132	R.EE[+116.041]PGEDFPAAR.R		E[+116]	667.294	2	1333.58	1333.58	0	-2.2	110	Specific	215.59	157.46	4.3	6.97	3	>sp|P02786|TFR1_HUMAN Transferrin receptor protein 1 OS=Homo sapiens GN=TFRC PE=1 SV=2	3923	scan=17530	scan=17530	44.1951	190705_MA14_GE5_01_8098.d
18349:2	132	R.E[+116.041]EPGEDFPAAR.R		E[+116]	667.294	2	1333.58	1333.58	0	-2	110	Specific	218.55	162.79	34.31	6.97	3	>sp|P02786|TFR1_HUMAN Transferrin receptor protein 1 OS=Homo sapiens GN=TFRC PE=1 SV=2	3923	scan=17569	scan=17569	44.2453	190705_MA14_GE5_01_8098.d
18261:2	132	R.EE[+116.041]PGEDFPAAR.R		E[+116]	667.294	2	1333.58	1333.58	0	-1.7	110	Specific	242.61	187.25	4.3	8.49	3	>sp|P02786|TFR1_HUMAN Transferrin receptor protein 1 OS=Homo sapiens GN=TFRC PE=1 SV=2	3923	scan=17503	scan=17503	44.1597	190705_MA14_GE5_01_8098.d
16231:2	132	E.E[+116.041]PGEDFPAAR.R		E[+116]	602.774	2	1204.54	1204.54	0	-1.2	111	NRagged	99.85	99.42	99.42	3.64	3	>sp|P02786|TFR1_HUMAN Transferrin receptor protein 1 OS=Homo sapiens GN=TFRC PE=1 SV=2	3923	scan=16016	scan=16016	42.291	190705_MA14_GE5_01_8098.d
16287:2	132	E.E[+116.041]PGEDFPAAR.R		E[+116]	602.773	2	1204.54	1204.54	0	-2	111	NRagged	152.21	98.73	64.12	4.05	3	>sp|P02786|TFR1_HUMAN Transferrin receptor protein 1 OS=Homo sapiens GN=TFRC PE=1 SV=2	3923	scan=16056	scan=16056	42.3399	190705_MA14_GE5_01_8098.d
12344:2	136	V.EE[+116.041]VLPR.H		E[+116]	429.727	2	858.447	858.45	0	-3.1	418	NRagged	201.5	46.16	25.18	3.6	2	>sp|Q9NZ53|PDXL2_HUMAN Podocalyxin-like protein 2 OS=Homo sapiens GN=PODXL2 PE=1 SV=1	19208	scan=13113	scan=13113	38.4897	190705_MA14_GE5_01_8098.d
43622:3	140	R.SDPTSYAGYIED[+116.041]LK.K		D[+116]	558.922	3	1674.75	1674.77	0	-9.4	98	Specific	149.94	149.94	14.17	5.68	2	>sp|P54709|AT1B3_HUMAN Sodium/potassium-transporting ATPase subunit beta-3 OS=Homo sapiens GN=ATP1B3 PE=1 SV=1	6903	scan=35284	scan=35284	66.9687	190705_MA14_GE5_01_8098.d
43774:2	140	R.SDPTSYAGYIED[+116.041]LK.K		D[+116]	837.88	2	1674.75	1674.77	0	-9.4	98	Specific	180.3	153.31	2.48	5.29	2	>sp|P54709|AT1B3_HUMAN Sodium/potassium-transporting ATPase subunit beta-3 OS=Homo sapiens GN=ATP1B3 PE=1 SV=1	6903	scan=35398	scan=35398	67.1087	190705_MA14_GE5_01_8098.d
43701:2	140	R.SDPTSYAGYIED[+116.041]LK.K		D[+116]	837.88	2	1674.75	1674.77	0	-9.1	98	Specific	273.23	210.13	18.9	8.45	2	>sp|P54709|AT1B3_HUMAN Sodium/potassium-transporting ATPase subunit beta-3 OS=Homo sapiens GN=ATP1B3 PE=1 SV=1	6903	scan=35343	scan=35343	67.0435	190705_MA14_GE5_01_8098.d
43631:2	140	R.SDPTSYAGYIED[+116.041]LK.K		D[+116]	837.88	2	1674.75	1674.77	0	-9.1	98	Specific	285.84	197.17	24.93	8.17	2	>sp|P54709|AT1B3_HUMAN Sodium/potassium-transporting ATPase subunit beta-3 OS=Homo sapiens GN=ATP1B3 PE=1 SV=1	6903	scan=35290	scan=35290	66.9751	190705_MA14_GE5_01_8098.d
36768:3	140	R.SDPTSYAGYIED[+116.041]LKK.F		D[+116]	601.622	3	1802.85	1802.86	0	-6.3	98	Specific	93.61	85.6	16.28	3.28	2	>sp|P54709|AT1B3_HUMAN Sodium/potassium-transporting ATPase subunit beta-3 OS=Homo sapiens GN=ATP1B3 PE=1 SV=1	6903	scan=30472	scan=30472	60.8166	190705_MA14_GE5_01_8098.d
30043:2	188	K.NED[+116.041]IIDPVEDR.N		D[+116]	715.829	2	1430.65	1430.66	0	-4.6	204	Specific	185.57	167.17	28.23	3.59	1	>sp|O95185|UNC5C_HUMAN Netrin receptor UNC5C OS=Homo sapiens GN=UNC5C PE=2 SV=2	3415	scan=25811	scan=25811	54.8058	190705_MA14_GE5_01_8098.d
51756:2	198	L.TLLPLLANN[+0.984]RE[+59.019]R.R		E[+59], N[+1]	735.416	2	1469.82	1469.83	0	-1.1	283	NRagged	220.8	103.43	9.32	2.45	2	>sp|P10523|ARRS_HUMAN S-arrestin OS=Homo sapiens GN=SAG PE=1 SV=3	4673	scan=40953	scan=40953	74.1472	190705_MA14_GE5_01_8098.d
51810:2	198	L.TLLPLLAN[+0.984]NRE[+59.019]R.R		E[+59], N[+1]	735.415	2	1469.82	1469.83	0	-1.4	283	NRagged	226.69	107.35	3.75	3.54	2	>sp|P10523|ARRS_HUMAN S-arrestin OS=Homo sapiens GN=SAG PE=1 SV=3	4673	scan=40990	scan=40990	74.1941	190705_MA14_GE5_01_8098.d
23554:3	227	R.SERGPID[+116.041]MSPNIETPLR.P		D[+116]	676.67	3	2027.99	2028	0	-2.5	828	Specific	148.85	100.21	100.21	2.31	3	>sp|Q9C0D4|Z518B_HUMAN Zinc finger protein 518B OS=Homo sapiens GN=ZNF518B PE=2 SV=2	17488	scan=21291	scan=21291	49.0009	190705_MA14_GE5_01_8098.d
15465:3	2	T.E[+116.041]FTPTEKDEYAC[+57.021]R.V		C[+57], E[+116]	587.924	3	1761.76	1761.76	0	0.9	89	NRagged	142.45	78.09	78.09	2.77	3	>sp|P61769|B2MG_HUMAN Beta-2-microglobulin OS=Homo sapiens GN=B2M PE=1 SV=1	7308	scan=15166	scan=15166	39.8304	190705_MA15_GE6_01_8100.d
15360:3	2	T.E[+116.041]FTPTEKDEYAC[+57.021]R.V		C[+57], E[+116]	587.924	3	1761.76	1761.76	0	1	89	NRagged	467.13	403.14	319.3	9.43	3	>sp|P61769|B2MG_HUMAN Beta-2-microglobulin OS=Homo sapiens GN=B2M PE=1 SV=1	7308	scan=15090	scan=15090	39.737	190705_MA15_GE6_01_8100.d
15386:3	2	T.E[+116.041]FTPTEKDEYAC[+57.021]R.V		C[+57], E[+116]	587.925	3	1761.76	1761.76	0	1.2	89	NRagged	495.32	433.96	317.57	10.48	3	>sp|P61769|B2MG_HUMAN Beta-2-microglobulin OS=Homo sapiens GN=B2M PE=1 SV=1	7308	scan=15109	scan=15109	39.7623	190705_MA15_GE6_01_8100.d
18904:2	4	R.DGEDQTQD[+116.041]TELVETR.P		D[+116]	926.405	2	1851.8	1851.8	0	-0.3	244	Specific	414.18	374.71	89.81	9.54	5	>sp|Q31612|1B73_HUMAN HLA class I histocompatibility antigen, B-73 alpha chain OS=Homo sapiens GN=HLA-B PE=1 SV=1	9413	scan=17662	scan=17662	42.9901	190705_MA15_GE6_01_8100.d
26931:4	4	R.DGEDQTQDTE[+116.041]LVETRPAGDGTFQK.W		E[+116]	689.061	4	2753.22	2753.23	0	-3.8	244	Specific	135.13	135.13	47.34	4.39	5	>sp|Q31612|1B73_HUMAN HLA class I histocompatibility antigen, B-73 alpha chain OS=Homo sapiens GN=HLA-B PE=1 SV=1	9413	scan=23342	scan=23342	50.2394	190705_MA15_GE6_01_8100.d
26645:4	4	R.DGEDQTQD[+116.041]TELVETRPAGDGTFQK.W		D[+116]	689.062	4	2753.23	2753.23	0	-1.6	244	Specific	140.28	122.55	29.31	4.57	5	>sp|Q31612|1B73_HUMAN HLA class I histocompatibility antigen, B-73 alpha chain OS=Homo sapiens GN=HLA-B PE=1 SV=1	9413	scan=23139	scan=23139	49.982	190705_MA15_GE6_01_8100.d
26626:3	4	R.DGEDQTQD[+116.041]TELVETRPAGDGTFQK.W		D[+116]	918.41	3	2753.22	2753.23	0	-5.4	244	Specific	164.04	159.28	39.24	4.35	5	>sp|Q31612|1B73_HUMAN HLA class I histocompatibility antigen, B-73 alpha chain OS=Homo sapiens GN=HLA-B PE=1 SV=1	9413	scan=23127	scan=23127	49.9645	190705_MA15_GE6_01_8100.d
26649:3	4	R.DGEDQTQD[+116.041]TELVETRPAGDGTFQK.W		D[+116]	918.41	3	2753.22	2753.23	0	-5.4	244	Specific	169.82	169.82	21.11	4.67	5	>sp|Q31612|1B73_HUMAN HLA class I histocompatibility antigen, B-73 alpha chain OS=Homo sapiens GN=HLA-B PE=1 SV=1	9413	scan=23142	scan=23142	49.9858	190705_MA15_GE6_01_8100.d
26598:4	4	R.DGEDQTQD[+116.041]TELVETRPAGDGTFQK.W		D[+116]	689.061	4	2753.22	2753.23	0	-2.9	244	Specific	205.41	184.91	66.45	5.59	5	>sp|Q31612|1B73_HUMAN HLA class I histocompatibility antigen, B-73 alpha chain OS=Homo sapiens GN=HLA-B PE=1 SV=1	9413	scan=23108	scan=23108	49.9443	190705_MA15_GE6_01_8100.d
26529:4	4	R.DGEDQTQD[+116.041]TELVETRPAGDGTFQK.W		D[+116]	689.061	4	2753.22	2753.23	0	-3.5	244	Specific	316.76	266.86	87.94	8.47	5	>sp|Q31612|1B73_HUMAN HLA class I histocompatibility antigen, B-73 alpha chain OS=Homo sapiens GN=HLA-B PE=1 SV=1	9413	scan=23062	scan=23062	49.8882	190705_MA15_GE6_01_8100.d
26602:3	4	R.DGEDQTQD[+116.041]TELVETRPAGDGTFQK.W		D[+116]	918.41	3	2753.22	2753.23	0	-5.4	244	Specific	439.32	410.97	69.77	9.52	5	>sp|Q31612|1B73_HUMAN HLA class I histocompatibility antigen, B-73 alpha chain OS=Homo sapiens GN=HLA-B PE=1 SV=1	9413	scan=23110	scan=23110	49.9465	190705_MA15_GE6_01_8100.d
26563:3	4	R.DGEDQTQD[+116.041]TELVETRPAGDGTFQK.W		D[+116]	918.411	3	2753.22	2753.23	0	-5.1	244	Specific	572.81	566.82	75.13	11.19	5	>sp|Q31612|1B73_HUMAN HLA class I histocompatibility antigen, B-73 alpha chain OS=Homo sapiens GN=HLA-B PE=1 SV=1	9413	scan=23085	scan=23085	49.9125	190705_MA15_GE6_01_8100.d
26514:3	4	R.DGEDQTQD[+116.041]TELVETRPAGDGTFQK.W		D[+116]	918.411	3	2753.22	2753.23	0	-5.1	244	Specific	607.64	596.72	70.1	12.19	5	>sp|Q31612|1B73_HUMAN HLA class I histocompatibility antigen, B-73 alpha chain OS=Homo sapiens GN=HLA-B PE=1 SV=1	9413	scan=23051	scan=23051	49.8763	190705_MA15_GE6_01_8100.d
14011:3	5	C.SLN[+0.984]DSATE[+116.041]VTGHR.W		E[+116], N[+1]	501.901	3	1503.69	1503.69	0	2.3	158	NRagged	534.42	402.95	400.36	10.12	3	>sp|P35613|BASI_HUMAN Basigin OS=Homo sapiens GN=BSG PE=1 SV=2	6001	scan=14106	scan=14106	38.4406	190705_MA15_GE6_01_8100.d
14023:3	5	C.SLN[+0.984]DSATE[+116.041]VTGHR.W		E[+116], N[+1]	501.901	3	1503.69	1503.69	0	2.5	158	NRagged	561.44	426.68	370.79	10.51	3	>sp|P35613|BASI_HUMAN Basigin OS=Homo sapiens GN=BSG PE=1 SV=2	6001	scan=14119	scan=14119	38.4632	190705_MA15_GE6_01_8100.d
10106:3	5	S.LN[+0.984]DSATE[+116.041]VTGHR.W		E[+116], N[+1]	472.89	3	1416.66	1416.65	0	1.4	159	NRagged	101.42	73.7	73.7	2.19	3	>sp|P35613|BASI_HUMAN Basigin OS=Homo sapiens GN=BSG PE=1 SV=2	6001	scan=11163	scan=11163	34.5537	190705_MA15_GE6_01_8100.d
10110:3	5	S.LN[+0.984]DSATE[+116.041]VTGHR.W		E[+116], N[+1]	472.89	3	1416.66	1416.65	0	1.4	159	NRagged	167.25	105.46	105.46	4.48	3	>sp|P35613|BASI_HUMAN Basigin OS=Homo sapiens GN=BSG PE=1 SV=2	6001	scan=11166	scan=11166	34.5569	190705_MA15_GE6_01_8100.d
10069:3	5	S.LN[+0.984]DSATE[+116.041]VTGHR.W		E[+116], N[+1]	472.89	3	1416.66	1416.65	0	1.8	159	NRagged	202.16	94.28	94.28	3.98	3	>sp|P35613|BASI_HUMAN Basigin OS=Homo sapiens GN=BSG PE=1 SV=2	6001	scan=11135	scan=11135	34.5107	190705_MA15_GE6_01_8100.d
10066:3	5	S.LN[+0.984]DSATE[+116.041]VTGHR.W		E[+116], N[+1]	472.89	3	1416.66	1416.65	0	1.8	159	NRagged	205.85	153.72	153.72	4.8	3	>sp|P35613|BASI_HUMAN Basigin OS=Homo sapiens GN=BSG PE=1 SV=2	6001	scan=11133	scan=11133	34.5086	190705_MA15_GE6_01_8100.d
10091:3	5	S.LN[+0.984]DSATE[+116.041]VTGHR.W		E[+116], N[+1]	472.89	3	1416.65	1416.65	0	1	159	NRagged	267.86	187.49	187.49	7.93	3	>sp|P35613|BASI_HUMAN Basigin OS=Homo sapiens GN=BSG PE=1 SV=2	6001	scan=11150	scan=11150	34.5316	190705_MA15_GE6_01_8100.d
10594:2	15	K.LDQE[+116.041]VQEETQGR.F		E[+116]	774.361	2	1547.71	1547.71	0	1.2	78	Specific	216.68	181.28	18.84	2.82	6	>sp|P20138|CD33_HUMAN Myeloid cell surface antigen CD33 OS=Homo sapiens GN=CD33 PE=1 SV=2	5234	scan=11533	scan=11533	35.0752	190705_MA15_GE6_01_8100.d
09822:2	15	K.LDQEVQE[+116.041]ETQGR.F		E[+116]	774.361	2	1547.71	1547.71	0	1.2	78	Specific	320.31	229.14	27.85	5.62	6	>sp|P20138|CD33_HUMAN Myeloid cell surface antigen CD33 OS=Homo sapiens GN=CD33 PE=1 SV=2	5234	scan=10938	scan=10938	34.2368	190705_MA15_GE6_01_8100.d
10529:3	15	K.LDQE[+116.041]VQEETQGR.F		E[+116]	516.576	3	1547.71	1547.71	0	1.7	78	Specific	347.92	186.84	24.37	4.7	6	>sp|P20138|CD33_HUMAN Myeloid cell surface antigen CD33 OS=Homo sapiens GN=CD33 PE=1 SV=2	5234	scan=11485	scan=11485	35.0117	190705_MA15_GE6_01_8100.d
10543:2	15	K.LDQE[+116.041]VQEETQGR.F		E[+116]	774.36	2	1547.71	1547.71	0	1	78	Specific	499.29	337.1	117.69	6.28	6	>sp|P20138|CD33_HUMAN Myeloid cell surface antigen CD33 OS=Homo sapiens GN=CD33 PE=1 SV=2	5234	scan=11494	scan=11494	35.0241	190705_MA15_GE6_01_8100.d
15816:3	17	R.STYN[+0.984]DTE[+116.041]DVSQASPSESEAR.F		E[+116], N[+1]	763.985	3	2289.94	2289.94	0	0	66	Specific	341.95	341.95	21	6.23	2	>sp|Q6GTX8|LAIR1_HUMAN Leukocyte-associated immunoglobulin-like receptor 1 OS=Homo sapiens GN=LAIR1 PE=1 SV=1	10732	scan=15415	scan=15415	40.1356	190705_MA15_GE6_01_8100.d
15631:2	17	R.STYN[+0.984]DTED[+116.041]VSQASPSESEAR.F		D[+116], N[+1]	1145.47	2	2289.94	2289.94	0	0.5	66	Specific	397.72	397.72	20.05	6.63	2	>sp|Q6GTX8|LAIR1_HUMAN Leukocyte-associated immunoglobulin-like receptor 1 OS=Homo sapiens GN=LAIR1 PE=1 SV=1	10732	scan=15284	scan=15284	39.9741	190705_MA15_GE6_01_8100.d
15624:3	17	R.STYN[+0.984]DTED[+116.041]VSQASPSESEAR.F		D[+116], N[+1]	763.986	3	2289.94	2289.94	0	1.5	66	Specific	416.97	416.97	18.3	6.95	2	>sp|Q6GTX8|LAIR1_HUMAN Leukocyte-associated immunoglobulin-like receptor 1 OS=Homo sapiens GN=LAIR1 PE=1 SV=1	10732	scan=15279	scan=15279	39.9678	190705_MA15_GE6_01_8100.d
15717:3	17	R.STYN[+0.984]DTE[+116.041]DVSQASPSESEAR.F		E[+116], N[+1]	763.986	3	2289.94	2289.94	0	0.5	66	Specific	430.41	430.41	23.24	6.95	2	>sp|Q6GTX8|LAIR1_HUMAN Leukocyte-associated immunoglobulin-like receptor 1 OS=Homo sapiens GN=LAIR1 PE=1 SV=1	10732	scan=15341	scan=15341	40.0415	190705_MA15_GE6_01_8100.d
15776:3	17	R.STYN[+0.984]DTE[+116.041]DVSQASPSESEAR.F		E[+116], N[+1]	763.985	3	2289.94	2289.94	0	-0.3	66	Specific	522.48	522.48	8.69	7.11	2	>sp|Q6GTX8|LAIR1_HUMAN Leukocyte-associated immunoglobulin-like receptor 1 OS=Homo sapiens GN=LAIR1 PE=1 SV=1	10732	scan=15383	scan=15383	40.0959	190705_MA15_GE6_01_8100.d
10609:2	19	L.FVN[+0.984]C[+57.021]STDC[+57.021]PSSE[+116.041]K.I		C[+57]*2, E[+116], N[+1]	824.327	2	1647.65	1647.64	0	1.2	50	NRagged	159.41	159.41	83.25	2.53	5	>sp|P32942|ICAM3_HUMAN Intercellular adhesion molecule 3 OS=Homo sapiens GN=ICAM3 PE=1 SV=2	5878	scan=11544	scan=11544	35.0871	190705_MA15_GE6_01_8100.d
10532:2	19	L.FVN[+0.984]C[+57.021]STDC[+57.021]PSSE[+116.041]K.I		C[+57]*2, E[+116], N[+1]	824.327	2	1647.65	1647.64	0	1.5	50	NRagged	356.96	287.99	195.47	6.13	5	>sp|P32942|ICAM3_HUMAN Intercellular adhesion molecule 3 OS=Homo sapiens GN=ICAM3 PE=1 SV=2	5878	scan=11487	scan=11487	35.0166	190705_MA15_GE6_01_8100.d
46178:3	22	K.ADLLLSTQPGRE[+116.041]EGSPLELER.L		E[+116]	809.409	3	2426.21	2426.23	0	-9.6	593	Specific	241.08	134.5	134.5	3.39	6	>sp|P08195|4F2_HUMAN 4F2 cell-surface antigen heavy chain OS=Homo sapiens GN=SLC3A2 PE=1 SV=3	4228	scan=36794	scan=36794	67.1251	190705_MA15_GE6_01_8100.d
46241:3	22	K.ADLLLSTQPGRE[+116.041]EGSPLELER.L		E[+116]	809.409	3	2426.21	2426.23	0	-9	593	Specific	273.68	206.17	12.57	4.58	6	>sp|P08195|4F2_HUMAN 4F2 cell-surface antigen heavy chain OS=Homo sapiens GN=SLC3A2 PE=1 SV=3	4228	scan=36836	scan=36836	67.1751	190705_MA15_GE6_01_8100.d
46222:3	22	K.ADLLLSTQPGRE[+116.041]EGSPLELER.L		E[+116]	809.409	3	2426.21	2426.23	0	-9.6	593	Specific	275.07	162.88	22.99	4.61	6	>sp|P08195|4F2_HUMAN 4F2 cell-surface antigen heavy chain OS=Homo sapiens GN=SLC3A2 PE=1 SV=3	4228	scan=36824	scan=36824	67.1569	190705_MA15_GE6_01_8100.d
50196:3	5	R.VEPQNPVLSAGGSLFVNC[+57.021]STDC[+57.021]PSSE[+116.041]K.I		C[+57]*2, E[+116]	999.117	3	2995.34	2995.36	0	-7.4	36	Specific	266.91	266.91	85.32	7.72	11	>sp|P32942|ICAM3_HUMAN Intercellular adhesion molecule 3 OS=Homo sapiens GN=ICAM3 PE=1 SV=2	5878	scan=39651	scan=39651	73.7031	190705_MA16_GE7_01_8102.d
50282:4	5	R.VEPQNPVLSAGGSLFVN[+0.984]C[+57.021]STDC[+57.021]PSSE[+116.041]K.I		C[+57]*2, E[+116], N[+1]	749.841	4	2996.34	2996.34	0	-0.2	36	Specific	131.51	131.51	90.57	4.27	11	>sp|P32942|ICAM3_HUMAN Intercellular adhesion molecule 3 OS=Homo sapiens GN=ICAM3 PE=1 SV=2	5878	scan=39705	scan=39705	73.7762	190705_MA16_GE7_01_8102.d
50334:3	5	R.VEPQNPVLSAGGSLFVN[+0.984]C[+57.021]STDC[+57.021]PSSE[+116.041]K.I		C[+57]*2, E[+116], N[+1]	999.451	3	2996.34	2996.34	0	-1.2	36	Specific	191.47	191.47	80.79	6.15	11	>sp|P32942|ICAM3_HUMAN Intercellular adhesion molecule 3 OS=Homo sapiens GN=ICAM3 PE=1 SV=2	5878	scan=39746	scan=39746	73.8264	190705_MA16_GE7_01_8102.d
50216:3	5	R.VEPQNPVLSAGGSLFVN[+0.984]C[+57.021]STDC[+57.021]PSSE[+116.041]K.I		C[+57]*2, E[+116], N[+1]	999.451	3	2996.34	2996.34	0	-1.5	36	Specific	286.89	286.89	79.61	9.44	11	>sp|P32942|ICAM3_HUMAN Intercellular adhesion molecule 3 OS=Homo sapiens GN=ICAM3 PE=1 SV=2	5878	scan=39667	scan=39667	73.7263	190705_MA16_GE7_01_8102.d
50197:3	5	R.VEPQNPVLSAGGSLFVN[+0.984]C[+57.021]STDC[+57.021]PSSE[+116.041]K.I		C[+57]*2, E[+116], N[+1]	999.452	3	2996.34	2996.34	0	-0.3	36	Specific	331.36	331.36	85.32	9.47	11	>sp|P32942|ICAM3_HUMAN Intercellular adhesion molecule 3 OS=Homo sapiens GN=ICAM3 PE=1 SV=2	5878	scan=39651	scan=39651	73.7031	190705_MA16_GE7_01_8102.d
50291:3	5	R.VEPQNPVLSAGGSLFVN[+0.984]C[+57.021]STDC[+57.021]PSSE[+116.041]K.I		C[+57]*2, E[+116], N[+1]	999.451	3	2996.34	2996.34	0	-2	36	Specific	375.74	375.74	133.89	11.23	11	>sp|P32942|ICAM3_HUMAN Intercellular adhesion molecule 3 OS=Homo sapiens GN=ICAM3 PE=1 SV=2	5878	scan=39711	scan=39711	73.7825	190705_MA16_GE7_01_8102.d
14802:2	5	R.WEE[+116.041]ELSR.Q		E[+116]	532.747	2	1064.49	1064.48	0	4.4	157	Specific	163.47	62.35	6.17	2.19	11	>sp|P32942|ICAM3_HUMAN Intercellular adhesion molecule 3 OS=Homo sapiens GN=ICAM3 PE=1 SV=2	5878	scan=15083	scan=15083	42.4648	190705_MA16_GE7_01_8102.d
15561:2	5	R.WE[+116.041]EELSR.Q		E[+116]	532.748	2	1064.49	1064.48	0	4.7	157	Specific	181.54	44.61	44.17	2.19	11	>sp|P32942|ICAM3_HUMAN Intercellular adhesion molecule 3 OS=Homo sapiens GN=ICAM3 PE=1 SV=2	5878	scan=15633	scan=15633	43.1829	190705_MA16_GE7_01_8102.d
42579:2	5	R.QPAVE[+116.041]EPAEVTATVLASR.D		E[+116]	992.511	2	1984.02	1984.02	0	-0.5	164	Specific	82.3	82.3	20.15	2.94	11	>sp|P32942|ICAM3_HUMAN Intercellular adhesion molecule 3 OS=Homo sapiens GN=ICAM3 PE=1 SV=2	5878	scan=34421	scan=34421	67.1104	190705_MA16_GE7_01_8102.d
28533:2	5	R.EIVC[+57.021]N[+0.984]VTLGGE[+116.041]R.R		C[+57], E[+116], N[+1]	732.355	2	1463.7	1463.7	0	3.1	291	Specific	189.12	133.09	133.09	3.29	11	>sp|P32942|ICAM3_HUMAN Intercellular adhesion molecule 3 OS=Homo sapiens GN=ICAM3 PE=1 SV=2	5878	scan=24739	scan=24739	54.8759	190705_MA16_GE7_01_8102.d
28472:2	5	R.EIVC[+57.021]N[+0.984]VTLGGE[+116.041]R.R		C[+57], E[+116], N[+1]	732.356	2	1463.7	1463.7	0	3.8	291	Specific	239.56	170.43	170.43	6.78	11	>sp|P32942|ICAM3_HUMAN Intercellular adhesion molecule 3 OS=Homo sapiens GN=ICAM3 PE=1 SV=2	5878	scan=24694	scan=24694	54.8201	190705_MA16_GE7_01_8102.d
16609:2	5	R.GNPYPE[+116.041]LR.C		E[+116]	531.266	2	1061.52	1061.52	0	4.6	427	Specific	170.49	88.85	88.85	2.95	11	>sp|P32942|ICAM3_HUMAN Intercellular adhesion molecule 3 OS=Homo sapiens GN=ICAM3 PE=1 SV=2	5878	scan=16396	scan=16396	44.1561	190705_MA16_GE7_01_8102.d
30654:3	8	Y.DGKDYIALNE[+116.041]DLR.S		E[+116]	546.604	3	1637.8	1637.8	0	0.9	143	NRagged	288.43	131.46	29.42	6.87	3	>sp|P01893|HLAH_HUMAN Putative HLA class I histocompatibility antigen, alpha chain H OS=Homo sapiens GN=HLA-H PE=5 SV=3	3868	scan=26163	scan=26163	56.6744	190705_MA16_GE7_01_8102.d
30706:3	8	Y.DGKDYIALNE[+116.041]DLR.S		E[+116]	546.604	3	1637.8	1637.8	0	1.6	143	NRagged	309.26	132.59	26.3	7.04	3	>sp|P01893|HLAH_HUMAN Putative HLA class I histocompatibility antigen, alpha chain H OS=Homo sapiens GN=HLA-H PE=5 SV=3	3868	scan=26199	scan=26199	56.7204	190705_MA16_GE7_01_8102.d
23971:3	8	R.DGEDQTQDTE[+116.041]LVETRPAGDGTFQK.W		E[+116]	918.418	3	2753.24	2753.23	0	2.5	244	Specific	90.67	90.67	15.39	3.73	3	>sp|P01893|HLAH_HUMAN Putative HLA class I histocompatibility antigen, alpha chain H OS=Homo sapiens GN=HLA-H PE=5 SV=3	3868	scan=21609	scan=21609	50.8816	190705_MA16_GE7_01_8102.d
23974:4	8	R.DGEDQTQDTE[+116.041]LVETRPAGDGTFQK.W		E[+116]	689.065	4	2753.24	2753.23	0	2.1	244	Specific	118.85	118.85	31.67	3.77	3	>sp|P01893|HLAH_HUMAN Putative HLA class I histocompatibility antigen, alpha chain H OS=Homo sapiens GN=HLA-H PE=5 SV=3	3868	scan=21611	scan=21611	50.8837	190705_MA16_GE7_01_8102.d
23967:4	8	R.DGEDQTQDTE[+116.041]LVETRPAGDGTFQK.W		E[+116]	689.065	4	2753.24	2753.23	0	2.1	244	Specific	311.37	311.37	88.59	8.73	3	>sp|P01893|HLAH_HUMAN Putative HLA class I histocompatibility antigen, alpha chain H OS=Homo sapiens GN=HLA-H PE=5 SV=3	3868	scan=21606	scan=21606	50.8784	190705_MA16_GE7_01_8102.d
23583:4	8	R.DGEDQTQD[+116.041]TELVETRPAGDGTFQK.W		D[+116]	689.066	4	2753.24	2753.23	0	3.9	244	Specific	401.53	401.53	148.57	9.52	3	>sp|P01893|HLAH_HUMAN Putative HLA class I histocompatibility antigen, alpha chain H OS=Homo sapiens GN=HLA-H PE=5 SV=3	3868	scan=21327	scan=21327	50.5215	190705_MA16_GE7_01_8102.d
23924:3	8	R.DGEDQTQDTE[+116.041]LVETRPAGDGTFQK.W		E[+116]	918.418	3	2753.24	2753.23	0	2.5	244	Specific	416.62	416.62	57.58	10.47	3	>sp|P01893|HLAH_HUMAN Putative HLA class I histocompatibility antigen, alpha chain H OS=Homo sapiens GN=HLA-H PE=5 SV=3	3868	scan=21569	scan=21569	50.8266	190705_MA16_GE7_01_8102.d
23902:4	8	R.DGEDQTQDTE[+116.041]LVETRPAGDGTFQK.W		E[+116]	689.066	4	2753.24	2753.23	0	3.3	244	Specific	431.6	431.6	87.27	10.6	3	>sp|P01893|HLAH_HUMAN Putative HLA class I histocompatibility antigen, alpha chain H OS=Homo sapiens GN=HLA-H PE=5 SV=3	3868	scan=21556	scan=21556	50.8126	190705_MA16_GE7_01_8102.d
23686:3	8	R.DGEDQTQD[+116.041]TELVETRPAGDGTFQK.W		D[+116]	918.417	3	2753.24	2753.23	0	1.9	244	Specific	468.25	468.25	69.84	10.67	3	>sp|P01893|HLAH_HUMAN Putative HLA class I histocompatibility antigen, alpha chain H OS=Homo sapiens GN=HLA-H PE=5 SV=3	3868	scan=21409	scan=21409	50.6291	190705_MA16_GE7_01_8102.d
23687:4	8	R.DGEDQTQD[+116.041]TELVETRPAGDGTFQK.W		D[+116]	689.065	4	2753.24	2753.23	0	2.8	244	Specific	471.52	471.52	123.96	10.51	3	>sp|P01893|HLAH_HUMAN Putative HLA class I histocompatibility antigen, alpha chain H OS=Homo sapiens GN=HLA-H PE=5 SV=3	3868	scan=21410	scan=21410	50.6301	190705_MA16_GE7_01_8102.d
23683:3	8	R.DGEDQTQD[+116.041]TELVETRPAGDGTFQK.W		D[+116]	918.417	3	2753.24	2753.23	0	1.9	244	Specific	649.65	545.1	120.32	12.4	3	>sp|P01893|HLAH_HUMAN Putative HLA class I histocompatibility antigen, alpha chain H OS=Homo sapiens GN=HLA-H PE=5 SV=3	3868	scan=21407	scan=21407	50.627	190705_MA16_GE7_01_8102.d
23620:4	8	R.DGEDQTQD[+116.041]TELVETRPAGDGTFQK.W		D[+116]	689.065	4	2753.24	2753.23	0	1.9	244	Specific	706.73	706.73	167.77	14.43	3	>sp|P01893|HLAH_HUMAN Putative HLA class I histocompatibility antigen, alpha chain H OS=Homo sapiens GN=HLA-H PE=5 SV=3	3868	scan=21356	scan=21356	50.5596	190705_MA16_GE7_01_8102.d
23619:3	8	R.DGEDQTQD[+116.041]TELVETRPAGDGTFQK.W		D[+116]	918.417	3	2753.24	2753.23	0	1.6	244	Specific	918.17	854.03	138.17	18.4	3	>sp|P01893|HLAH_HUMAN Putative HLA class I histocompatibility antigen, alpha chain H OS=Homo sapiens GN=HLA-H PE=5 SV=3	3868	scan=21355	scan=21355	50.5585	190705_MA16_GE7_01_8102.d
33636:2	12	K.NIETFTC[+57.021]D[+116.041]TQNITYR.F		C[+57], D[+116]	996.443	2	1991.88	1991.89	0	-7.8	325	Specific	201.69	162.84	86.07	4.16	7	>sp|P08575|PTPRC_HUMAN Receptor-type tyrosine-protein phosphatase C OS=Homo sapiens GN=PTPRC PE=1 SV=2	4256	scan=28256	scan=28256	59.3126	190705_MA16_GE7_01_8102.d
34300:3	12	K.NIE[+116.041]TFTC[+57.021]DTQN[+0.984]ITYR.F		C[+57], E[+116], N[+1]	664.965	3	1992.88	1992.88	0	0.7	325	Specific	116.87	84.18	7.17	2.21	7	>sp|P08575|PTPRC_HUMAN Receptor-type tyrosine-protein phosphatase C OS=Homo sapiens GN=PTPRC PE=1 SV=2	4256	scan=28746	scan=28746	59.9501	190705_MA16_GE7_01_8102.d
34217:3	12	K.NIE[+116.041]TFTC[+57.021]DTQN[+0.984]ITYR.F		C[+57], E[+116], N[+1]	664.966	3	1992.88	1992.88	0	2.3	325	Specific	197.82	189.32	23.24	4.67	7	>sp|P08575|PTPRC_HUMAN Receptor-type tyrosine-protein phosphatase C OS=Homo sapiens GN=PTPRC PE=1 SV=2	4256	scan=28689	scan=28689	59.8815	190705_MA16_GE7_01_8102.d
12842:3	20	T.E[+116.041]FTPTEKDEYAC[+57.021]R.V		C[+57], E[+116]	587.926	3	1761.76	1761.76	0	4	89	NRagged	169.22	169.22	143.1	3.89	3	>sp|P61769|B2MG_HUMAN Beta-2-microglobulin OS=Homo sapiens GN=B2M PE=1 SV=1	7308	scan=13612	scan=13612	40.5569	190705_MA16_GE7_01_8102.d
12836:3	20	T.E[+116.041]FTPTEKDEYAC[+57.021]R.V		C[+57], E[+116]	587.926	3	1761.76	1761.76	0	4	89	NRagged	224.42	159.49	159.49	4.06	3	>sp|P61769|B2MG_HUMAN Beta-2-microglobulin OS=Homo sapiens GN=B2M PE=1 SV=1	7308	scan=13608	scan=13608	40.5526	190705_MA16_GE7_01_8102.d
12789:3	20	T.E[+116.041]FTPTEKDEYAC[+57.021]R.V		C[+57], E[+116]	587.927	3	1761.77	1761.76	0	4.6	89	NRagged	248.32	248.32	195.01	6.52	3	>sp|P61769|B2MG_HUMAN Beta-2-microglobulin OS=Homo sapiens GN=B2M PE=1 SV=1	7308	scan=13575	scan=13575	40.5061	190705_MA16_GE7_01_8102.d
12805:3	20	T.E[+116.041]FTPTEKDEYAC[+57.021]R.V		C[+57], E[+116]	587.927	3	1761.77	1761.76	0	4.6	89	NRagged	277.49	249.68	189.21	7.08	3	>sp|P61769|B2MG_HUMAN Beta-2-microglobulin OS=Homo sapiens GN=B2M PE=1 SV=1	7308	scan=13586	scan=13586	40.5179	190705_MA16_GE7_01_8102.d
73493:4	22	K.DVTVIEGE[+116.041]VATISC[+57.021]QVN[+0.984]KSDDSVIQLLNPNR.Q		C[+57], E[+116], N[+1]	883.44	4	3530.74	3530.75	0	-2.8	51	Specific	235.16	235.16	4.56	6.4	3	>sp|Q9BY67|CADM1_HUMAN Cell adhesion molecule 1 OS=Homo sapiens GN=CADM1 PE=1 SV=2	17264	scan=54679	scan=54679	93.7254	190705_MA16_GE7_01_8102.d
33952:2	22	V.TVIEGE[+116.041]VATISC[+57.021]QVN[+0.984]K.S		C[+57], E[+116], N[+1]	932.96	2	1864.91	1864.91	0	-1.3	53	NRagged	292.07	241.43	6.56	8.5	3	>sp|Q9BY67|CADM1_HUMAN Cell adhesion molecule 1 OS=Homo sapiens GN=CADM1 PE=1 SV=2	17264	scan=28491	scan=28491	59.6196	190705_MA16_GE7_01_8102.d
13125:3	29	R.STYN[+0.984]DTE[+116.041]DVSQASPSESEAR.F		E[+116], N[+1]	763.989	3	2289.95	2289.94	0	4.4	66	Specific	116.5	116.5	0	5.14	2	>sp|Q6GTX8|LAIR1_HUMAN Leukocyte-associated immunoglobulin-like receptor 1 OS=Homo sapiens GN=LAIR1 PE=1 SV=1	10732	scan=13820	scan=13820	40.8281	190705_MA16_GE7_01_8102.d
13062:3	29	R.STYN[+0.984]DTE[+116.041]DVSQASPSESEAR.F		E[+116], N[+1]	763.989	3	2289.95	2289.94	0	5.3	66	Specific	234.03	234.03	9.95	6.36	2	>sp|Q6GTX8|LAIR1_HUMAN Leukocyte-associated immunoglobulin-like receptor 1 OS=Homo sapiens GN=LAIR1 PE=1 SV=1	10732	scan=13771	scan=13771	40.7698	190705_MA16_GE7_01_8102.d
13018:3	29	R.STYN[+0.984]DTE[+116.041]DVSQASPSESEAR.F		E[+116], N[+1]	763.989	3	2289.95	2289.94	0	5.3	66	Specific	305.43	305.43	15.2	8.88	2	>sp|Q6GTX8|LAIR1_HUMAN Leukocyte-associated immunoglobulin-like receptor 1 OS=Homo sapiens GN=LAIR1 PE=1 SV=1	10732	scan=13738	scan=13738	40.7243	190705_MA16_GE7_01_8102.d
12886:3	29	R.STYN[+0.984]DTED[+116.041]VSQASPSESEAR.F		D[+116], N[+1]	763.99	3	2289.95	2289.94	0	5.9	66	Specific	351.68	351.68	42.53	8.55	2	>sp|Q6GTX8|LAIR1_HUMAN Leukocyte-associated immunoglobulin-like receptor 1 OS=Homo sapiens GN=LAIR1 PE=1 SV=1	10732	scan=13642	scan=13642	40.5998	190705_MA16_GE7_01_8102.d
12953:3	29	R.STYN[+0.984]DTED[+116.041]VSQASPSESEAR.F		D[+116], N[+1]	763.989	3	2289.95	2289.94	0	4.9	66	Specific	363.35	363.35	22.24	9.67	2	>sp|Q6GTX8|LAIR1_HUMAN Leukocyte-associated immunoglobulin-like receptor 1 OS=Homo sapiens GN=LAIR1 PE=1 SV=1	10732	scan=13691	scan=13691	40.6622	190705_MA16_GE7_01_8102.d
13036:2	29	R.STYN[+0.984]DTE[+116.041]DVSQASPSESEAR.F		E[+116], N[+1]	1145.48	2	2289.95	2289.94	0	4.6	66	Specific	408.58	408.58	26.25	9.95	2	>sp|Q6GTX8|LAIR1_HUMAN Leukocyte-associated immunoglobulin-like receptor 1 OS=Homo sapiens GN=LAIR1 PE=1 SV=1	10732	scan=13754	scan=13754	40.7492	190705_MA16_GE7_01_8102.d
39651:2	33	K.E[+116.041]DFDSLLQSAK.K		E[+116]	684.827	2	1368.65	1368.65	0	0.4	288	Specific	126.64	93.84	0.88	2.67	5	>sp|P08195|4F2_HUMAN 4F2 cell-surface antigen heavy chain OS=Homo sapiens GN=SLC3A2 PE=1 SV=3	4228	scan=32449	scan=32449	64.5964	190705_MA16_GE7_01_8102.d
42936:4	33	K.ADLLLSTQPGREEGSPLELE[+116.041]R.L		E[+116]	607.314	4	2426.23	2426.23	0	-0.1	593	Specific	213.43	211.4	56.16	6.46	5	>sp|P08195|4F2_HUMAN 4F2 cell-surface antigen heavy chain OS=Homo sapiens GN=SLC3A2 PE=1 SV=3	4228	scan=34670	scan=34670	67.4281	190705_MA16_GE7_01_8102.d
42958:4	33	K.ADLLLSTQPGREEGSPLELE[+116.041]R.L		E[+116]	607.314	4	2426.23	2426.23	0	0.2	593	Specific	326.08	326.08	33.37	9.76	5	>sp|P08195|4F2_HUMAN 4F2 cell-surface antigen heavy chain OS=Homo sapiens GN=SLC3A2 PE=1 SV=3	4228	scan=34689	scan=34689	67.4555	190705_MA16_GE7_01_8102.d
42967:3	33	K.ADLLLSTQPGREEGSPLE[+116.041]LER.L		E[+116]	809.415	3	2426.23	2426.23	0	-1.1	593	Specific	330.23	265.93	3.57	8.57	5	>sp|P08195|4F2_HUMAN 4F2 cell-surface antigen heavy chain OS=Homo sapiens GN=SLC3A2 PE=1 SV=3	4228	scan=34696	scan=34696	67.4628	190705_MA16_GE7_01_8102.d
43252:3	33	K.ADLLLSTQPGRE[+116.041]EGSPLELER.L		E[+116]	809.415	3	2426.23	2426.23	0	-1	593	Specific	366.31	269.92	16.23	9.63	5	>sp|P08195|4F2_HUMAN 4F2 cell-surface antigen heavy chain OS=Homo sapiens GN=SLC3A2 PE=1 SV=3	4228	scan=34887	scan=34887	67.7182	190705_MA16_GE7_01_8102.d
19563:3	33	L.E[+116.041]PHEGLLLR.F		E[+116]	393.883	3	1179.63	1179.63	0	3.7	617	NRagged	142.43	78.01	78.01	3.52	5	>sp|P08195|4F2_HUMAN 4F2 cell-surface antigen heavy chain OS=Homo sapiens GN=SLC3A2 PE=1 SV=3	4228	scan=18532	scan=18532	46.915	190705_MA16_GE7_01_8102.d
09195:2	38	K.LDQE[+116.041]VQEETQGR.F		E[+116]	774.363	2	1547.72	1547.71	0	4.5	78	Specific	191.47	115.7	30.47	4.58	3	>sp|P20138|CD33_HUMAN Myeloid cell surface antigen CD33 OS=Homo sapiens GN=CD33 PE=1 SV=2	5234	scan=10707	scan=10707	35.5988	190705_MA16_GE7_01_8102.d
10127:2	47	F.TTVE[+116.041]DLGSK.I		E[+116]	533.269	2	1065.53	1065.52	0	5.1	144	NRagged	156.85	64.31	32.59	2.22	4	>sp|P35613|BASI_HUMAN Basigin OS=Homo sapiens GN=BSG PE=1 SV=2	6001	scan=11539	scan=11539	37.3273	190705_MA16_GE7_01_8102.d
36852:3	47	K.ILLTC[+57.021]SLN[+0.984]DSATE[+116.041]VTGHR.W		C[+57], E[+116], N[+1]	702.01	3	2104.01	2104.02	0	-0.8	153	Specific	406.71	404.21	112.87	9.07	4	>sp|P35613|BASI_HUMAN Basigin OS=Homo sapiens GN=BSG PE=1 SV=2	6001	scan=30490	scan=30490	62.1548	190705_MA16_GE7_01_8102.d
49412:2	47	K.SESVPPVTD[+116.041]WAWYK.I		D[+116]	890.92	2	1780.83	1780.84	0	-1.9	244	Specific	136.67	112.43	112.43	2.26	4	>sp|P35613|BASI_HUMAN Basigin OS=Homo sapiens GN=BSG PE=1 SV=2	6001	scan=39109	scan=39109	73.0153	190705_MA16_GE7_01_8102.d
21212:2	68	V.TE[+116.041]EFQPVYK.E		E[+116]	628.804	2	1256.6	1256.6	0	1.6	338	NRagged	143.37	65.04	64.35	2.24	2	>sp|P05556|ITB1_HUMAN Integrin beta-1 OS=Homo sapiens GN=ITGB1 PE=1 SV=2	4089	scan=19685	scan=19685	48.4074	190705_MA16_GE7_01_8102.d
20493:2	68	V.TEE[+116.041]FQPVYK.E		E[+116]	628.803	2	1256.6	1256.6	0	1.2	338	NRagged	251.37	155.14	30.83	6.66	2	>sp|P05556|ITB1_HUMAN Integrin beta-1 OS=Homo sapiens GN=ITGB1 PE=1 SV=2	4089	scan=19188	scan=19188	47.775	190705_MA16_GE7_01_8102.d
29668:2	74	R.LLE[+116.041]SSLSSSEGEEPVEYK.S		E[+116]	1050	2	2098.99	2098.98	0	0.9	120	Specific	212.71	212.71	148.24	6.27	1	>sp|P08648|ITA5_HUMAN Integrin alpha-5 OS=Homo sapiens GN=ITGA5 PE=1 SV=2	4267	scan=25510	scan=25510	55.857	190705_MA16_GE7_01_8102.d
34498:3	91	G.TLSFTPD[+116.041]FLQ[+0.984]NVSMQK.L		D[+116], Q[+1]	658.32	3	1972.94	1972.95	0	-2.9	177	NRagged	250.17	123.4	0	2.29	4	>sp|Q8N4N3|KLH36_HUMAN Kelch-like protein 36 OS=Homo sapiens GN=KLHL36 PE=1 SV=1	13253	scan=28881	scan=28881	60.1205	190705_MA16_GE7_01_8102.d

## Sheet: re-mapped peptides
UniProt AC	Position	#Labels	Cell lines	Topology verification	Homologue proteins (identical position in parenthesis)
O00241	140	16	HL60	OK
P01893	152	16	HL60	OK	P01889(152),P04222(152),P04439(152),P10314(152),P13746(152),P16189(152),P16190(152),P18462(152),P30443(152),P30450(152),P30453(152),P30455(152),P30456(152),P30457(152),P30460(152),P30479(152),P30480(152),P30501(152),P30505(152),P30508(152),P30510(152),P30512(152),Q04826(152),Q07000(152),Q29865(152),Q29963(152),Q31610(152),Q9TNN7(152)
P01893	222	3	HL60	OK	P01889(222),P03989(222),P04222(222),P04439(222),P10319(222),P13746(222),P18464(222),P30443(222),P30447(222),P30455(222),P30460(222),P30461(222),P30462(222),P30464(222),P30466(222),P30475(222),P30479(222),P30480(222),P30483(222),P30484(222),P30485(222),P30487(222),P30488(222),P30490(222),P30491(222),P30492(222),P30493(222),P30495(222),P30498(222),P30501(222),P30505(222),P30508(222),P30510(222),P30…
P01893	246	9	HL60	OK	P01891(246),P01892(246),P04222(246),P04439(246),P10314(246),P13746(246),P16189(246),P16190(246),P18462(246),P30443(246),P30447(246),P30450(246),P30453(246),P30455(246),P30456(246),P30457(246),P30501(246),P30505(246),P30508(246),P30510(246),P30512(246),Q07000(246),Q29865(246),Q29960(246),Q29963(246),Q9TNN7(246)
P01893	251	123	HL60	OK	P01889(251),P01891(251),P01892(251),P03989(251),P04222(251),P04439(251),P10314(251),P10319(251),P13746(251),P16189(251),P16190(251),P18462(251),P18464(251),P30443(251),P30447(251),P30450(251),P30453(251),P30455(251),P30456(251),P30457(251),P30460(251),P30461(251),P30462(251),P30464(251),P30466(251),P30475(251),P30479(251),P30480(251),P30481(251),P30483(251),P30484(251),P30485(251),P30487(251),P30…
P01893	253	73	HL60	OK	P01889(253),P01891(253),P01892(253),P03989(253),P04222(253),P04439(253),P10314(253),P10319(253),P13746(253),P16189(253),P16190(253),P18462(253),P18464(253),P30443(253),P30447(253),P30450(253),P30453(253),P30455(253),P30456(253),P30457(253),P30460(253),P30461(253),P30462(253),P30464(253),P30466(253),P30475(253),P30479(253),P30480(253),P30481(253),P30483(253),P30484(253),P30485(253),P30487(253),P30…
P02786	110	3	HL60	OK
P02786	111	17	HL60	OK
P02786	664	4	HL60	OK
P05534	54	8	HL60	OK	P01889(54),P01891(54),P01892(54),P04222(54),P04439(54),P10314(54),P10319(54),P13746(54),P16189(54),P16190(54),P18462(54),P18464(54),P30443(54),P30447(54),P30450(54),P30453(54),P30455(54),P30456(54),P30457(54),P30460(54),P30462(54),P30464(54),P30475(54),P30480(54),P30484(54),P30490(54),P30491(54),P30492(54),P30493(54),P30495(54),P30498(54),P30501(54),P30508(54),P30510(54),P30512(54),P30685(54),Q07…
P05534	222	3	HL60	OK
P05534	246	9	HL60	OK
P05534	251	123	HL60	OK
P05534	253	73	HL60	OK
P05556	339	8	HL60	OK
P05556	340	20	HL60	OK
P08195	288	4	HL60	OK
P08195	291	9	HL60	OK
P08195	514	3	HL60	OK
P08195	604	18	HL60	OK
P08195	605	6	HL60	OK
P08195	610	3	HL60	OK
P08195	612	49	HL60	OK
P08195	617	5	HL60	OK
P08575	329	3	HL60	OK
P08575	334	8	HL60	OK
P08648	122	7	HL60	OK
P08648	129	9	HL60	OK
P08648	131	7	HL60	OK
P08648	285	13	HL60	OK
P10316	54	8	HL60	OK
P10316	222	3	HL60	OK	P01891(222),P01892(222),P10314(222),P16189(222),P16190(222),P18462(222),P30450(222),P30453(222),P30456(222),P30457(222),P30512(222),Q29960(222)
P10316	246	9	HL60	OK
P10316	251	123	HL60	OK
P10316	253	73	HL60	OK
P10321	54	3	HL60	OK
P10321	152	16	HL60	OK
P10321	222	3	HL60	OK
P10321	246	9	HL60	OK
P10321	251	123	HL60	OK
P10321	253	73	HL60	OK
P13747	219	3	HL60	OK
P15144	288	14	HL60	OK
P15144	924	12	HL60	OK
P16188	54	8	HL60	OK
P16188	152	16	HL60	OK
P16188	222	3	HL60	OK
P16188	246	9	HL60	OK
P16188	251	123	HL60	OK
P16188	253	73	HL60	OK
P18463	54	3	HL60	OK
P18463	143	6	HL60	OK	P30462(143),P30505(143),Q29865(143),Q9TNN7(143)
P18463	222	3	HL60	OK
P18463	251	37	HL60	OK
P18463	253	30	HL60	OK
P18465	54	9	HL60	OK
P18465	222	3	HL60	OK
P18465	251	37	HL60	OK
P18465	253	30	HL60	OK
P20138	79	6	HL60	OK
P20138	81	54	HL60	OK
P20138	84	26	HL60	OK
P20701	846	12	HL60	OK
P30459	54	8	HL60	OK
P30459	152	16	HL60	OK
P30459	222	3	HL60	OK
P30459	246	9	HL60	OK
P30459	251	123	HL60	OK
P30459	253	73	HL60	OK
P30486	54	3	HL60	OK
P30486	152	16	HL60	OK
P30486	222	3	HL60	OK
P30486	251	37	HL60	OK
P30486	253	30	HL60	OK
P30499	54	3	HL60	OK
P30499	152	16	HL60	OK
P30499	222	3	HL60	OK
P30499	246	9	HL60	OK
P30499	251	123	HL60	OK
P30499	253	73	HL60	OK
P30504	54	9	HL60	OK
P30504	143	6	HL60	OK
P30504	152	16	HL60	OK
P30504	222	3	HL60	OK
P30504	246	9	HL60	OK
P30504	251	123	HL60	OK
P30504	253	73	HL60	OK
P30511	219	3	HL60	OK
P32942	61	35	HL60	OK
P32942	158	8	HL60	N.A.
P32942	159	13	HL60	N.A.
P32942	168	24	HL60	N.A.
P32942	301	4	HL60	N.A.
P32942	384	14	HL60	OK
P32942	432	11	HL60	N.A.
P35613	147	14	HL60	OK
P35613	148	6	HL60	OK
P35613	165	40	HL60	OK
P35613	252	15	HL60	OK
P54709	108	4	HL60	N.A.
P54709	109	18	HL60	N.A.
P78324	141	16	HL60	N.A.
Q08722	122	4	HL60	N.A.
Q09160	152	16	HL60	OK
Q09160	222	3	HL60	OK
Q09160	246	9	HL60	OK
Q09160	251	123	HL60	OK
Q09160	253	73	HL60	OK
Q13740	160	4	HL60	N.A.
Q13740	341	13	HL60	N.A.
Q15758	173	22	HL60	N.A.
Q15758	209	40	HL60	OK
Q15758	210	5	HL60	OK
Q31612	54	3	HL60	OK
Q31612	143	6	HL60	OK
Q31612	152	16	HL60	OK
Q31612	222	3	HL60	OK
Q31612	246	9	HL60	OK
Q31612	251	123	HL60	OK
Q31612	253	73	HL60	OK
Q5TFQ8	140	16	HL60	OK
Q6GTX8	70	4	HL60	OK
Q6GTX8	72	32	HL60	OK
Q6GTX8	73	22	HL60	OK
Q95604	54	9	HL60	OK
Q95604	143	6	HL60	OK
Q95604	152	16	HL60	OK
Q95604	222	3	HL60	OK
Q95604	246	9	HL60	OK
Q95604	251	123	HL60	OK
Q95604	253	73	HL60	OK
Q99808	325	3	HL60	N.A.
Q9BY67	58	3	HL60	OK
Q9NV96	224	12	HL60	N.A.
Q9Y639	154	3	HL60	OK
